# Supplementary material for: Berry curvature-induced local spin polarisation in gated graphene/WTe2 heterostructures
Source: Nat Commun. 2022 Jun 7;13:3152. doi: 10.1038/s41467-022-30744-3 (PMC9174237; doi:10.1038/s41467-022-30744-3)
Supplement: Supplementary file 3 — Source Data [file 41467_2022_30744_MOESM3_ESM.zip]

Archive with 212 entries (183 files):
- WTe2_Graphene/Devices_AFM/
- WTe2_Graphene/Devices_AFM/K3105/
- WTe2_Graphene/Devices_AFM/K3105/Extracted Files/
- WTe2_Graphene/Devices_AFM/K3105/Extracted Files/K3105_001.stp
- WTe2_Graphene/Devices_AFM/K3105/Extracted Files/K3105_002.stp
- WTe2_Graphene/Devices_AFM/K3105/Extracted Files/K3105_003.stp
- WTe2_Graphene/Devices_AFM/K3105/Extracted Files/K3105_004.stp
- WTe2_Graphene/Devices_AFM/K3105/K3105.000
- WTe2_Graphene/Devices_AFM/K3105/K3105.001
- WTe2_Graphene/Devices_AFM/K3105/K3105.002
- WTe2_Graphene/Devices_AFM/K3105/K3105.003
- WTe2_Graphene/Devices_AFM/K3105/K3105.004
- WTe2_Graphene/Devices_AFM/K3105/NsThumbnails.bin
- WTe2_Graphene/Devices_AFM/K3141/
- WTe2_Graphene/Devices_AFM/K3141/K3141.000
- WTe2_Graphene/Devices_AFM/K3141/K3141.001
- WTe2_Graphene/Devices_AFM/K3141/NsThumbnails.bin
- WTe2_Graphene/Devices_AFM/K3573/
- WTe2_Graphene/Devices_AFM/K3573/Extracted Files/
- WTe2_Graphene/Devices_AFM/K3573/Extracted Files/K3573_001.stp
- WTe2_Graphene/Devices_AFM/K3573/Extracted Files/K3573_002.stp
- WTe2_Graphene/Devices_AFM/K3573/Extracted Files/K3573_003.stp
- WTe2_Graphene/Devices_AFM/K3573/Extracted Files/K3573_004.stp
- WTe2_Graphene/Devices_AFM/K3573/K3573.000
- WTe2_Graphene/Devices_AFM/K3573/K3573.001
- WTe2_Graphene/Devices_AFM/K3573/K3573.002
- WTe2_Graphene/Devices_AFM/K3573/K3573.003
- WTe2_Graphene/Devices_AFM/K3573/K3573.004
- WTe2_Graphene/Devices_AFM/K3573/NsThumbnails.bin
- WTe2_Graphene/Devices_AFM/K3581/
- WTe2_Graphene/Devices_AFM/K3581/3581.000
- WTe2_Graphene/Devices_AFM/K3581/3581.001
- WTe2_Graphene/Devices_AFM/K3581/3581.002
- WTe2_Graphene/Devices_AFM/K3581/NsThumbnails.bin
- WTe2_Graphene/Devices_optical/
- WTe2_Graphene/Devices_optical/K3105/
- WTe2_Graphene/Devices_optical/K3105/K3105.jpg
- WTe2_Graphene/Devices_optical/K3105/K3105_100x.jpg
- WTe2_Graphene/Devices_optical/K3141/
- WTe2_Graphene/Devices_optical/K3141/3141_100x.jpg
- WTe2_Graphene/Devices_optical/K3141/3141_100x2.jpg
- WTe2_Graphene/Devices_optical/K3141/3141_10x.jpg
- WTe2_Graphene/Devices_optical/K3573/
- WTe2_Graphene/Devices_optical/K3573/K3573.jpg
- WTe2_Graphene/Devices_optical/K3573/K3573_100x.jpg
- WTe2_Graphene/Devices_optical/K3581/
- WTe2_Graphene/Devices_optical/K3581/1.jpg
- WTe2_Graphene/Devices_optical/K3581/3581_100x.jpg
- WTe2_Graphene/Devices_optical/K3581/3581_100x_2.jpg
- WTe2_Graphene/Devices_optical/K3581/3581_100x_3.jpg
- WTe2_Graphene/Devices_optical/K3581/3581_10x.jpg
- WTe2_Graphene/figure1/
- WTe2_Graphene/figure1/200831_094305_base_sweep_scan.h5
- WTe2_Graphene/figure1/200923_200842_anc_raster_scanner.h5
- WTe2_Graphene/figure1/20200916_24_K3573_2nd_cooldown_linescan_as_a_function_of_Vg.h5
- WTe2_Graphene/figure2/
- WTe2_Graphene/figure2/200905_095718_anc_raster_scanner_200905_spatial_gate_sweep_WTe2.h5
- WTe2_Graphene/figure2/200905_095718_anc_raster_scanner_20200903.h5
- WTe2_Graphene/figure2/200923_235923_anc_raster_scanner.h5
- WTe2_Graphene/figure2/201005_064047_anc_raster_scanner_201003_spatial_gate_sweep_junction.h5
- WTe2_Graphene/figure2/201005_064047_anc_raster_scanner_20201002.h5
- WTe2_Graphene/figure2/201006_010849_anc_raster_scanner.h5
- WTe2_Graphene/figure3/
- WTe2_Graphene/figure3/200923_200842_anc_raster_scanner.h5
- WTe2_Graphene/figure3/200923_235923_anc_raster_scanner.h5
- WTe2_Graphene/figure3/201002_115736_anc_raster_scanner.h5
- WTe2_Graphene/figure4/
- WTe2_Graphene/figure4/20201128_01_K3581_3point_junction_measurement_vg_vsd_77Hz.h5
- WTe2_Graphene/figure4/20201208_01_K3581_Kerr_graphene_bias_dc_ac_vs_gate_dependence.h5
- WTe2_Graphene/figure4/20201210_08_K3581_photocurrent_spectroscopy_graphene.h5
- WTe2_Graphene/figure5/
- WTe2_Graphene/figure5/20200916_24_K3573_2nd_cooldown_linescan_as_a_function_of_Vg.h5
- WTe2_Graphene/figure5/KerrMap.txt
- WTe2_Graphene/README.docx
- WTe2_Graphene/README.pdf
- WTe2_Graphene/supfig1/
- WTe2_Graphene/supfig1/20201206_03_K3581_Kerr_graphene_bias_vs_gate_dependence.h5
- WTe2_Graphene/supfig1/K3573_Raman_polarization.txt
- WTe2_Graphene/supfig2/
- WTe2_Graphene/supfig2/20201206_03_K3581_Kerr_graphene_bias_vs_gate_dependence.h5
- WTe2_Graphene/supfig3/
- WTe2_Graphene/supfig3/201205_spatial_gate_sweep_graphene/
- WTe2_Graphene/supfig3/201205_spatial_gate_sweep_graphene/201205_110750_anc_raster_scanner.h5
- WTe2_Graphene/supfig3/201205_spatial_gate_sweep_graphene/201205_130926_anc_raster_scanner.h5
- WTe2_Graphene/supfig3/201205_spatial_gate_sweep_graphene/201205_151059_anc_raster_scanner.h5
- WTe2_Graphene/supfig3/201205_spatial_gate_sweep_graphene/201205_171234_anc_raster_scanner.h5
- WTe2_Graphene/supfig3/201205_spatial_gate_sweep_graphene/201205_191412_anc_raster_scanner.h5
- WTe2_Graphene/supfig3/201205_spatial_gate_sweep_graphene/201205_211542_anc_raster_scanner.h5
- WTe2_Graphene/supfig3/201205_spatial_gate_sweep_graphene/201205_231714_anc_raster_scanner.h5
- WTe2_Graphene/supfig3/201205_spatial_gate_sweep_graphene/201206_011849_anc_raster_scanner.h5
- WTe2_Graphene/supfig3/201205_spatial_gate_sweep_graphene/201206_032015_anc_raster_scanner.h5
- WTe2_Graphene/supfig3/201205_spatial_gate_sweep_graphene/201206_052138_anc_raster_scanner.h5
- WTe2_Graphene/supfig3/201205_spatial_gate_sweep_graphene/201206_072307_anc_raster_scanner.h5
- WTe2_Graphene/supfig3/201205_spatial_gate_sweep_graphene/201206_092432_anc_raster_scanner.h5
- WTe2_Graphene/supfig3/201205_spatial_gate_sweep_graphene/201206_112601_anc_raster_scanner.h5
- WTe2_Graphene/supfig3/201205_spatial_gate_sweep_graphene/201206_132737_anc_raster_scanner.h5
- WTe2_Graphene/supfig3/201205_spatial_gate_sweep_graphene/201206_152911_anc_raster_scanner.h5
- WTe2_Graphene/supfig3/201205_spatial_gate_sweep_graphene/201206_173045_anc_raster_scanner.h5
- WTe2_Graphene/supfig3/201205_spatial_gate_sweep_graphene/201206_193220_anc_raster_scanner.h5
- WTe2_Graphene/supfig3/20201126_02_K3581_Proximized_graphene_amplitude_gate_dependence_177HZ.h5
- WTe2_Graphene/supfig3/20201204_04_K3581_linescan_as_a_function_of_Vg.h5
- WTe2_Graphene/supfig3/20201205/
- WTe2_Graphene/supfig3/20201205/201205_104726_anc_raster_scanner.h5
- WTe2_Graphene/supfig3/20201205/201205_110750_anc_raster_scanner.h5
- WTe2_Graphene/supfig3/20201205/201205_130926_anc_raster_scanner.h5
- WTe2_Graphene/supfig3/20201205/201205_151059_anc_raster_scanner.h5
- WTe2_Graphene/supfig3/20201205/201205_171234_anc_raster_scanner.h5
- WTe2_Graphene/supfig3/20201205/201205_191412_anc_raster_scanner.h5
- WTe2_Graphene/supfig3/20201205/201205_211542_anc_raster_scanner.h5
- WTe2_Graphene/supfig3/20201205/201205_231714_anc_raster_scanner.h5
- WTe2_Graphene/supfig3/20201205/201206_011849_anc_raster_scanner.h5
- WTe2_Graphene/supfig3/20201205/201206_032015_anc_raster_scanner.h5
- WTe2_Graphene/supfig3/20201205/201206_052138_anc_raster_scanner.h5
- WTe2_Graphene/supfig3/20201205/201206_072307_anc_raster_scanner.h5
- WTe2_Graphene/supfig3/20201205/201206_092432_anc_raster_scanner.h5
- WTe2_Graphene/supfig3/20201205/201206_112601_anc_raster_scanner.h5
- WTe2_Graphene/supfig3/20201205/201206_132737_anc_raster_scanner.h5
- WTe2_Graphene/supfig3/20201205/201206_152911_anc_raster_scanner.h5
- WTe2_Graphene/supfig3/20201205/201206_173045_anc_raster_scanner.h5
- WTe2_Graphene/supfig3/20201205/201206_193220_anc_raster_scanner.h5
- WTe2_Graphene/supfig4/
- WTe2_Graphene/supfig4/20201218_01_K3105_Proximized_graphene_amplitude_gate_dependence_77HZ.h5
- WTe2_Graphene/supfig4/20210104/
- WTe2_Graphene/supfig4/20210104/210104_162424_anc_raster.h5
- WTe2_Graphene/supfig4/20210104/210104_162451_anc_raster.h5
- WTe2_Graphene/supfig4/20210104/210104_162458_anc_raster.h5
- WTe2_Graphene/supfig4/20210104/210104_162512_anc_raster.h5
- WTe2_Graphene/supfig4/20210104/210104_171709_anc_raster.h5
- WTe2_Graphene/supfig4/20210104/210104_174007_anc_raster.h5
- WTe2_Graphene/supfig4/20210104/210104_181908_anc_raster.h5
- WTe2_Graphene/supfig4/20210104/210105_105158_anc_raster.h5
- WTe2_Graphene/supfig4/20210104/210105_123700_anc_raster.h5
- WTe2_Graphene/supfig4/20210104/210105_124007_anc_raster.h5
- WTe2_Graphene/supfig4/20210104/210105_124430_anc_raster.h5
- WTe2_Graphene/supfig4/20210104/210105_124702_anc_raster.h5
- WTe2_Graphene/supfig4/20210104/210105_133531_anc_raster.h5
- WTe2_Graphene/supfig4/20210104/210105_133638_anc_raster_scanner.h5
- WTe2_Graphene/supfig4/20210104/210105_133701_anc_raster_scanner.h5
- WTe2_Graphene/supfig4/20210104/210105_134353_anc_raster_scanner.h5
- WTe2_Graphene/supfig4/20210104/210105_134713_anc_raster.h5
- WTe2_Graphene/supfig4/20210104/210105_135354_anc_raster.h5
- WTe2_Graphene/supfig4/20210104/210105_135916_anc_raster.h5
- WTe2_Graphene/supfig4/20210104/210105_135939_anc_raster_scanner.h5
- WTe2_Graphene/supfig4/20210104/210105_140739_anc_raster_scanner.h5
- WTe2_Graphene/supfig4/20210104/210105_140956_anc_raster_scanner.h5
- WTe2_Graphene/supfig4/20210104/210105_141416_anc_raster_scanner.h5
- WTe2_Graphene/supfig4/20210104/210105_141954_anc_raster_scanner.h5
- WTe2_Graphene/supfig4/20210104/210105_142155_anc_raster_scanner.h5
- WTe2_Graphene/supfig4/20210104/210105_142213_anc_raster_scanner.h5
- WTe2_Graphene/supfig4/20210104/210105_142343_anc_raster_scanner.h5
- WTe2_Graphene/supfig4/20210104/210105_145058_base_sweep_scan.h5
- WTe2_Graphene/supfig4/20210104/210105_145203_base_sweep_scan.h5
- WTe2_Graphene/supfig4/20210104/210105_145255_base_sweep_scan.h5
- WTe2_Graphene/supfig4/20210104/210105_145322_base_sweep_scan.h5
- WTe2_Graphene/supfig4/20210104/210105_145710_anc_raster_scanner.h5
- WTe2_Graphene/supfig4/20210104/210105_145802_anc_raster_scanner.h5
- WTe2_Graphene/supfig4/20210104/210105_155534_base_sweep_scan.h5
- WTe2_Graphene/supfig4/20210104/210105_155600_base_sweep_scan.h5
- WTe2_Graphene/supfig4/20210104/210105_155619_base_sweep_scan.h5
- WTe2_Graphene/supfig4/20210104/210105_155641_base_sweep_scan.h5
- WTe2_Graphene/supfig4/20210104/210105_160534_anc_raster_scanner.h5
- WTe2_Graphene/supfig4/20210104/210105_170056_anc_raster_scanner.h5
- WTe2_Graphene/supfig4/20210104/210105_175621_anc_raster_scanner.h5
- WTe2_Graphene/supfig4/20210104/210105_185142_anc_raster_scanner.h5
- WTe2_Graphene/supfig4/20210104/210105_194702_anc_raster_scanner.h5
- WTe2_Graphene/supfig4/20210104/210105_204227_anc_raster_scanner.h5
- WTe2_Graphene/supfig4/20210104/210105_213749_anc_raster_scanner.h5
- WTe2_Graphene/supfig4/20210104/210105_223314_anc_raster_scanner.h5
- WTe2_Graphene/supfig4/20210104/210105_232835_anc_raster_scanner.h5
- WTe2_Graphene/supfig4/20210104/210106_002353_anc_raster_scanner.h5
- WTe2_Graphene/supfig4/20210104/210106_011915_anc_raster_scanner.h5
- WTe2_Graphene/supfig4/20210104/210106_021433_anc_raster_scanner.h5
- WTe2_Graphene/supfig4/20210104/210106_030951_anc_raster_scanner.h5
- WTe2_Graphene/supfig4/20210104/210106_040514_anc_raster_scanner.h5
- WTe2_Graphene/supfig4/20210104/210106_050035_anc_raster_scanner.h5
- WTe2_Graphene/supfig4/20210104/210106_055557_anc_raster_scanner.h5
- WTe2_Graphene/supfig4/20210104/210106_065121_anc_raster_scanner.h5
- WTe2_Graphene/supfig4/20210104/210107_003229_anc_raster_scanner.h5
- WTe2_Graphene/supfig4/20210104/210107_003455_anc_raster_scanner.h5
- WTe2_Graphene/supfig4/20210104/210107_013146_anc_raster_scanner.h5
- WTe2_Graphene/supfig4/20210104/210107_022729_anc_raster_scanner.h5
- WTe2_Graphene/supfig4/20210104/210107_032316_anc_raster_scanner.h5
- WTe2_Graphene/supfig4/20210104/210107_041901_anc_raster_scanner.h5
- WTe2_Graphene/supfig4/20210104/210107_051441_anc_raster_scanner.h5
- WTe2_Graphene/supfig4/20210104/210107_061028_anc_raster_scanner.h5
- WTe2_Graphene/supfig4/20210104/210107_070612_anc_raster_scanner.h5
- WTe2_Graphene/supfig4/20210104/210107_080154_anc_raster_scanner.h5
- WTe2_Graphene/supfig4/20210107_01_K3105_linescan_as_a_function_of_Vg.h5
- WTe2_Graphene/supfig4/210104_spatial_gate_sweep_graphene_2/
- WTe2_Graphene/supfig4/210104_spatial_gate_sweep_graphene_2/210107_003455_anc_raster_scanner.h5
- WTe2_Graphene/supfig4/210104_spatial_gate_sweep_graphene_2/210107_013146_anc_raster_scanner.h5
- WTe2_Graphene/supfig4/210104_spatial_gate_sweep_graphene_2/210107_022729_anc_raster_scanner.h5
- WTe2_Graphene/supfig4/210104_spatial_gate_sweep_graphene_2/210107_032316_anc_raster_scanner.h5
- WTe2_Graphene/supfig4/210104_spatial_gate_sweep_graphene_2/210107_041901_anc_raster_scanner.h5
- WTe2_Graphene/supfig4/210104_spatial_gate_sweep_graphene_2/210107_051441_anc_raster_scanner.h5
- WTe2_Graphene/supfig4/210104_spatial_gate_sweep_graphene_2/210107_061028_anc_raster_scanner.h5
- WTe2_Graphene/supfig4/210104_spatial_gate_sweep_graphene_2/210107_070612_anc_raster_scanner.h5
- WTe2_Graphene/supfig4/210104_spatial_gate_sweep_graphene_2/210107_080154_anc_raster_scanner.h5
- WTe2_Graphene/supfig5/
- WTe2_Graphene/supfig5/201211_173227_base_sweep_scan.h5
- WTe2_Graphene/supfig5/201211_174213_base_sweep_scan.h5
- WTe2_Graphene/supfig5/20200919_02_K3573_2nd_cooldown_linescan_as_a_function_of_power_with_aperture.h5
- WTe2_Graphene/supfig6/
- WTe2_Graphene/supfig6/210202_094136_anc_raster_scanner.h5
- WTe2_Graphene/supfig6/210202_112725_anc_raster_scanner.h5
- WTe2_Graphene/supfig6/210202_160509_anc_raster_scanner.h5
- WTe2_Graphene/supfig6/210202_203621_anc_raster_scanner.h5
- WTe2_Graphene/supfig7/
- WTe2_Graphene/supfig7/20200916_24_K3573_2nd_cooldown_linescan_as_a_function_of_Vg.h5
- WTe2_Graphene/supfig8/
- WTe2_Graphene/supfig8/20200921_10_K3573_2nd_cooldown_linescan_as_a_function_of_polarization_afterBS_with_compensation.h5
- WTe2_Graphene/supfig8/20210322_09_K3645_angle dependence.h5
