# Supplementary material for: Berry curvature-induced local spin polarisation in gated graphene/WTe2 heterostructures
Source: Nat Commun. 2022 Jun 7;13:3152. doi: 10.1038/s41467-022-30744-3 (PMC9174237; doi:10.1038/s41467-022-30744-3)
Supplement: Supplementary file 3 — Source Data [file 41467_2022_30744_MOESM3_ESM.zip › WTe2_Graphene/figure5/KerrMap.txt]

-0.6	-40	-0.06175624802197435
-0.6	-356/9	-0.06086360303437219
-0.6	-352/9	-0.0599710900561804
-0.6	-116/3	-0.059078712192581956
-0.6	-344/9	-0.058186472653522
-0.6	-340/9	-0.05729437475854893
-0.6	-112/3	-0.056402421941951386
-0.6	-332/9	-0.05551061775821367
-0.6	-328/9	-0.05461896588781537
-0.6	-36	-0.05372747014340118
-0.6	-320/9	-0.052836134476354435
-0.6	-316/9	-0.051944962983802995
-0.6	-104/3	-0.051053959916098846
-0.6	-308/9	-0.050163129684807795
-0.6	-304/9	-0.04927247687125619
-0.6	-100/3	-0.04838200623568281
-0.6	-296/9	-0.04749172272705099
-0.6	-292/9	-0.04660163149358024
-0.6	-32	-0.04571173789406563
-0.6	-284/9	-0.04482204751005914
-0.6	-280/9	-0.043932566158995795
-0.6	-92/3	-0.043043299908357174
-0.6	-272/9	-0.04215425509097667
-0.6	-268/9	-0.04126543832160165
-0.6	-88/3	-0.04037685651484371
-0.6	-260/9	-0.03948851690466276
-0.6	-256/9	-0.03860042706554925
-0.6	-28	-0.03771259493559223
-0.6	-248/9	-0.03682502884164107
-0.6	-244/9	-0.03593773752680071
-0.6	-80/3	-0.035050730180529316
-0.6	-236/9	-0.034164016471646574
-0.6	-232/9	-0.033277606584601244
-0.6	-76/3	-0.03239151125939915
-0.6	-224/9	-0.03150574183564814
-0.6	-220/9	-0.030620310301244763
-0.6	-24	-0.029735229346307013
-0.6	-212/9	-0.028850512423047092
-0.6	-208/9	-0.02796617381238853
-0.6	-68/3	-0.027082228698257244
-0.6	-200/9	-0.026198693250626265
-0.6	-196/9	-0.02531558471857058
-0.6	-64/3	-0.024432921534799326
-0.6	-188/9	-0.023550723433378662
-0.6	-184/9	-0.02266901158266045
-0.6	-20	-0.021787808735781178
-0.6	-176/9	-0.0209071394015254
-0.6	-172/9	-0.020027030038856114
-0.6	-56/3	-0.01914750927903193
-0.6	-164/9	-0.018268608179975276
-0.6	-160/9	-0.017390360518458242
-0.6	-52/3	-0.016512803126771988
-0.6	-152/9	-0.01563597628188422
-0.6	-148/9	-0.01475992415672868
-0.6	-16	-0.013884695345282527
-0.6	-140/9	-0.013010343475563055
-0.6	-136/9	-0.012136927927732688
-0.6	-44/3	-0.01126451467828525
-0.6	-128/9	-0.010393177295986683
-0.6	-124/9	-0.00952299812109042
-0.6	-40/3	-0.008654069666646863
-0.6	-116/9	-0.007786496289847858
-0.6	-112/9	-0.006920396192772918
-0.6	-12	-0.00605590382622799
-0.6	-104/9	-0.005193172788330279
-0.6	-100/9	-0.004332379332013678
-0.6	-32/3	-0.0034737266238043796
-0.6	-92/9	-0.002617449931348291
-0.6	-88/9	-0.001763822960710433
-0.6	-28/3	-0.0009131656179223457
-0.6	-80/9	-0.000065853533940681
-0.6	-76/9	0.000777670231269012
-0.6	-8	0.001616880802359305
-0.6	-68/9	0.0024511538226182766
-0.6	-64/9	0.003279743820404222
-0.6	-20/3	0.004101757853673681
-0.6	-56/9	0.004916123674788955
-0.6	-52/9	0.005721551784026845
-0.6	-16/3	0.006516491105416744
-0.6	-44/9	0.0072990787899127225
-0.6	-40/9	0.008067086063314102
-0.6	-4	0.008817864377980256
-0.6	-32/9	0.009548299665315169
-0.6	-28/9	0.010254787274961895
-0.6	-8/3	0.010933245702367976
-0.6	-20/9	0.011579191815903764
-0.6	-16/9	0.012187900803106697
-0.6	-4/3	0.012754665973111713
-0.6	-8/9	0.013275153031675552
-0.6	-4/9	0.013745811253938029
-0.6	0	0.014164269600883485
-0.6	4/9	0.013798912299811887
-0.6	8/9	0.013485980816415161
-0.6	4/3	0.013223331419724928
-0.6	16/9	0.01300764344057388
-0.6	20/9	0.012834816802854148
-0.6	8/3	0.012700384661112504
-0.6	28/9	0.012599869208595417
-0.6	32/9	0.012529043100346544
-0.6	4	0.012484091128923704
-0.6	40/9	0.012461687313089694
-0.6	44/9	0.012459010644970155
-0.6	16/3	0.01247372223596772
-0.6	52/9	0.012503921996034154
-0.6	56/9	0.012548097469763157
-0.6	20/3	0.012605072669255766
-0.6	64/9	0.012673961212251887
-0.6	68/9	0.012754125740051555
-0.6	8	0.012845144186391527
-0.6	76/9	0.012946782707741787
-0.6	80/9	0.013058974732843242
-0.6	28/3	0.013181805477819868
-0.6	88/9	0.013315501293940882
-0.6	92/9	0.0134604233015504
-0.6	32/3	0.013617064877583789
-0.6	100/9	0.01378605268491313
-0.6	104/9	0.013968151049423536
-0.6	12	0.014164269600883485
-0.6	112/9	0.014375474194763434
-0.6	116/9	0.014603001223409094
-0.6	40/3	0.014848275505008108
-0.6	124/9	0.015112932004332422
-0.6	128/9	0.015398841683709091
-0.6	44/3	0.01570814179426917
-0.6	136/9	0.0160432708765519
-0.6	140/9	0.01640700861456556
-0.6	16	0.0168025204298674
-0.6	148/9	0.01723340623916475
-0.6	152/9	0.01770375202388353
-0.6	52/3	0.018218181623115552
-0.6	160/9	0.01878190426122728
-0.6	164/9	0.01940075050848522
-0.6	56/3	0.02008118537808866
-0.6	172/9	0.020830281883090128
-0.6	176/9	0.021655631667176153
-0.6	20	0.02256516196068238
-0.6	184/9	0.0235668219789709
-0.6	188/9	0.024668100806246228
-0.6	64/3	0.02587534911905133
-0.6	196/9	0.027192907021570983
-0.6	200/9	0.02862209660475353
-0.6	68/3	0.030160218680578957
-0.6	208/9	0.031799777997059894
-0.6	212/9	0.03352820655767823
-0.6	24	0.03532830761195796
-0.6	220/9	0.037179478682883654
-0.6	224/9	0.03905953353870563
-0.6	76/3	0.04094673852854712
-0.6	232/9	0.04282161716864695
-0.6	236/9	0.04466818746364419
-0.6	80/3	0.046474508586038604
-0.6	244/9	0.04823261558391449
-0.6	248/9	0.049938036601537936
-0.6	28	0.0515891061612061
-0.6	256/9	0.05318624424132751
-0.6	260/9	0.05473130621116526
-0.6	88/3	0.05622705132595057
-0.6	268/9	0.057676738349298484
-0.6	272/9	0.0590838355276283
-0.6	92/3	0.06045182363804863
-0.6	280/9	0.06178406989048027
-0.6	284/9	0.0630837531454029
-0.6	32	0.06435382479498022
-0.6	292/9	0.06559699349466544
-0.6	296/9	0.06681572519973292
-0.6	100/3	0.06801225252519005
-0.6	304/9	0.06918858935911704
-0.6	308/9	0.07034654803487678
-0.6	104/3	0.071487757331119
-0.6	316/9	0.07261368022883855
-0.6	320/9	0.07372563079846439
-0.6	36	0.07482478988221791
-0.6	328/9	0.07591221942516296
-0.6	332/9	0.07698887542608004
-0.6	112/3	0.07805561954996845
-0.6	340/9	0.07911322948371521
-0.6	344/9	0.08016240813622205
-0.6	116/3	0.08120379179141929
-0.6	352/9	0.08223795732200773
-0.6	356/9	0.08326542856670477
-0.6	40	0.08428668196629849
-0.5812499999999999	-40	-0.02646026581418609
-0.5812499999999999	-356/9	-0.02597348839279201
-0.5812499999999999	-352/9	-0.02548678295880763
-0.5812499999999999	-116/3	-0.0250001512055521
-0.5812499999999999	-344/9	-0.024513594883473655
-0.5812499999999999	-340/9	-0.024027115802789434
-0.5812499999999999	-112/3	-0.023540715836286724
-0.5812499999999999	-332/9	-0.023054396922297937
-0.5812499999999999	-328/9	-0.022568161067863135
-0.5812499999999999	-36	-0.022082010352094866
-0.5812499999999999	-320/9	-0.021595946929762688
-0.5812499999999999	-316/9	-0.021109973035113527
-0.5812499999999999	-104/3	-0.0206240909859505
-0.5812499999999999	-308/9	-0.020138303187990036
-0.5812499999999999	-304/9	-0.019652612139522185
-0.5812499999999999	-100/3	-0.019167020436401894
-0.5812499999999999	-296/9	-0.018681530777399175
-0.5812499999999999	-292/9	-0.018196145969942623
-0.5812499999999999	-32	-0.017710868936291896
-0.5812499999999999	-284/9	-0.01722570272018048
-0.5812499999999999	-280/9	-0.01674065049397372
-0.5812499999999999	-92/3	-0.016255715566392437
-0.5812499999999999	-272/9	-0.015770901390859182
-0.5812499999999999	-268/9	-0.015286211574529862
-0.5812499999999999	-88/3	-0.014801649888082469
-0.5812499999999999	-260/9	-0.014317220276342107
-0.5812499999999999	-256/9	-0.01383292686983209
-0.5812499999999999	-28	-0.013348773997353347
-0.5812499999999999	-248/9	-0.01286476619970603
-0.5812499999999999	-244/9	-0.012380908244682298
-0.5812499999999999	-80/3	-0.011897205143480333
-0.5812499999999999	-236/9	-0.01141366216870357
-0.5812499999999999	-232/9	-0.01093028487413858
-0.5812499999999999	-76/3	-0.010447079116528424
-0.5812499999999999	-224/9	-0.009964051079591335
-0.5812499999999999	-220/9	-0.009481207300570449
-0.5812499999999999	-24	-0.00899855469964464
-0.5812499999999999	-212/9	-0.008516100612577987
-0.5812499999999999	-208/9	-0.008033852827048077
-0.5812499999999999	-68/3	-0.007551819623157541
-0.5812499999999999	-200/9	-0.007070009818720718
-0.5812499999999999	-196/9	-0.006588432820008316
-0.5812499999999999	-64/3	-0.006107098678750422
-0.5812499999999999	-188/9	-0.005626018156333734
-0.5812499999999999	-184/9	-0.005145202796289938
-0.5812499999999999	-20	-0.004664665006366045
-0.5812499999999999	-176/9	-0.004184418151699454
-0.5812499999999999	-172/9	-0.0037044766608994306
-0.5812499999999999	-56/3	-0.003224856147172231
-0.5812499999999999	-164/9	-0.0027455735470330173
-0.5812499999999999	-160/9	-0.0022666472796408488
-0.5812499999999999	-52/3	-0.0017880974303913777
-0.5812499999999999	-152/9	-0.0013099459631321086
-0.5812499999999999	-148/9	-0.0008322169662601242
-0.5812499999999999	-16	-0.0003549369390569296
-0.5812499999999999	-140/9	0.00012186487403163804
-0.5812499999999999	-136/9	0.0005981560917983075
-0.5812499999999999	-44/3	0.0010739007359224645
-0.5812499999999999	-128/9	0.0015490586878636192
-0.5812499999999999	-124/9	0.0020235850458109467
-0.5812499999999999	-40/3	0.002497429360521289
-0.5812499999999999	-116/9	0.0029705347239007557
-0.5812499999999999	-112/9	0.0034428366779572783
-0.5812499999999999	-12	0.003914261903938773
-0.5812499999999999	-104/9	0.004384726641675725
-0.5812499999999999	-100/9	0.00485413477686758
-0.5812499999999999	-32/3	0.005322375518685807
-0.5812499999999999	-92/9	0.005789320570910049
-0.5812499999999999	-88/9	0.006254820676070243
-0.5812499999999999	-28/3	0.006718701382917219
-0.5812499999999999	-80/9	0.007180757852269688
-0.5812499999999999	-76/9	0.007640748474539771
-0.5812499999999999	-8	0.008098387024552033
-0.5812499999999999	-68/9	0.00855333302792476
-0.5812499999999999	-64/9	0.009005179963847861
-0.5812499999999999	-20/3	0.009453440892909365
-0.5812499999999999	-56/9	0.009897531096719061
-0.5812499999999999	-52/9	0.010336747384916998
-0.5812499999999999	-16/3	0.010770243924308743
-0.5812499999999999	-44/9	0.011197004865516743
-0.5812499999999999	-40/9	0.01161581481275282
-0.5812499999999999	-4	0.012025229459255769
-0.5812499999999999	-32/9	0.012423550640243104
-0.5812499999999999	-28/9	0.01280881266674536
-0.5812499999999999	-8/3	0.013178789811526006
-0.5812499999999999	-20/9	0.013531037331955263
-0.5812499999999999	-16/9	0.013862978691942033
-0.5812499999999999	-4/3	0.014172047237469976
-0.5812499999999999	-8/9	0.014455879389955668
-0.5812499999999999	-4/9	0.014712538867097046
-0.5812499999999999	0	0.014940732693216096
-0.5812499999999999	4/9	0.01474149594470663
-0.5812499999999999	8/9	0.014570848058171063
-0.5812499999999999	4/3	0.014427620013621106
-0.5812499999999999	16/9	0.014310000982791308
-0.5812499999999999	20/9	0.014215755110999205
-0.5812499999999999	8/3	0.014142446536797429
-0.5812499999999999	28/9	0.01408763342131917
-0.5812499999999999	32/9	0.014049010507596911
-0.5812499999999999	4	0.014024497285610907
-0.5812499999999999	40/9	0.014012280030316208
-0.5812499999999999	44/9	0.01401082038888736
-0.5812499999999999	16/3	0.014018842917921702
-0.5812499999999999	52/9	0.014035311459767602
-0.5812499999999999	56/9	0.014059401241807861
-0.5812499999999999	20/3	0.014090470973983164
-0.5812499999999999	64/9	0.014128037294064479
-0.5812499999999999	68/9	0.014171752637422218
-0.5812499999999999	8	0.014221386842760315
-0.5812499999999999	76/9	0.014276812390457708
-0.5812499999999999	80/9	0.01433799297785625
-0.5812499999999999	28/3	0.014404975075037175
-0.5812499999999999	88/9	0.014477882115939717
-0.5812499999999999	92/9	0.014556911026813807
-0.5812499999999999	32/3	0.014642330856111743
-0.5812499999999999	100/9	0.01473448333581118
-0.5812499999999999	104/9	0.014833785268323636
-0.5812499999999999	12	0.014940732693216096
-0.5812499999999999	112/9	0.015055906843100283
-0.5812499999999999	116/9	0.015179981947805794
-0.5812499999999999	40/3	0.015313734989596537
-0.5812499999999999	124/9	0.015458057547932225
-0.5812499999999999	128/9	0.015613969896527184
-0.5812499999999999	44/3	0.01578263752178297
-0.5812499999999999	136/9	0.01596539020932783
-0.5812499999999999	140/9	0.0161637437772447
-0.5812499999999999	16	0.016379424394127654
-0.5812499999999999	148/9	0.016614395167591008
-0.5812499999999999	152/9	0.016870884266201182
-0.5812499999999999	52/3	0.017151413163221718
-0.5812499999999999	160/9	0.017458822554382476
-0.5812499999999999	164/9	0.017796291967938263
-0.5812499999999999	56/3	0.018167346906746464
-0.5812499999999999	172/9	0.01857584442831933
-0.5812499999999999	176/9	0.01902592440997559
-0.5812499999999999	20	0.019521909731242043
-0.5812499999999999	184/9	0.020068135260526393
-0.5812499999999999	188/9	0.02066868494738118
-0.5812499999999999	64/3	0.02132702194456544
-0.5812499999999999	196/9	0.02204551299894162
-0.5812499999999999	200/9	0.022824879073525928
-0.5812499999999999	68/3	0.023663648246330923
-0.5812499999999999	208/9	0.024557733204386936
-0.5812499999999999	212/9	0.025500280364217753
-0.5812499999999999	24	0.026481911988907467
-0.5812499999999999	220/9	0.027491393129763994
-0.5812499999999999	224/9	0.028516625184508107
-0.5812499999999999	76/3	0.029545756352392358
-0.5812499999999999	232/9	0.030568165711690035
-0.5812499999999999	236/9	0.03157513795609393
-0.5812499999999999	80/3	0.03256016151011701
-0.5812499999999999	244/9	0.033518892923889626
-0.5812499999999999	248/9	0.034448893603756775
-0.5812499999999999	28	0.035349255330938384
-0.5812499999999999	256/9	0.03622020712818108
-0.5812499999999999	260/9	0.03706276076598497
-0.5812499999999999	88/3	0.03787842092220653
-0.5812499999999999	268/9	0.038668964666757566
-0.5812499999999999	272/9	0.039436283304773084
-0.5812499999999999	92/3	0.04018227497462709
-0.5812499999999999	280/9	0.04090877588420211
-0.5812499999999999	284/9	0.041617519530609354
-0.5812499999999999	32	0.042310115367872325
-0.5812499999999999	292/9	0.04298804048076202
-0.5812499999999999	296/9	0.0436526396047178
-0.5812499999999999	100/3	0.04430513022999771
-0.5812499999999999	304/9	0.044946610570629014
-0.5812499999999999	308/9	0.045578068928762455
-0.5812499999999999	104/3	0.04620039351043953
-0.5812499999999999	316/9	0.04681438210887742
-0.5812499999999999	320/9	0.04742075131334028
-0.5812499999999999	36	0.048020145061048014
-0.5812499999999999	328/9	0.04861314245218837
-0.5812499999999999	332/9	0.04920026481229112
-0.5812499999999999	112/3	0.04978198202476161
-0.5812499999999999	340/9	0.050358718178036666
-0.5812499999999999	344/9	0.05093085658260091
-0.5812499999999999	116/3	0.051498744216990244
-0.5812499999999999	352/9	0.05206269566159166
-0.5812499999999999	356/9	0.05262299657628522
-0.5812499999999999	40	0.053179906773898666
-0.5625	-40	0.016556829947774243
-0.5625	-356/9	0.016544872772424613
-0.5625	-352/9	0.016532917365369937
-0.5625	-116/3	0.016520963768204888
-0.5625	-344/9	0.016509012023927405
-0.5625	-340/9	0.01649706217700342
-0.5625	-112/3	0.01648511427343624
-0.5625	-332/9	0.016473168360838675
-0.5625	-328/9	0.016461224488511672
-0.5625	-36	0.016449282707526602
-0.5625	-320/9	0.01643734307081285
-0.5625	-316/9	0.016425405633252538
-0.5625	-104/3	0.016413470451779988
-0.5625	-308/9	0.01640153758548904
-0.5625	-304/9	0.01638960709574766
-0.5625	-100/3	0.01637767904632026
-0.5625	-296/9	0.016365753503499225
-0.5625	-292/9	0.01635383053624609
-0.5625	-32	0.016341910216343236
-0.5625	-284/9	0.016329992618556666
-0.5625	-280/9	0.016318077820812155
-0.5625	-92/3	0.016306165904385023
-0.5625	-272/9	0.016294256954104913
-0.5625	-268/9	0.016282351058577893
-0.5625	-88/3	0.016270448310426594
-0.5625	-260/9	0.01625854880655156
-0.5625	-256/9	0.016246652648414794
-0.5625	-28	0.016234759942348714
-0.5625	-248/9	0.01622287079989318
-0.5625	-244/9	0.01621098533816412
-0.5625	-80/3	0.016199103680256344
-0.5625	-236/9	0.016187225955685697
-0.5625	-232/9	0.016175352300875273
-0.5625	-76/3	0.016163482859689715
-0.5625	-224/9	0.016151617784025518
-0.5625	-220/9	0.016139757234463287
-0.5625	-24	0.016127901380989768
-0.5625	-212/9	0.016116050403800458
-0.5625	-208/9	0.01610420449419142
-0.5625	-68/3	0.01609236385555468
-0.5625	-200/9	0.016080528704490477
-0.5625	-196/9	0.016068699272053982
-0.5625	-64/3	0.016056875805155524
-0.5625	-188/9	0.016045058568137066
-0.5625	-184/9	0.016033247844553372
-0.5625	-20	0.01602144393918778
-0.5625	-176/9	0.016009647180340744
-0.5625	-172/9	0.015997857922435896
-0.5625	-56/3	0.015986076548995254
-0.5625	-164/9	0.015974303476046406
-0.5625	-160/9	0.01596253915603675
-0.5625	-52/3	0.015950784082342837
-0.5625	-152/9	0.015939038794483454
-0.5625	-148/9	0.0159273038841648
-0.5625	-16	0.015915580002313787
-0.5625	-140/9	0.015903867867289534
-0.5625	-136/9	0.015892168274502266
-0.5625	-44/3	0.01588048210772164
-0.5625	-128/9	0.015868810352417412
-0.5625	-124/9	0.015857154111555277
-0.5625	-40/3	0.015845514624367896
-0.5625	-116/9	0.015833893288742712
-0.5625	-112/9	0.015822291688022447
-0.5625	-12	0.015810711623205215
-0.5625	-104/9	0.01579915515177143
-0.5625	-100/9	0.015787624634667825
-0.5625	-32/3	0.015776122793354504
-0.5625	-92/9	0.01576465277929323
-0.5625	-88/9	0.015753218258836757
-0.5625	-28/3	0.01574182351719651
-0.5625	-80/9	0.015730473586031524
-0.5625	-76/9	0.015719174400227208
-0.5625	-8	0.01570793299060392
-0.5625	-68/9	0.015696757720556724
-0.5625	-64/9	0.015685658575841754
-0.5625	-20/3	0.015674647517613455
-0.5625	-56/9	0.015663738908864074
-0.5625	-52/9	0.01565295002272518
-0.5625	-16/3	0.01564230163619951
-0.5625	-44/9	0.015631818702558517
-0.5625	-40/9	0.015621531076721349
-0.5625	-4	0.01561147423656444
-0.5625	-32/9	0.015601689895719487
-0.5625	-28/9	0.015592226339268454
-0.5625	-8/3	0.015583138239859825
-0.5625	-20/9	0.015574485650024837
-0.5625	-16/9	0.015566331859662505
-0.5625	-4/3	0.01555873991592905
-0.5625	-8/9	0.01555176787764629
-0.5625	-4/9	0.015545463307552344
-0.5625	0	0.015539857966234746
-0.5625	4/9	0.015544752007398773
-0.5625	8/9	0.015548943793239026
-0.5625	4/3	0.015552462039501901
-0.5625	16/9	0.015555351227279062
-0.5625	20/9	0.015557666277989036
-0.5625	8/3	0.015559467026006179
-0.5625	28/9	0.015560813452533845
-0.5625	32/9	0.01556176218378471
-0.5625	4	0.01556236432529906
-0.5625	40/9	0.015562664429324906
-0.5625	44/9	0.015562700283881311
-0.5625	16/3	0.015562503218893917
-0.5625	52/9	0.015562098686485573
-0.5625	56/9	0.015561506946328098
-0.5625	20/3	0.015560743751037276
-0.5625	64/9	0.015559820973897846
-0.5625	68/9	0.015558747152469351
-0.5625	8	0.015557527940421947
-0.5625	76/9	0.01555616647014099
-0.5625	80/9	0.015554663633363098
-0.5625	28/3	0.0155530182885996
-0.5625	88/9	0.015551227403825611
-0.5625	92/9	0.015549286141754937
-0.5625	32/3	0.015547187893495336
-0.5625	100/9	0.015544924264760222
-0.5625	104/9	0.015542485017236762
-0.5625	12	0.015539857966234746
-0.5625	112/9	0.015537028834386417
-0.5625	116/9	0.015533981059945193
-0.5625	40/3	0.015530695557159005
-0.5625	124/9	0.015527150425316228
-0.5625	128/9	0.015523320602466209
-0.5625	44/3	0.015519177459661401
-0.5625	136/9	0.015514688332116543
-0.5625	140/9	0.015509815985354815
-0.5625	16	0.015504518017860337
-0.5625	148/9	0.015498746207959421
-0.5625	152/9	0.015492445823034877
-0.5625	52/3	0.01548555492574816
-0.5625	160/9	0.015478003737396592
-0.5625	164/9	0.015469714156212903
-0.5625	56/3	0.01546059958192764
-0.5625	172/9	0.015450565269979982
-0.5625	176/9	0.01543950952863802
-0.5625	20	0.01542732617091315
-0.5625	184/9	0.015413908715322451
-0.5625	188/9	0.015399156843940796
-0.5625	64/3	0.015382985488063279
-0.5625	196/9	0.015365336511042674
-0.5625	200/9	0.0153461922031808
-0.5625	68/3	0.015325588720693076
-0.5625	208/9	0.015303626464123435
-0.5625	212/9	0.015280473784541171
-0.5625	24	0.015256361036189853
-0.5625	220/9	0.015231564193766839
-0.5625	224/9	0.015206380446711451
-0.5625	76/3	0.015181100922042987
-0.5625	232/9	0.015155986511532202
-0.5625	236/9	0.015131251297511639
-0.5625	80/3	0.015107055229983984
-0.5625	244/9	0.01508350500122671
-0.5625	248/9	0.01506066051272803
-0.5625	28	0.015038544073926852
-0.5625	256/9	0.015017150059120465
-0.5625	260/9	0.014996453615230665
-0.5625	88/3	0.01497641778142858
-0.5625	268/9	0.014956998905860913
-0.5625	272/9	0.014938150530606542
-0.5625	92/3	0.014919826029892724
-0.5625	280/9	0.014901980299204115
-0.5625	284/9	0.014884570757007637
-0.5625	32	0.014867557868758097
-0.5625	292/9	0.014850905351421612
-0.5625	296/9	0.014834580172986667
-0.5625	100/3	0.014818552427085602
-0.5625	304/9	0.014802795137245972
-0.5625	308/9	0.01478728402686505
-0.5625	104/3	0.0147719972780955
-0.5625	316/9	0.014756915293986261
-0.5625	320/9	0.014742020472275713
-0.5625	36	0.014727296995323325
-0.5625	328/9	0.014712730638142157
-0.5625	332/9	0.014698308594918885
-0.5625	112/3	0.014684019323461917
-0.5625	340/9	0.014669852406484885
-0.5625	344/9	0.014655798428368838
-0.5625	116/3	0.014641848865951046
-0.5625	352/9	0.014627995991895293
-0.5625	356/9	0.014614232789266823
-0.5625	40	0.01460055287603712
-0.54375	-40	0.06706282372614569
-0.54375	-356/9	0.0664615054648039
-0.54375	-352/9	0.06586027612982193
-0.54375	-116/3	0.06525913781296411
-0.54375	-344/9	0.06465809267656675
-0.54375	-340/9	0.06405714295679882
-0.54375	-112/3	0.06345629096712263
-0.54375	-332/9	0.06285553910196884
-0.54375	-328/9	0.06225488984064245
-0.54375	-36	0.06165434575148046
-0.54375	-320/9	0.06105390949627881
-0.54375	-316/9	0.06045358383501262
-0.54375	-104/3	0.059853371630874036
-0.54375	-308/9	0.05925327585565504
-0.54375	-304/9	0.05865329959550433
-0.54375	-100/3	0.058053446057092506
-0.54375	-296/9	0.057453718574222074
-0.54375	-292/9	0.05685412061492162
-0.54375	-32	0.05625465578907121
-0.54375	-284/9	0.05565532785660818
-0.54375	-280/9	0.05505614073636908
-0.54375	-92/3	0.054457098515631214
-0.54375	-272/9	0.05385820546042222
-0.54375	-268/9	0.05325946602667764
-0.54375	-88/3	0.052660884872332225
-0.54375	-260/9	0.05206246687044569
-0.54375	-256/9	0.051464217123471434
-0.54375	-28	0.05086614097879599
-0.54375	-248/9	0.050268244045689275
-0.54375	-244/9	0.04967053221382589
-0.54375	-80/3	0.049073011673560624
-0.54375	-236/9	0.0484756889381634
-0.54375	-232/9	0.04787857086825084
-0.54375	-76/3	0.04728166469868311
-0.54375	-224/9	0.04668497806823413
-0.54375	-220/9	0.04608851905238878
-0.54375	-24	0.04549229619967399
-0.54375	-212/9	0.044896318571991084
-0.54375	-208/9	0.04430059578949172
-0.54375	-68/3	0.04370513808062293
-0.54375	-200/9	0.04310995633806894
-0.54375	-196/9	0.042515062181436664
-0.54375	-64/3	0.04192046802767192
-0.54375	-188/9	0.04132618717036253
-0.54375	-184/9	0.04073223386928328
-0.54375	-20	0.040138623451777794
-0.54375	-176/9	0.039545372427858355
-0.54375	-172/9	0.03895249862124865
-0.54375	-56/3	0.03836002131901006
-0.54375	-164/9	0.037767961442893294
-0.54375	-160/9	0.03717634174616552
-0.54375	-52/3	0.03658518704040312
-0.54375	-152/9	0.03599452445764231
-0.54375	-148/9	0.03540438375438444
-0.54375	-16	0.034814797665307054
-0.54375	-140/9	0.03422580231620105
-0.54375	-136/9	0.03363743770771219
-0.54375	-44/3	0.033049748284016106
-0.54375	-128/9	0.0324627836037201
-0.54375	-124/9	0.031876599134225816
-0.54375	-40/3	0.03129125719570244
-0.54375	-116/9	0.030706828086965253
-0.54375	-112/9	0.030123391433251538
-0.54375	-12	0.029541037805534145
-0.54375	-104/9	0.02895987067311387
-0.54375	-100/9	0.02838000876640341
-0.54375	-32/3	0.027801588945794035
-0.54375	-92/9	0.027224769696163616
-0.54375	-88/9	0.026649735395912748
-0.54375	-28/3	0.026076701545426635
-0.54375	-80/9	0.025505921183434963
-0.54375	-76/9	0.024937692771310305
-0.54375	-8	0.024372369884254105
-0.54375	-68/9	0.023810373111747805
-0.54375	-64/9	0.023252204630712477
-0.54375	-20/3	0.02269846595951716
-0.54375	-56/9	0.022149879403326998
-0.54375	-52/9	0.021607313616245655
-0.54375	-16/3	0.021071813459689247
-0.54375	-44/9	0.02054463381680282
-0.54375	-40/9	0.020027276071278508
-0.54375	-4	0.01952152438152698
-0.54375	-32/9	0.01902947649787433
-0.54375	-28/9	0.018553560644435967
-0.54375	-8/3	0.0180965262717272
-0.54375	-20/9	0.01766139338092916
-0.54375	-16/9	0.01725134477825778
-0.54375	-4/3	0.01686955106255914
-0.54375	-8/9	0.016518931972715662
-0.54375	-4/9	0.01620187940665886
-0.54375	0	0.015919990582855523
-0.54375	4/9	0.016166108603009297
-0.54375	8/9	0.016376910677886384
-0.54375	4/3	0.01655384090295205
-0.54375	16/9	0.016699136202221906
-0.54375	20/9	0.01681555853668917
-0.54375	8/3	0.016906116936571815
-0.54375	28/9	0.01697382781601998
-0.54375	32/9	0.01702153886897084
-0.54375	4	0.017051820158481543
-0.54375	40/9	0.017066912186971962
-0.54375	44/9	0.017068715288364098
-0.54375	16/3	0.01705880502342889
-0.54375	52/9	0.017038461362210492
-0.54375	56/9	0.017008703149902573
-0.54375	20/3	0.016970322574898708
-0.54375	64/9	0.016923916736658294
-0.54375	68/9	0.016869914983276744
-0.54375	8	0.01680860163400204
-0.54375	76/9	0.016740134214375518
-0.54375	80/9	0.016664557569228355
-0.54375	28/3	0.016581814293867514
-0.54375	88/9	0.016491751909812134
-0.54375	92/9	0.016394127153210994
-0.54375	32/3	0.01628860766734324
-0.54375	100/9	0.016174771309213708
-0.54375	104/9	0.016052103200994466
-0.54375	12	0.015919990582855523
-0.54375	112/9	0.01577771545562896
-0.54375	116/9	0.015624444940280018
-0.54375	40/3	0.015459219227245866
-0.54375	124/9	0.015280936944550315
-0.54375	128/9	0.015088337743645893
-0.54375	44/3	0.014879981894122384
-0.54375	136/9	0.014654226706021697
-0.54375	140/9	0.0144091996826871
-0.54375	16	0.014142768480562482
-0.54375	148/9	0.013852508064291672
-0.54375	152/9	0.013535665967573936
-0.54375	52/3	0.013189127403543228
-0.54375	160/9	0.012809383248435374
-0.54375	164/9	0.012392505817197523
-0.54375	56/3	0.011934140040848723
-0.54375	172/9	0.011429521279503786
-0.54375	176/9	0.010873535524743155
-0.54375	20	0.010260842704725395
-0.54375	184/9	0.00958608793769243
-0.54375	188/9	0.008844226303037002
-0.54375	64/3	0.008030979753125153
-0.54375	196/9	0.007143424635285722
-0.54375	200/9	0.006180670340775657
-0.54375	68/3	0.0051445351412144485
-0.54375	208/9	0.004040068112053069
-0.54375	212/9	0.0028757355147054214
-0.54375	24	0.0016631217082846705
-0.54375	220/9	0.0004161052736715437
-0.54375	224/9	-0.0008503683332284212
-0.54375	76/3	-0.0021216585315132347
-0.54375	232/9	-0.0033846452504772695
-0.54375	236/9	-0.004628562434413452
-0.54375	80/3	-0.0058453663058612715
-0.54375	244/9	-0.0070296913823455764
-0.54375	248/9	-0.008178525258540292
-0.54375	28	-0.009290746007844658
-0.54375	256/9	-0.010366636543051616
-0.54375	260/9	-0.011407446708651181
-0.54375	88/3	-0.012415035239730005
-0.54375	268/9	-0.013391597358462903
-0.54375	272/9	-0.014339469402291749
-0.54375	92/3	-0.015260996149788014
-0.54375	280/9	-0.01615844587651874
-0.54375	284/9	-0.01703395997898874
-0.54375	32	-0.01788952662273882
-0.54375	292/9	-0.018726970456997116
-0.54375	296/9	-0.019547952639288435
-0.54375	100/3	-0.02035397714061274
-0.54375	304/9	-0.021146400589524023
-0.54375	308/9	-0.021926443839958593
-0.54375	104/3	-0.02269520409669462
-0.54375	316/9	-0.02345366687715575
-0.54375	320/9	-0.024202717387170142
-0.54375	36	-0.02494315108518036
-0.54375	328/9	-0.025675683336161437
-0.54375	332/9	-0.026400958135803287
-0.54375	112/3	-0.027119555933115824
-0.54375	340/9	-0.027832000606385687
-0.54375	344/9	-0.028538765660718057
-0.54375	116/3	-0.02924027972020421
-0.54375	352/9	-0.029936931387361754
-0.54375	356/9	-0.030629073539080287
-0.54375	40	-0.03131702712327333
-0.525	-40	0.12444726847698931
-0.525	-356/9	0.12317269943307843
-0.525	-352/9	0.12189831887967659
-0.525	-116/3	0.12062413125053967
-0.525	-344/9	0.11935014112900877
-0.525	-340/9	0.11807635325492347
-0.525	-112/3	0.11680277253195526
-0.525	-332/9	0.11552940403539821
-0.525	-328/9	0.11425625302044912
-0.525	-36	0.11298332493101823
-0.525	-320/9	0.111710625409114
-0.525	-316/9	0.1104381603048479
-0.525	-104/3	0.10916593568711283
-0.525	-308/9	0.10789395785499223
-0.525	-304/9	0.10662223334996324
-0.525	-100/3	0.10535076896896442
-0.525	-296/9	0.10407957177840552
-0.525	-292/9	0.10280864912920559
-0.525	-32	0.10153800867295609
-0.525	-284/9	0.1002676583793127
-0.525	-280/9	0.09899760655473838
-0.525	-92/3	0.09772786186272672
-0.525	-272/9	0.09645843334565579
-0.525	-268/9	0.09518933044843647
-0.525	-88/3	0.09392056304414248
-0.525	-260/9	0.09265214146183134
-0.525	-256/9	0.09138407651678929
-0.525	-28	0.09011637954346927
-0.525	-248/9	0.08884906243141807
-0.525	-244/9	0.08758213766453571
-0.525	-80/3	0.08631561836405113
-0.525	-236/9	0.08504951833565216
-0.525	-232/9	0.08378385212127129
-0.525	-76/3	0.08251863505609697
-0.525	-224/9	0.08125388333146291
-0.525	-220/9	0.07998961406436664
-0.525	-24	0.07872584537447685
-0.525	-212/9	0.07746259646962354
-0.525	-208/9	0.07619988774091806
-0.525	-68/3	0.07493774086882914
-0.525	-200/9	0.07367617894175957
-0.525	-196/9	0.07241522658891529
-0.525	-64/3	0.07115491012956147
-0.525	-188/9	0.06989525774111524
-0.525	-184/9	0.06863629964894745
-0.525	-20	0.06737806834127451
-0.525	-176/9	0.06612059881312632
-0.525	-172/9	0.06486392884410801
-0.525	-56/3	0.06360809931555143
-0.525	-164/9	0.06235315457371629
-0.525	-160/9	0.06109914284698985
-0.525	-52/3	0.05984611672660252
-0.525	-152/9	0.05859413372228853
-0.525	-148/9	0.05734325690666338
-0.525	-16	0.05609355566495841
-0.525	-140/9	0.054845106570292554
-0.525	-136/9	0.05359799440902292
-0.525	-44/3	0.052352313386122395
-0.525	-128/9	0.05110816854723935
-0.525	-124/9	0.04986567746244882
-0.525	-40/3	0.04862497222712116
-0.525	-116/9	0.047386201848362196
-0.525	-112/9	0.04614953510179234
-0.525	-12	0.04491516396388321
-0.525	-104/9	0.043683307750721434
-0.525	-100/9	0.04245421812622323
-0.525	-32/3	0.04122818518305552
-0.525	-92/9	0.04000554484968118
-0.525	-88/9	0.03878668793911364
-0.525	-28/3	0.03757207123129391
-0.525	-80/9	0.03636223107336552
-0.525	-76/9	0.035157800091427875
-0.525	-8	0.033959527732214105
-0.525	-68/9	0.03276830548758085
-0.525	-64/9	0.03158519778413764
-0.525	-20/3	0.030411479615081533
-0.525	-56/9	0.029248681996287135
-0.525	-52/9	0.028098646148454923
-0.525	-16/3	0.026963586785658623
-0.525	-44/9	0.025846163789217648
-0.525	-40/9	0.024749559529101628
-0.525	-4	0.023677555751560123
-0.525	-32/9	0.02263459890001491
-0.525	-28/9	0.021625835898296704
-0.525	-8/3	0.02065709454965027
-0.525	-20/9	0.01973477612319634
-0.525	-16/9	0.01886562697362991
-0.525	-4/3	0.01805636758060322
-0.525	-8/9	0.017313186694791392
-0.525	-4/9	0.016641154242148296
-0.525	0	0.016043655726399642
-0.525	4/9	0.01656533356291958
-0.525	8/9	0.017012154849256444
-0.525	4/3	0.017387180525838656
-0.525	16/9	0.01769515203207886
-0.525	20/9	0.0179419236887399
-0.525	8/3	0.01813387351061791
-0.525	28/9	0.018277395163674076
-0.525	32/9	0.018378524690337506
-0.525	4	0.0184427096597644
-0.525	40/9	0.018474699096241505
-0.525	44/9	0.018478520994502708
-0.525	16/3	0.018457514952086515
-0.525	52/9	0.018414394025123598
-0.525	56/9	0.01835131778305974
-0.525	20/3	0.018269965367987098
-0.525	64/9	0.018171602406672736
-0.525	68/9	0.018057138955947887
-0.525	8	0.01792717766591542
-0.525	76/9	0.01778205243160487
-0.525	80/9	0.017621858307228386
-0.525	28/3	0.01744647361638029
-0.525	88/9	0.01725557516190515
-0.525	92/9	0.017048647315733422
-0.525	32/3	0.01682498560634786
-0.525	100/9	0.01658369524902572
-0.525	104/9	0.016323684896001486
-0.525	12	0.016043655726399642
-0.525	112/9	0.01574208585144381
-0.525	116/9	0.015417209880153396
-0.525	40/3	0.01506699337646437
-0.525	124/9	0.014689101845123675
-0.525	128/9	0.014280863820209818
-0.525	44/3	0.013839227613572916
-0.525	136/9	0.01336071133899077
-0.525	140/9	0.012841346006284754
-0.525	16	0.012276611847368082
-0.525	148/9	0.011661368697382879
-0.525	152/9	0.01098978236075105
-0.525	52/3	0.010255250658272253
-0.525	160/9	0.009450335564513645
-0.525	164/9	0.008566711861193323
-0.525	56/3	0.007595148436495572
-0.525	172/9	0.0065255460419967395
-0.525	176/9	0.0053470648990954425
-0.525	20	0.004048386059575852
-0.525	184/9	0.0026181591837569074
-0.525	188/9	0.0010456909332712885
-0.525	64/3	-0.000678086547346482
-0.525	196/9	-0.0025593703045348887
-0.525	200/9	-0.004600048094590581
-0.525	68/3	-0.006796265864063636
-0.525	208/9	-0.009137321467877255
-0.525	212/9	-0.01160526960915699
-0.525	24	-0.014175555794104178
-0.525	220/9	-0.016818762639776483
-0.525	224/9	-0.01950321138856935
-0.525	76/3	-0.02219786950346829
-0.525	232/9	-0.024874927358439186
-0.525	236/9	-0.02751156495580137
-0.525	80/3	-0.030090732506106638
-0.525	244/9	-0.0326010572001319
-0.525	248/9	-0.035036153869118625
-0.525	28	-0.03739364444972376
-0.525	256/9	-0.03967412861089306
-0.525	260/9	-0.041880255553888635
-0.525	88/3	-0.04401596509952474
-0.525	268/9	-0.04608591029496226
-0.525	272/9	-0.048095043298768236
-0.525	92/3	-0.05004833416153698
-0.525	280/9	-0.05195059077620409
-0.525	284/9	-0.05380635209971016
-0.525	32	-0.05561983229685816
-0.525	292/9	-0.05739489893923519
-0.525	296/9	-0.05913507305737406
-0.525	100/3	-0.06084354250536558
-0.525	304/9	-0.06252318282661234
-0.525	308/9	-0.06417658177328195
-0.525	104/3	-0.06580606500773195
-0.525	316/9	-0.06741372145704289
-0.525	320/9	-0.06900142742535967
-0.525	36	-0.07057086898605097
-0.525	328/9	-0.07212356244439316
-0.525	332/9	-0.07366087282956207
-0.525	112/3	-0.07518403047562061
-0.525	340/9	-0.07669414580792874
-0.525	344/9	-0.078192222479607
-0.525	116/3	-0.07967916901286937
-0.525	352/9	-0.08115580909921366
-0.525	356/9	-0.08262289070521378
-0.525	40	-0.08408109411999726
-0.50625	-40	0.18771485185834114
-0.50625	-356/9	0.18569448369188338
-0.50625	-352/9	0.18367441430894477
-0.50625	-116/3	0.1816546507376411
-0.50625	-344/9	0.17963520024320218
-0.50625	-340/9	0.17761607033892868
-0.50625	-112/3	0.1755972687978181
-0.50625	-332/9	0.17357880366491338
-0.50625	-328/9	0.17156068327042778
-0.50625	-36	0.16954291624371226
-0.50625	-320/9	0.1675255115281298
-0.50625	-316/9	0.1655084783969162
-0.50625	-104/3	0.1634918264701059
-0.50625	-308/9	0.161475565732617
-0.50625	-304/9	0.15945970655359526
-0.50625	-100/3	0.1574442597071282
-0.50625	-296/9	0.15542923639445205
-0.50625	-292/9	0.1534146482677904
-0.50625	-32	0.15140050745597305
-0.50625	-284/9	0.14938682659200675
-0.50625	-280/9	0.1473736188427834
-0.50625	-92/3	0.1453608979411387
-0.50625	-272/9	0.14334867822049174
-0.50625	-268/9	0.14133697465233222
-0.50625	-88/3	0.13932580288684737
-0.50625	-260/9	0.1373151792970212
-0.50625	-256/9	0.13530512102657813
-0.50625	-28	0.13329564604219302
-0.50625	-248/9	0.13128677319044157
-0.50625	-244/9	0.12927852226003167
-0.50625	-80/3	0.12727091404992497
-0.50625	-236/9	0.12526397044404577
-0.50625	-232/9	0.12325771449336795
-0.50625	-76/3	0.12125217050628528
-0.50625	-224/9	0.11924736414830049
-0.50625	-220/9	0.11724332255222146
-0.50625	-24	0.1152400744402284
-0.50625	-212/9	0.1132376502593878
-0.50625	-208/9	0.11123608233243036
-0.50625	-68/3	0.10923540502589688
-0.50625	-200/9	0.10723565493809818
-0.50625	-196/9	0.10523687110973101
-0.50625	-64/3	0.10323909526046983
-0.50625	-188/9	0.10124237205541674
-0.50625	-184/9	0.09924674940596388
-0.50625	-20	0.09725227881042624
-0.50625	-176/9	0.09525901574076488
-0.50625	-172/9	0.09326702008287767
-0.50625	-56/3	0.09127635663932816
-0.50625	-164/9	0.08928709570506967
-0.50625	-160/9	0.08729931372876443
-0.50625	-52/3	0.08531309407478416
-0.50625	-152/9	0.08332852790400967
-0.50625	-148/9	0.0813457151952572
-0.50625	-16	0.07936476593371225
-0.50625	-140/9	0.07738580149835592
-0.50625	-136/9	0.07540895628728744
-0.50625	-44/3	0.07343437962841429
-0.50625	-128/9	0.07146223803361366
-0.50625	-124/9	0.06949271786771068
-0.50625	-40/3	0.06752602852013179
-0.50625	-116/9	0.0655624061877426
-0.50625	-112/9	0.06360211840323779
-0.50625	-12	0.06164546947586897
-0.50625	-104/9	0.059692807051957855
-0.50625	-100/9	0.05774453005360857
-0.50625	-32/3	0.05580109831780876
-0.50625	-92/9	0.05386304433762013
-0.50625	-88/9	0.05193098760570586
-0.50625	-28/3	0.05000565218143033
-0.50625	-80/9	0.04808788824917562
-0.50625	-76/9	0.04617869860878118
-0.50625	-8	0.044279271236943245
-0.50625	-68/9	0.0423910192715193
-0.50625	-64/9	0.04051562997586132
-0.50625	-20/3	0.03865512439047718
-0.50625	-56/9	0.03681192938721832
-0.50625	-52/9	0.03498896355547652
-0.50625	-16/3	0.03318973752328229
-0.50625	-44/9	0.031418467570302866
-0.50625	-40/9	0.029680198192959372
-0.50625	-4	0.027980923981951115
-0.50625	-32/9	0.02632769316490155
-0.50625	-28/9	0.02472866432773623
-0.50625	-8/3	0.023193075344395638
-0.50625	-20/9	0.02173107311152552
-0.50625	-16/9	0.020353351534121083
-0.50625	-4/3	0.019070563501657076
-0.50625	-8/9	0.017892519039658515
-0.50625	-4/9	0.016827254681769793
-0.50625	0	0.015880136919502307
-0.50625	4/9	0.016707068421633685
-0.50625	8/9	0.017415341941474316
-0.50625	4/3	0.018009809492832738
-0.50625	16/9	0.018497986912766395
-0.50625	20/9	0.018889154109148456
-0.50625	8/3	0.019193421117304866
-0.50625	28/9	0.01942092278182226
-0.50625	32/9	0.01958122706454106
-0.50625	4	0.019682969115797262
-0.50625	40/9	0.019733676795722514
-0.50625	44/9	0.019739735032911987
-0.50625	16/3	0.019706437551223033
-0.50625	52/9	0.01963808491975106
-0.50625	56/9	0.01953810035466656
-0.50625	20/3	0.01940914552835689
-0.50625	64/9	0.019253226634243253
-0.50625	68/9	0.019071786238234748
-0.50625	8	0.018865779624071505
-0.50625	76/9	0.01863573606154226
-0.50625	80/9	0.018381806224716232
-0.50625	28/3	0.01810379723966647
-0.50625	88/9	0.017801196794213853
-0.50625	92/9	0.01747318754657342
-0.50625	32/3	0.01711865281198458
-0.50625	100/9	0.016736174232941874
-0.50625	104/9	0.016324021872338723
-0.50625	12	0.015880136919502307
-0.50625	112/9	0.015402106970293854
-0.50625	116/9	0.014887133635912406
-0.50625	40/3	0.014331992053899468
-0.50625	124/9	0.013732981726493416
-0.50625	128/9	0.013085868010830962
-0.50625	44/3	0.01238581355924434
-0.50625	136/9	0.01162729910063863
-0.50625	140/9	0.010804033236797128
-0.50625	16	0.009908851510363904
-0.50625	148/9	0.008933606049319937
-0.50625	152/9	0.007869048846992549
-0.50625	52/3	0.006704714536480399
-0.50625	160/9	0.005428812819033006
-0.50625	164/9	0.004028147072563937
-0.50625	56/3	0.0024880847084797694
-0.50625	172/9	0.0007926170216280976
-0.50625	176/9	-0.00107543853586662
-0.50625	20	-0.003134024061972482
-0.50625	184/9	-0.005401131414470538
-0.50625	188/9	-0.00789371101321737
-0.50625	64/3	-0.010626136662918173
-0.50625	196/9	-0.013608231539029986
-0.50625	200/9	-0.016842987996298797
-0.50625	68/3	-0.020324296827115035
-0.50625	208/9	-0.024035193651769954
-0.50625	212/9	-0.02794723269346079
-0.50625	24	-0.03202149168442077
-0.50625	220/9	-0.036211340005209494
-0.50625	224/9	-0.040466562444871554
-0.50625	76/3	-0.044737968141438295
-0.50625	232/9	-0.04898147499246992
-0.50625	236/9	-0.0531609101463716
-0.50625	80/3	-0.057249247329430986
-0.50625	244/9	-0.06122845906653626
-0.50625	248/9	-0.0650884239823418
-0.50625	28	-0.06882537251763937
-0.50625	256/9	-0.07244025523062286
-0.50625	260/9	-0.07593727147159196
-0.50625	88/3	-0.07932266640128757
-0.50625	268/9	-0.08260381574282638
-0.50625	272/9	-0.0857885693522612
-0.50625	92/3	-0.08888480544698202
-0.50625	280/9	-0.09190014520206838
-0.50625	284/9	-0.09484178349186279
-0.50625	32	-0.09771640035026144
-0.50625	292/9	-0.10053012641299022
-0.50625	296/9	-0.10328854300028892
-0.50625	100/3	-0.10599670330166922
-0.50625	304/9	-0.10865916545101906
-0.50625	308/9	-0.11128003139332682
-0.50625	104/3	-0.11386298762499364
-0.50625	316/9	-0.11641134538427353
-0.50625	320/9	-0.11892807887266854
-0.50625	36	-0.12141586074959765
-0.50625	328/9	-0.12387709456858012
-0.50625	332/9	-0.12631394408959917
-0.50625	112/3	-0.12872835956226017
-0.50625	340/9	-0.13112210116429482
-0.50625	344/9	-0.13349675982467193
-0.50625	116/3	-0.13585377567672022
-0.50625	352/9	-0.13819445438535335
-0.50625	356/9	-0.14051998158101112
-0.50625	40	-0.14283143561602257
-0.4875	-40	0.25550878708183383
-0.4875	-356/9	0.25268576922244645
-0.4875	-352/9	0.24986316884697343
-0.4875	-116/3	0.24704099577565306
-0.4875	-344/9	0.2442192601600375
-0.4875	-340/9	0.2413979724983036
-0.4875	-112/3	0.23857714365149707
-0.4875	-332/9	0.23575678486078647
-0.4875	-328/9	0.23293690776580375
-0.4875	-36	0.23011752442415867
-0.4875	-320/9	0.2272986473322242
-0.4875	-316/9	0.22448028944729712
-0.4875	-104/3	0.22166246421124866
-0.4875	-308/9	0.21884518557579472
-0.4875	-304/9	0.21602846802952413
-0.4875	-100/3	0.21321232662684203
-0.4875	-296/9	0.210396777019
-0.4875	-292/9	0.20758183548740441
-0.4875	-32	0.20476751897941364
-0.4875	-284/9	0.20195384514686143
-0.4875	-280/9	0.1991408323875688
-0.4875	-92/3	0.1963284998901373
-0.4875	-272/9	0.1935168676823515
-0.4875	-268/9	0.1907059566835583
-0.4875	-88/3	0.18789578876143476
-0.4875	-260/9	0.18508638679360606
-0.4875	-256/9	0.18227777473463724
-0.4875	-28	0.17946997768898426
-0.4875	-248/9	0.17666302199057038
-0.4875	-244/9	0.17385693528973983
-0.4875	-80/3	0.17105174664844364
-0.4875	-236/9	0.16824748664462785
-0.4875	-232/9	0.16544418748693235
-0.4875	-76/3	0.16264188314096367
-0.4875	-224/9	0.15984060946858786
-0.4875	-220/9	0.15704040438190547
-0.4875	-24	0.1542413080138135
-0.4875	-212/9	0.15144336290735655
-0.4875	-208/9	0.14864661422640468
-0.4875	-68/3	0.1458511099906013
-0.4875	-200/9	0.14305690133799473
-0.4875	-196/9	0.14026404281932775
-0.4875	-64/3	0.1374725927286222
-0.4875	-188/9	0.13468261347548405
-0.4875	-184/9	0.13189417200549164
-0.4875	-20	0.12910734027615517
-0.4875	-176/9	0.12632219579727696
-0.4875	-172/9	0.12353882224615975
-0.4875	-56/3	0.12075731017006
-0.4875	-164/9	0.11797775779063444
-0.4875	-160/9	0.11520027192798762
-0.4875	-52/3	0.11242496906539934
-0.4875	-152/9	0.10965197658004705
-0.4875	-148/9	0.10688143417022361
-0.4875	-16	0.10411349551591079
-0.4875	-140/9	0.1013483302174007
-0.4875	-136/9	0.09858612606632519
-0.4875	-44/3	0.09582709171542192
-0.4875	-128/9	0.09307145982822781
-0.4875	-124/9	0.09031949080838536
-0.4875	-40/3	0.08757147723132717
-0.4875	-116/9	0.08482774912995572
-0.4875	-112/9	0.08208868032206687
-0.4875	-12	0.07935469601256466
-0.4875	-104/9	0.07662628196032764
-0.4875	-100/9	0.0739039955708046
-0.4875	-32/3	0.0711884793645272
-0.4875	-92/9	0.06848047738282817
-0.4875	-88/9	0.06578085522974987
-0.4875	-28/3	0.06309062461818248
-0.4875	-80/9	0.06041097349284531
-0.4875	-76/9	0.057743303044819796
-0.4875	-8	0.05508927320890683
-0.4875	-68/9	0.052450858532852536
-0.4875	-64/9	0.04983041659417923
-0.4875	-20/3	0.04723077135019486
-0.4875	-56/9	0.04465531381779067
-0.4875	-52/9	0.04210812208041402
-0.4875	-16/3	0.03959410146462485
-0.4875	-44/9	0.037119143289143404
-0.4875	-40/9	0.03469029612250525
-0.4875	-4	0.03231593607995756
-0.4875	-32/9	0.03000591150141594
-0.4875	-28/9	0.02777162220705062
-0.4875	-8/3	0.02562597608342882
-0.4875	-20/9	0.02358315117538609
-0.4875	-16/9	0.021658089850996348
-0.4875	-4/3	0.0198656771682112
-0.4875	-8/9	0.018219620468948795
-0.4875	-4/9	0.016731149032299112
-0.4875	0	0.01540776134375131
-0.4875	4/9	0.016563215303956887
-0.4875	8/9	0.017552870966244832
-0.4875	4/3	0.01838350794725281
-0.4875	16/9	0.019065627967703627
-0.4875	20/9	0.019612197647292832
-0.4875	8/3	0.020037343525310638
-0.4875	28/9	0.020355226806504364
-0.4875	32/9	0.020579216602307215
-0.4875	4	0.020721378626296406
-0.4875	40/9	0.020792231398782945
-0.4875	44/9	0.020800696445929412
-0.4875	16/3	0.020754170576515553
-0.4875	52/9	0.020658662885103138
-0.4875	56/9	0.020518956559502345
-0.4875	20/3	0.020338770698444825
-0.4875	64/9	0.020120908513717166
-0.4875	68/9	0.019867385672261807
-0.4875	8	0.019579536971916077
-0.4875	76/9	0.01925810195020132
-0.4875	80/9	0.018903291140818977
-0.4875	28/3	0.018514835045095768
-0.4875	88/9	0.018092017820020886
-0.4875	92/9	0.017633697411143807
-0.4875	32/3	0.017138313498382882
-0.4875	100/9	0.01660388424068787
-0.4875	104/9	0.016027992433398464
-0.4875	12	0.01540776134375131
-0.4875	112/9	0.014739820170285139
-0.4875	116/9	0.014020258783304897
-0.4875	40/3	0.013244571150461841
-0.4875	124/9	0.012407586644222287
-0.4875	128/9	0.011503388287359195
-0.4875	44/3	0.010525216955924302
-0.4875	136/9	0.009465360688736268
-0.4875	140/9	0.008315028647659182
-0.4875	16	0.007064210087421776
-0.4875	148/9	0.005701520158169646
-0.4875	152/9	0.004214036815082395
-0.4875	52/3	0.0025871370215481693
-0.4875	160/9	0.0008043464416054788
-0.4875	164/9	-0.0011527742866660126
-0.4875	56/3	-0.0033046709709235525
-0.4875	172/9	-0.005673712237490379
-0.4875	176/9	-0.00828390689838792
-0.4875	20	-0.011160325068974186
-0.4875	184/9	-0.014328106392945156
-0.4875	188/9	-0.017810935334733498
-0.4875	64/3	-0.021628896108723303
-0.4875	196/9	-0.025795714430955637
-0.4875	200/9	-0.030315571455652696
-0.4875	68/3	-0.03517993091577423
-0.4875	208/9	-0.04036508884108035
-0.4875	212/9	-0.04583129854714421
-0.4875	24	-0.051524174769508685
-0.4875	220/9	-0.05737856152637802
-0.4875	224/9	-0.06332429416177837
-0.4875	76/3	-0.06929263932098667
-0.4875	232/9	-0.07522200201130178
-0.4875	236/9	-0.08106183866953909
-0.4875	80/3	-0.08677438605302375
-0.4875	244/9	-0.09233445475071413
-0.4875	248/9	-0.09772790237814966
-0.4875	28	-0.10294946180969244
-0.4875	256/9	-0.1080004612402739
-0.4875	260/9	-0.11288676833356562
-0.4875	88/3	-0.11761710932105318
-0.4875	268/9	-0.12220179014520274
-0.4875	272/9	-0.1266517792444399
-0.4875	92/3	-0.13097808468588898
-0.4875	280/9	-0.13519135537687088
-0.4875	284/9	-0.13930164456367153
-0.4875	32	-0.14331828611687075
-0.4875	292/9	-0.14724984624456447
-0.4875	296/9	-0.15110412360789643
-0.4875	100/3	-0.1548881789220743
-0.4875	304/9	-0.15860838117151643
-0.4875	308/9	-0.162270461917506
-0.4875	104/3	-0.1658795722237703
-0.4875	316/9	-0.16944033881373718
-0.4875	320/9	-0.1729569174764836
-0.4875	36	-0.17643304266268875
-0.4875	328/9	-0.17987207280703
-0.4875	332/9	-0.18327703128573022
-0.4875	112/3	-0.18665064314146104
-0.4875	340/9	-0.18999536783347112
-0.4875	344/9	-0.19331342833327939
-0.4875	116/3	-0.1966068369088348
-0.4875	352/9	-0.19987741793820457
-0.4875	356/9	-0.20312682807781432
-0.4875	40	-0.20635657408664745
-0.46875	-40	0.32616430256675766
-0.46875	-356/9	0.32250123022733834
-0.46875	-352/9	0.3188386996038609
-0.46875	-116/3	0.3151767234388036
-0.46875	-344/9	0.31151531490454837
-0.46875	-340/9	0.3078544876232483
-0.46875	-112/3	0.30419425568790526
-0.46875	-332/9	0.3005346336847585
-0.46875	-328/9	0.2968756367170826
-0.46875	-36	0.29321728043050876
-0.46875	-320/9	0.289559581039996
-0.46875	-316/9	0.2859025553585852
-0.46875	-104/3	0.28224622082808865
-0.46875	-308/9	0.2785905955518786
-0.46875	-304/9	0.2749356983299603
-0.46875	-100/3	0.27128154869652615
-0.46875	-296/9	0.26762816696022096
-0.46875	-292/9	0.26397557424736146
-0.46875	-32	0.2603237925483858
-0.46875	-284/9	0.2566728447678404
-0.46875	-280/9	0.2530227547782452
-0.46875	-92/3	0.24937354747821516
-0.46875	-272/9	0.24572524885526706
-0.46875	-268/9	0.2420778860537851
-0.46875	-88/3	0.2384314874486809
-0.46875	-260/9	0.23478608272534812
-0.46875	-256/9	0.23114170296658842
-0.46875	-28	0.2274983807472714
-0.46875	-248/9	0.22385615023759026
-0.46875	-244/9	0.22021504731589084
-0.46875	-80/3	0.21657510969218224
-0.46875	-236/9	0.21293637704358792
-0.46875	-232/9	0.2092988911631761
-0.46875	-76/3	0.20566269612380775
-0.46875	-224/9	0.20202783845887962
-0.46875	-220/9	0.19839436736211724
-0.46875	-24	0.19476233490889291
-0.46875	-212/9	0.19113179630192131
-0.46875	-208/9	0.18750281014463022
-0.46875	-68/3	0.18387543874602236
-0.46875	-200/9	0.18024974846145908
-0.46875	-196/9	0.17662581007452277
-0.46875	-64/3	0.17300369922597425
-0.46875	-188/9	0.16938349689684618
-0.46875	-184/9	0.1657652899539274
-0.46875	-20	0.1621491717673553
-0.46875	-176/9	0.15853524291177257
-0.46875	-172/9	0.15492361196460547
-0.46875	-56/3	0.15131439641754799
-0.46875	-164/9	0.14770772372039023
-0.46875	-160/9	0.1441037324800381
-0.46875	-52/3	0.14050257384207443
-0.46875	-152/9	0.13690441308771206
-0.46875	-148/9	0.13330943148571298
-0.46875	-16	0.12971782844710406
-0.46875	-140/9	0.1261298240406804
-0.46875	-136/9	0.12254566193983209
-0.46875	-44/3	0.11896561288676133
-0.46875	-128/9	0.11538997877944009
-0.46875	-124/9	0.11181909751065787
-0.46875	-40/3	0.10825334871845746
-0.46875	-116/9	0.10469316064469074
-0.46875	-112/9	0.10113901834531425
-0.46875	-12	0.09759147355481922
-0.46875	-104/9	0.09405115658091194
-0.46875	-100/9	0.0905187906979686
-0.46875	-32/3	0.08699520962341657
-0.46875	-92/9	0.08348137880535467
-0.46875	-88/9	0.07997842142839677
-0.46875	-28/3	0.07648765026408319
-0.46875	-80/9	0.07301060675765397
-0.46875	-76/9	0.06954910905711541
-0.46875	-8	0.06610531104939177
-0.46875	-68/9	0.0626817748547359
-0.46875	-64/9	0.05928155960257605
-0.46875	-20/3	0.05590832958425489
-0.46875	-56/9	0.05256648489243762
-0.46875	-52/9	0.04926131713894463
-0.46875	-16/3	0.0459991913440955
-0.46875	-44/9	0.04278775192522008
-0.46875	-40/9	0.03963614491600335
-0.46875	-4	0.03655523893917524
-0.46875	-32/9	0.03355781293675139
-0.46875	-28/9	0.030658659009958126
-0.46875	-8/3	0.027874526086574133
-0.46875	-20/9	0.02522381121771669
-0.46875	-16/9	0.02272590321985927
-0.46875	-4/3	0.02040011654539609
-0.46875	-8/9	0.018264237473949993
-0.46875	-4/9	0.016332836817210795
-0.46875	0	0.014615644409048143
-0.46875	4/9	0.016114930510631682
-0.46875	8/9	0.01739908118294214
-0.46875	4/3	0.018476893474887554
-0.46875	16/9	0.019361994137913396
-0.46875	20/9	0.020071208310332055
-0.46875	8/3	0.020622866211045133
-0.46875	28/9	0.021035343039922622
-0.46875	32/9	0.021325986197772026
-0.46875	4	0.02151045183126387
-0.46875	40/9	0.021602388490539186
-0.46875	44/9	0.02161337250891901
-0.46875	16/3	0.021553001787299016
-0.46875	52/9	0.021429073565785557
-0.46875	56/9	0.021247794380728886
-0.46875	20/3	0.02101399003500027
-0.46875	64/9	0.020731297901109714
-0.46875	68/9	0.02040233345447753
-0.46875	8	0.020028828693015244
-0.46875	76/9	0.01961174322079669
-0.46875	80/9	0.019151350220712206
-0.46875	28/3	0.01864729999850379
-0.46875	88/9	0.018098663695459656
-0.46875	92/9	0.01750395941232298
-0.46875	32/3	0.01686116251956026
-0.46875	100/9	0.016167701433322624
-0.46875	104/9	0.015420439653605135
-0.46875	12	0.014615644409048143
-0.46875	112/9	0.013748941837986767
-0.46875	116/9	0.01281525826088975
-0.46875	40/3	0.011808746770907999
-0.46875	124/9	0.010722698100286402
-0.46875	128/9	0.009549434537904123
-0.46875	44/3	0.008280185625617838
-0.46875	136/9	0.006904944529219234
-0.46875	140/9	0.0054123044926692315
-0.46875	16	0.0037892758411139406
-0.46875	148/9	0.0020210858984077186
-0.46875	152/9	0.00009096736540190747
-0.46875	52/3	-0.0020200542184273876
-0.46875	160/9	-0.004333355510039695
-0.46875	164/9	-0.006872862931431398
-0.46875	56/3	-0.009665106414829913
-0.46875	172/9	-0.012739110890447082
-0.46875	176/9	-0.016126029549512436
-0.46875	20	-0.0198583927020305
-0.46875	184/9	-0.023968820876114197
-0.46875	188/9	-0.02848804639825192
-0.46875	64/3	-0.03344213000692778
-0.46875	196/9	-0.03884888182353419
-0.46875	200/9	-0.0447137272017675
-0.46875	68/3	-0.05102558971022177
-0.46875	208/9	-0.05775371171219586
-0.46875	212/9	-0.06484651897487942
-0.46875	24	-0.07223344263621499
-0.46875	220/9	-0.07982993803989798
-0.46875	224/9	-0.08754496140820363
-0.46875	76/3	-0.09528932618156284
-0.46875	232/9	-0.10298310834771315
-0.46875	236/9	-0.11056072393324072
-0.46875	80/3	-0.11797317236621171
-0.46875	244/9	-0.12518776854173883
-0.46875	248/9	-0.13218616168065203
-0.46875	28	-0.1389615173018416
-0.46875	256/9	-0.1455155588354651
-0.46875	260/9	-0.15185590000469518
-0.46875	88/3	-0.15799386373371233
-0.46875	268/9	-0.1639428227373415
-0.46875	272/9	-0.16971700936741507
-0.46875	92/3	-0.17533070739690276
-0.46875	280/9	-0.18079773456263648
-0.46875	284/9	-0.1861311356876479
-0.46875	32	-0.19134302215232635
-0.46875	292/9	-0.19644450923878923
-0.46875	296/9	-0.20144571628079336
-0.46875	100/3	-0.20635580507321982
-0.46875	304/9	-0.2111830398396108
-0.46875	308/9	-0.2159348577003258
-0.46875	104/3	-0.22061794253764927
-0.46875	316/9	-0.2252382978639406
-0.46875	320/9	-0.22980131611976357
-0.46875	36	-0.23431184302826508
-0.46875	328/9	-0.2387742364043025
-0.46875	332/9	-0.24319241929985996
-0.46875	112/3	-0.247569927657298
-0.46875	340/9	-0.251909952805043
-0.46875	344/9	-0.2562153792113802
-0.46875	116/3	-0.26048881794128664
-0.46875	352/9	-0.2647326362588632
-0.46875	356/9	-0.26894898379710247
-0.46875	40	-0.27313981568609164
-0.44999999999999996	-40	0.3977885387691865
-0.44999999999999996	-356/9	0.3932702734031275
-0.44999999999999996	-352/9	0.3887526762238123
-0.44999999999999996	-116/3	0.38423576294862033
-0.44999999999999996	-344/9	0.37971954982520156
-0.44999999999999996	-340/9	0.3752040536559821
-0.44999999999999996	-112/3	0.37068929182416277
-0.44999999999999996	-332/9	0.3661752823213349
-0.44999999999999996	-328/9	0.3616620437768333
-0.44999999999999996	-36	0.3571495954889705
-0.44999999999999996	-320/9	0.3526379574583034
-0.44999999999999996	-316/9	0.34812715042310155
-0.44999999999999996	-104/3	0.3436171958972002
-0.44999999999999996	-308/9	0.33910811621044545
-0.44999999999999996	-304/9	0.33459993455195364
-0.44999999999999996	-100/3	0.33009267501643497
-0.44999999999999996	-296/9	0.3255863626538578
-0.44999999999999996	-292/9	0.3210810235227588
-0.44999999999999996	-32	0.31657668474753675
-0.44999999999999996	-284/9	0.31207337458010986
-0.44999999999999996	-280/9	0.30757112246635526
-0.44999999999999996	-92/3	0.30306995911780155
-0.44999999999999996	-272/9	0.2985699165890974
-0.44999999999999996	-268/9	0.294071028361845
-0.44999999999999996	-88/3	0.289573329435457
-0.44999999999999996	-260/9	0.2850768564257776
-0.44999999999999996	-256/9	0.28058164767230265
-0.44999999999999996	-28	0.27608774335493863
-0.44999999999999996	-248/9	0.27159518562136575
-0.44999999999999996	-244/9	0.26710401872620737
-0.44999999999999996	-80/3	0.2626142891833765
-0.44999999999999996	-236/9	0.2581260459331496
-0.44999999999999996	-232/9	0.2536393405257434
-0.44999999999999996	-76/3	0.24915422732341505
-0.44999999999999996	-224/9	0.24467076372340268
-0.44999999999999996	-220/9	0.24018901040436236
-0.44999999999999996	-24	0.23570903159935558
-0.44999999999999996	-212/9	0.23123089539890584
-0.44999999999999996	-208/9	0.22675467408819186
-0.44999999999999996	-68/3	0.22228044452308302
-0.44999999999999996	-200/9	0.21780828855048337
-0.44999999999999996	-196/9	0.2133382934793455
-0.44999999999999996	-64/3	0.20887055260977339
-0.44999999999999996	-188/9	0.20440516582890023
-0.44999999999999996	-184/9	0.19994224028372376
-0.44999999999999996	-20	0.19548189114288356
-0.44999999999999996	-176/9	0.1910242424615122
-0.44999999999999996	-172/9	0.1865694281658823
-0.44999999999999996	-56/3	0.18211759317768866
-0.44999999999999996	-164/9	0.17766889470157254
-0.44999999999999996	-160/9	0.17322350370406794
-0.44999999999999996	-52/3	0.16878160661770725
-0.44999999999999996	-152/9	0.16434340731080382
-0.44999999999999996	-148/9	0.15990912937172647
-0.44999999999999996	-16	0.15547901876666234
-0.44999999999999996	-140/9	0.1510533469423979
-0.44999999999999996	-136/9	0.1466324144611215
-0.44999999999999996	-44/3	0.14221655527340865
-0.44999999999999996	-128/9	0.13780614175933384
-0.44999999999999996	-124/9	0.13340159069725882
-0.44999999999999996	-40/3	0.12900337035678378
-0.44999999999999996	-116/9	0.12461200895852483
-0.44999999999999996	-112/9	0.12022810480121204
-0.44999999999999996	-12	0.11585233842910231
-0.44999999999999996	-104/9	0.1114854873036311
-0.44999999999999996	-100/9	0.10712844355721114
-0.44999999999999996	-32/3	0.10278223554970754
-0.44999999999999996	-92/9	0.09844805412593682
-0.44999999999999996	-88/9	0.09412728469292084
-0.44999999999999996	-28/3	0.08982154650620092
-0.44999999999999996	-80/9	0.08553274088193918
-0.44999999999999996	-76/9	0.08126311043901017
-0.44999999999999996	-8	0.07701531191792857
-0.44999999999999996	-68/9	0.07279250560004548
-0.44999999999999996	-64/9	0.06859846480929918
-0.44999999999999996	-20/3	0.06443770931465152
-0.44999999999999996	-56/9	0.06031566646900592
-0.44999999999999996	-52/9	0.05623886328144194
-0.44999999999999996	-16/3	0.052215150771049455
-0.44999999999999996	-44/9	0.04825395804620108
-0.44999999999999996	-40/9	0.0443665664039629
-0.44999999999999996	-4	0.040566381891802006
-0.44999999999999996	-32/9	0.036869166865952145
-0.44999999999999996	-28/9	0.03329316684068914
-0.44999999999999996	-8/3	0.029859041004063055
-0.44999999999999996	-20/9	0.02658948144380755
-0.44999999999999996	-16/9	0.02350840355384432
-0.44999999999999996	-4/3	0.020639631002731085
-0.44999999999999996	-8/9	0.018005102513966715
-0.44999999999999996	-4/9	0.015622790649300815
-0.44999999999999996	0	0.01350469680191298
-0.44999999999999996	4/9	0.015354011213124486
-0.44999999999999996	8/9	0.016937963963678512
-0.44999999999999996	4/3	0.01826740589071987
-0.44999999999999996	16/9	0.019359145092315705
-0.44999999999999996	20/9	0.020233934759413933
-0.44999999999999996	8/3	0.020914384544661633
-0.44999999999999996	28/9	0.021423159583080453
-0.44999999999999996	32/9	0.021781657257248996
-0.44999999999999996	4	0.02200918884980456
-0.44999999999999996	40/9	0.022122589346705655
-0.44999999999999996	44/9	0.02213613773047402
-0.44999999999999996	16/3	0.022061672659805263
-0.44999999999999996	52/9	0.021908811744361184
-0.44999999999999996	56/9	0.02168521051906876
-0.44999999999999996	20/3	0.021396821434755145
-0.44999999999999996	64/9	0.021048131056989505
-0.44999999999999996	68/9	0.02064236547876493
-0.44999999999999996	8	0.020181661055974125
-0.44999999999999996	76/9	0.01966720142504308
-0.44999999999999996	80/9	0.01909932354704642
-0.44999999999999996	28/3	0.018477596086944003
-0.44999999999999996	88/9	0.01780087333158617
-0.44999999999999996	92/9	0.017067327412596957
-0.44999999999999996	32/3	0.016274461023711908
-0.44999999999999996	100/9	0.015419102210581348
-0.44999999999999996	104/9	0.014497382215498672
-0.44999999999999996	12	0.01350469680191298
-0.44999999999999996	112/9	0.012435650971897623
-0.44999999999999996	116/9	0.011283986527857677
-0.44999999999999996	40/3	0.010042491524664321
-0.44999999999999996	124/9	0.008702890326643283
-0.44999999999999996	128/9	0.007255712758751979
-0.44999999999999996	44/3	0.005690140782578519
-0.44999999999999996	136/9	0.003993831335186139
-0.44999999999999996	140/9	0.0021527146014101786
-0.44999999999999996	16	0.0001507682937906922
-0.44999999999999996	148/9	-0.002030229141823603
-0.44999999999999996	152/9	-0.004410959553893763
-0.44999999999999996	52/3	-0.007014827243476643
-0.44999999999999996	160/9	-0.009868199532817805
-0.44999999999999996	164/9	-0.01300058878580827
-0.44999999999999996	56/3	-0.016444718700710022
-0.44999999999999996	172/9	-0.02023639046428017
-0.44999999999999996	176/9	-0.024414030395174785
-0.44999999999999996	20	-0.029017763437544905
-0.44999999999999996	184/9	-0.034087825816269096
-0.44999999999999996	188/9	-0.039662124728782874
-0.44999999999999996	64/3	-0.045772805140076235
-0.44999999999999996	196/9	-0.05244183518159637
-0.44999999999999996	200/9	-0.059675906828121086
-0.44999999999999996	68/3	-0.06746135770780409
-0.44999999999999996	208/9	-0.07576024940399084
-0.44999999999999996	212/9	-0.08450896699229661
-0.44999999999999996	24	-0.09362046636989953
-0.44999999999999996	220/9	-0.10299046480441787
-0.44999999999999996	224/9	-0.11250666313559159
-0.44999999999999996	76/3	-0.12205905301363104
-0.44999999999999996	232/9	-0.13154905110109147
-0.44999999999999996	236/9	-0.1408957619724429
-0.44999999999999996	80/3	-0.15003874521958777
-0.44999999999999996	244/9	-0.15893768496456495
-0.44999999999999996	248/9	-0.1675699461943905
-0.44999999999999996	28	-0.17592709882731017
-0.44999999999999996	256/9	-0.18401126865120646
-0.44999999999999996	260/9	-0.1918318469143348
-0.44999999999999996	88/3	-0.1994028000283376
-0.44999999999999996	268/9	-0.20674062274642863
-0.44999999999999996	272/9	-0.21386287015253835
-0.44999999999999996	92/3	-0.22078716075668425
-0.44999999999999996	280/9	-0.22753053823040165
-0.44999999999999996	284/9	-0.23410909288440515
-0.44999999999999996	32	-0.24053776366214935
-0.44999999999999996	292/9	-0.2468302608564078
-0.44999999999999996	296/9	-0.25299906629418395
-0.44999999999999996	100/3	-0.25905548071340107
-0.44999999999999996	304/9	-0.2650096977306595
-0.44999999999999996	308/9	-0.2708708907611233
-0.44999999999999996	104/3	-0.2766473041284193
-0.44999999999999996	316/9	-0.2823463429448292
-0.44999999999999996	320/9	-0.28797465858798893
-0.44999999999999996	36	-0.29353822807965496
-0.44999999999999996	328/9	-0.2990424266246057
-0.44999999999999996	332/9	-0.3044920931635621
-0.44999999999999996	112/3	-0.3098915891517252
-0.44999999999999996	340/9	-0.3152448509756481
-0.44999999999999996	344/9	-0.32055543652115553
-0.44999999999999996	116/3	-0.32582656644112107
-0.44999999999999996	352/9	-0.3310611606689796
-0.44999999999999996	356/9	-0.33626187069817703
-0.44999999999999996	40	-0.34143110810996047
-0.43125	-40	0.4683597606719755
-0.43125	-356/9	0.4629950857544033
-0.43125	-352/9	0.4576312041954265
-0.43125	-116/3	0.45226813465677135
-0.43125	-344/9	0.44690589642977063
-0.43125	-340/9	0.44154450946445944
-0.43125	-112/3	0.43618399440044503
-0.43125	-332/9	0.43082437259969497
-0.43125	-328/9	0.4254656661813896
-0.43125	-36	0.4201078980590063
-0.43125	-320/9	0.41475109197981924
-0.43125	-316/9	0.40939527256701136
-0.43125	-104/3	0.40404046536461863
-0.43125	-308/9	0.39868669688555136
-0.43125	-304/9	0.3933339946629581
-0.43125	-100/3	0.3879823873052264
-0.43125	-296/9	0.3826319045549514
-0.43125	-292/9	0.3772825773522321
-0.43125	-32	0.37193443790269853
-0.43125	-284/9	0.36658751975071857
-0.43125	-280/9	0.3612418578582845
-0.43125	-92/3	0.3558974886901354
-0.43125	-272/9	0.35055445030573773
-0.43125	-268/9	0.34521278245882386
-0.43125	-88/3	0.3398725267052687
-0.43125	-260/9	0.3345337265201861
-0.43125	-256/9	0.3291964274252344
-0.43125	-28	0.3238606771272477
-0.43125	-248/9	0.3185265256694581
-0.43125	-244/9	0.313194025596736
-0.43125	-80/3	0.3078632321364757
-0.43125	-236/9	0.302534203396967
-0.43125	-232/9	0.29720700058536176
-0.43125	-76/3	0.29188168824763383
-0.43125	-224/9	0.2865583345332826
-0.43125	-220/9	0.2812370114879359
-0.43125	-24	0.2759177953774756
-0.43125	-212/9	0.27060076704786706
-0.43125	-208/9	0.26528601232551763
-0.43125	-68/3	0.2599736224637561
-0.43125	-200/9	0.25466369464191985
-0.43125	-196/9	0.24935633252460326
-0.43125	-64/3	0.24405164688987876
-0.43125	-188/9	0.2387497563368005
-0.43125	-184/9	0.233450788084282
-0.43125	-20	0.22815487887557792
-0.43125	-176/9	0.22286217600514854
-0.43125	-172/9	0.21757283848776113
-0.43125	-56/3	0.2122870383933846
-0.43125	-164/9	0.20700496237590643
-0.43125	-160/9	0.2017268134291314
-0.43125	-52/3	0.1964528129101177
-0.43125	-152/9	0.1911832028779609
-0.43125	-148/9	0.1859182488059823
-0.43125	-16	0.18065824273737277
-0.43125	-140/9	0.17540350696921955
-0.43125	-136/9	0.17015439836821886
-0.43125	-44/3	0.16491131344412172
-0.43125	-128/9	0.1596746943352011
-0.43125	-124/9	0.1544450358951767
-0.43125	-40/3	0.14922289411489364
-0.43125	-116/9	0.1440088961668751
-0.43125	-112/9	0.13880375242953635
-0.43125	-12	0.13360827093392677
-0.43125	-104/9	0.12842337478383156
-0.43125	-100/9	0.12325012323540115
-0.43125	-32/3	0.11808973729181425
-0.43125	-92/9	0.11294363087961136
-0.43125	-88/9	0.10781344893500107
-0.43125	-28/3	0.10270111404970479
-0.43125	-80/9	0.0976088837146618
-0.43125	-76/9	0.09253942065998003
-0.43125	-8	0.0874958793150803
-0.43125	-68/9	0.08248201197884794
-0.43125	-64/9	0.07750229883441688
-0.43125	-20/3	0.07256210634197
-0.43125	-56/9	0.06766787856391425
-0.43125	-52/9	0.06282736521813005
-0.43125	-16/3	0.05804988806015329
-0.43125	-44/9	0.05334664255928106
-0.43125	-40/9	0.04873102334520081
-0.43125	-4	0.04421894782885763
-0.43125	-32/9	0.039829131138797144
-0.43125	-28/9	0.03558323673319712
-0.43125	-8/3	0.03150579389906716
-0.43125	-20/9	0.0276237456475032
-0.43125	-16/9	0.023965487458522713
-0.43125	-4/3	0.020559305903807886
-0.43125	-8/9	0.017431249502014138
-0.43125	-4/9	0.01460265762642108
-0.43125	0	0.0120877798988969
-0.43125	4/9	0.014283527565923531
-0.43125	8/9	0.01616420320205346
-0.43125	4/3	0.017742690338719475
-0.43125	16/9	0.01903894574578958
-0.43125	20/9	0.020077610322794415
-0.43125	8/3	0.020885529203125648
-0.43125	28/9	0.021489613396098357
-0.43125	32/9	0.021915268669705605
-0.43125	4	0.02218542390155795
-0.43125	40/9	0.022320067786340707
-0.43125	44/9	0.022336154197537747
-0.43125	16/3	0.022247739537377943
-0.43125	52/9	0.02206624308851503
-0.43125	56/9	0.021800754502148318
-0.43125	20/3	0.02145834130553956
-0.43125	64/9	0.021044330535466147
-0.43125	68/9	0.020562552630992537
-0.43125	8	0.02001554415293225
-0.43125	76/9	0.01940471046908278
-0.43125	80/9	0.018730451663653187
-0.43125	28/3	0.017992255599333363
-0.43125	88/9	0.01718876193579382
-0.43125	92/9	0.016317800388902338
-0.43125	32/3	0.015376405830408809
-0.43125	100/9	0.014360812101718997
-0.43125	104/9	0.013266425708261583
-0.43125	12	0.0120877798988969
-0.43125	112/9	0.010818469027273396
-0.43125	116/9	0.009451062543623271
-0.43125	40/3	0.00797699748450701
-0.43125	124/9	0.006386447934106962
-0.43125	128/9	0.004668169663410469
-0.43125	44/3	0.0028093180839253197
-0.43125	136/9	0.0007952378988112137
-0.43125	140/9	-0.001390776414603407
-0.43125	16	-0.0037677486091737995
-0.43125	148/9	-0.006357313694487717
-0.43125	152/9	-0.009184027862955059
-0.43125	52/3	-0.012275679758374018
-0.43125	160/9	-0.015663576110392857
-0.43125	164/9	-0.019382757852975666
-0.43125	56/3	-0.02347207883578676
-0.43125	172/9	-0.02797404690488096
-0.43125	176/9	-0.03293428680585583
-0.43125	20	-0.03840044011440835
-0.43125	184/9	-0.044420280533253156
-0.43125	188/9	-0.05103881643945572
-0.43125	64/3	-0.0582942145349331
-0.43125	196/9	-0.06621255825529876
-0.43125	200/9	-0.07480179318726159
-0.43125	68/3	-0.08404569757808684
-0.43125	208/9	-0.09389922598317356
-0.43125	212/9	-0.10428684645351459
-0.43125	24	-0.11510520885862868
-0.43125	220/9	-0.12623049511493295
-0.43125	224/9	-0.1375293689883858
-0.43125	76/3	-0.14887121419441182
-0.43125	232/9	-0.1601389797156774
-0.43125	236/9	-0.17123661593465733
-0.43125	80/3	-0.1820923601028056
-0.43125	244/9	-0.19265834394286213
-0.43125	248/9	-0.20290769221033
-0.43125	28	-0.2128303956108282
-0.43125	256/9	-0.2224289781574481
-0.43125	260/9	-0.23171459036700948
-0.43125	88/3	-0.24070381498801324
-0.43125	268/9	-0.2494162367463817
-0.43125	272/9	-0.2578726993311874
-0.43125	92/3	-0.26609412173923935
-0.43125	280/9	-0.27410074044400295
-0.43125	284/9	-0.2819116599644281
-0.43125	32	-0.28954461776583673
-0.43125	292/9	-0.2970158924989488
-0.43125	296/9	-0.30434030421943314
-0.43125	100/3	-0.3115312706397027
-0.43125	304/9	-0.31860089495309935
-0.43125	308/9	-0.32556006903653834
-0.43125	104/3	-0.3324185816280845
-0.43125	316/9	-0.3391852250444565
-0.43125	320/9	-0.3458678966701328
-0.43125	36	-0.3524736932061926
-0.43125	328/9	-0.3590089967979757
-0.43125	332/9	-0.36547955286807504
-0.43125	112/3	-0.37189053990589405
-0.43125	340/9	-0.37824663170380574
-0.43125	344/9	-0.38455205264867054
-0.43125	116/3	-0.3908106267203323
-0.43125	352/9	-0.39702582084523047
-0.43125	356/9	-0.4032007832227807
-0.43125	40	-0.4093383771972928
-0.4125	-40	0.535836378427216
-0.4125	-356/9	0.5296583650698902
-0.4125	-352/9	0.5234812653522678
-0.4125	-116/3	0.5173051007653794
-0.4125	-344/9	0.511129893525317
-0.4125	-340/9	0.504955666606741
-0.4125	-112/3	0.49878244377842973
-0.4125	-332/9	0.49261024964103867
-0.4125	-328/9	0.48643910966723747
-0.4125	-36	0.4802690502444165
-0.4125	-320/9	0.47410009872017445
-0.4125	-316/9	0.4679322834508151
-0.4125	-104/3	0.46176563385310604
-0.4125	-308/9	0.45560018045958073
-0.4125	-304/9	0.4494359549776881
-0.4125	-100/3	0.4432729903531343
-0.4125	-296/9	0.4371113208377896
-0.4125	-292/9	0.4309509820625817
-0.4125	-32	0.4247920111158367
-0.4125	-284/9	0.41863444662758453
-0.4125	-280/9	0.41247832886040586
-0.4125	-92/3	0.40632369980745914
-0.4125	-272/9	0.40017060329840715
-0.4125	-268/9	0.39401908511404615
-0.4125	-88/3	0.3878691931105378
-0.4125	-260/9	0.38172097735425864
-0.4125	-256/9	0.3755744902684063
-0.4125	-28	0.36942978679264854
-0.4125	-248/9	0.3632869245572727
-0.4125	-244/9	0.3571459640734777
-0.4125	-80/3	0.3510069689416839
-0.4125	-236/9	0.3448700060799796
-0.4125	-232/9	0.338735145975134
-0.4125	-76/3	0.3326024629589367
-0.4125	-224/9	0.3264720355130339
-0.4125	-220/9	0.320343946605892
-0.4125	-24	0.3142182840660642
-0.4125	-212/9	0.3080951409965739
-0.4125	-208/9	0.3019746162359714
-0.4125	-68/3	0.29585681487250376
-0.4125	-200/9	0.289741848818869
-0.4125	-196/9	0.2836298374562523
-0.4125	-64/3	0.27752090835779125
-0.4125	-188/9	0.271415198103344
-0.4125	-184/9	0.2653128531994856
-0.4125	-20	0.25921403112111735
-0.4125	-176/9	0.2531189014940147
-0.4125	-172/9	0.24702764744117617
-0.4125	-56/3	0.24094046712010095
-0.4125	-164/9	0.23485757548327502
-0.4125	-160/9	0.2287792063003968
-0.4125	-52/3	0.22270561448847132
-0.4125	-152/9	0.21663707880517674
-0.4125	-148/9	0.21057390497224854
-0.4125	-16	0.2045164293095499
-0.4125	-140/9	0.1984650229776339
-0.4125	-136/9	0.19242009694776158
-0.4125	-44/3	0.186382107844533
-0.4125	-128/9	0.18035156483881076
-0.4125	-124/9	0.17432903780909412
-0.4125	-40/3	0.16831516704000793
-0.4125	-116/9	0.1623106747897106
-0.4125	-112/9	0.15631637913709873
-0.4125	-12	0.1503332106188206
-0.4125	-104/9	0.14436223229043926
-0.4125	-100/9	0.13840466400194498
-0.4125	-32/3	0.1324619118728257
-0.4125	-92/9	0.12653560419504442
-0.4125	-88/9	0.12062763529361163
-0.4125	-28/3	0.11474021924440655
-0.4125	-80/9	0.10887595579660164
-0.4125	-76/9	0.10303791137685395
-0.4125	-8	0.09722971865767313
-0.4125	-68/9	0.0914556988240314
-0.4125	-64/9	0.08572101129969062
-0.4125	-20/3	0.08003183615393755
-0.4125	-56/9	0.07439559443357133
-0.4125	-52/9	0.06882121079130932
-0.4125	-16/3	0.06331942025417535
-0.4125	-44/9	0.057903115636724255
-0.4125	-40/9	0.05258772232863888
-0.4125	-4	0.04739157097976174
-0.4125	-32/9	0.04233621411954062
-0.4125	-28/9	0.037446599603352525
-0.4125	-8/3	0.03275097560375579
-0.4125	-20/9	0.028280369962137793
-0.4125	-16/9	0.024067483197641095
-0.4125	-4/3	0.020144890409478693
-0.4125	-8/9	0.01654258933258596
-0.4125	-4/9	0.013285154602925744
-0.4125	0	0.010388996227738223
-0.4125	4/9	0.012917641229464854
-0.4125	8/9	0.015083446125256325
-0.4125	4/3	0.016901247718927287
-0.4125	16/9	0.01839402842650628
-0.4125	20/9	0.019590164954648572
-0.4125	8/3	0.02052057242779716
-0.4125	28/9	0.021216241833768103
-0.4125	32/9	0.02170643070939745
-0.4125	4	0.022017544179752994
-0.4125	40/9	0.02217260142580258
-0.4125	44/9	0.022191126698027603
-0.4125	16/3	0.02208930748999666
-0.4125	52/9	0.021880294361967333
-0.4125	56/9	0.021574555047285178
-0.4125	20/3	0.021180228581119582
-0.4125	64/9	0.020703449632368708
-0.4125	68/9	0.0201486293730175
-0.4125	8	0.019518688931900112
-0.4125	76/9	0.018815246744645592
-0.4125	80/9	0.018038763552235566
-0.4125	28/3	0.01718864957221513
-0.4125	88/9	0.016263338223038305
-0.4125	92/9	0.015260330183765032
-0.4125	32/3	0.014176210783009489
-0.4125	100/9	0.01300664287481994
-0.4125	104/9	0.011746336544848484
-0.4125	12	0.010388996227738223
-0.4125	112/9	0.0089272451170041
-0.4125	116/9	0.007352526117123432
-0.4125	40/3	0.005654978033649144
-0.4125	124/9	0.003823285243528176
-0.4125	128/9	0.0018444987800290205
-0.4125	44/3	-0.00029617331358262194
-0.4125	136/9	-0.0026156082239072592
-0.4125	140/9	-0.0051330441981437686
-0.4125	16	-0.007870389180585555
-0.4125	148/9	-0.010852558264928439
-0.4125	152/9	-0.014107830608259177
-0.4125	52/3	-0.0176682078910533
-0.4125	160/9	-0.021569743256681644
-0.4125	164/9	-0.025852790195599728
-0.4125	56/3	-0.03056209319016631
-0.4125	172/9	-0.03574660470157481
-0.4125	176/9	-0.04145886664374494
-0.4125	20	-0.04775374353233562
-0.4125	184/9	-0.05468625204180233
-0.4125	188/9	-0.06230822426989095
-0.4125	64/3	-0.07066361337273327
-0.4125	196/9	-0.07978245729598324
-0.4125	200/9	-0.08967390625686247
-0.4125	68/3	-0.10031927912247583
-0.4125	208/9	-0.11166670110773244
-0.4125	212/9	-0.12362918886377314
-0.4125	24	-0.13608772334537997
-0.4125	220/9	-0.14889971440757546
-0.4125	224/9	-0.1619116107079984
-0.4125	76/3	-0.1749729932253307
-0.4125	232/9	-0.18794906483585344
-0.4125	236/9	-0.20072921383817674
-0.4125	80/3	-0.21323079753243745
-0.4125	244/9	-0.2253986903311864
-0.4125	248/9	-0.23720194243373033
-0.4125	28	-0.24862902703642634
-0.4125	256/9	-0.2596828508180259
-0.4125	260/9	-0.270376254825361
-0.4125	88/3	-0.28072833591766594
-0.4125	268/9	-0.2907616480614359
-0.4125	272/9	-0.30050019505773684
-0.4125	92/3	-0.30996806743277866
-0.4125	280/9	-0.3191885697120535
-0.4125	284/9	-0.32818370285089804
-0.4125	32	-0.33697389349200146
-0.4125	292/9	-0.3455778882925485
-0.4125	296/9	-0.35401275417705635
-0.4125	100/3	-0.3622939431175059
-0.4125	304/9	-0.3704353932725517
-0.4125	308/9	-0.37844964783672164
-0.4125	104/3	-0.386347979618796
-0.4125	316/9	-0.39414051393875527
-0.4125	320/9	-0.4018363455036496
-0.4125	36	-0.40944364694550883
-0.4125	328/9	-0.4169697680068175
-0.4125	332/9	-0.42442132517376874
-0.4125	112/3	-0.431804282046617
-0.4125	340/9	-0.4391240210114634
-0.4125	344/9	-0.44638540691451906
-0.4125	116/3	-0.45359284348926615
-0.4125	352/9	-0.46075032328291043
-0.4125	356/9	-0.46786147179342497
-0.4125	40	-0.47492958647679095
-0.39375	-40	0.5982652602643449
-0.39375	-356/9	0.5913303418527821
-0.39375	-352/9	0.584396449016341
-0.39375	-116/3	0.5774636058790455
-0.39375	-344/9	0.5705318373788135
-0.39375	-340/9	0.5636011693050664
-0.39375	-112/3	0.5566716283386373
-0.39375	-332/9	0.5497432420941536
-0.39375	-328/9	0.5428160391650927
[truncated: 9,765 more rows]
