# Supplementary material for: Berry curvature-induced local spin polarisation in gated graphene/WTe2 heterostructures
Source: Nat Commun. 2022 Jun 7;13:3152. doi: 10.1038/s41467-022-30744-3 (PMC9174237; doi:10.1038/s41467-022-30744-3)
Supplement: Supplementary file 3 — Source Data [file 41467_2022_30744_MOESM3_ESM.zip › WTe2_Graphene/supfig1/K3573_Raman_polarization.txt]

-1.07354E+02	4.88000E+02	4.78000E+02	4.83000E+02	4.84000E+02	4.87000E+02	4.79000E+02	4.90000E+02	4.85000E+02	4.86000E+02	4.88000E+02	4.79000E+02	4.83000E+02	4.90000E+02	4.83000E+02	4.78000E+02	4.82000E+02	4.85000E+02	4.79000E+02	4.82000E+02	4.88000E+02	4.80000E+02	4.86000E+02	4.87000E+02	4.80000E+02	4.80000E+02	4.89000E+02	4.78000E+02	4.80000E+02	4.73000E+02	4.83000E+02	4.80000E+02	4.81000E+02	4.82000E+02	4.72000E+02	4.86000E+02	4.78000E+02	4.81000E+02	4.83000E+02	4.79000E+02	4.76000E+02	4.84000E+02	4.81000E+02	4.79000E+02	4.80000E+02	4.78000E+02	4.77000E+02	4.81000E+02	4.89000E+02	4.89000E+02
-1.04368E+02	4.76000E+02	4.84000E+02	4.73000E+02	4.77000E+02	4.84000E+02	4.70000E+02	4.81000E+02	4.78000E+02	4.78000E+02	4.86000E+02	4.76000E+02	4.66000E+02	4.76000E+02	4.80000E+02	4.76000E+02	4.78000E+02	4.85000E+02	4.76000E+02	4.69000E+02	4.71000E+02	4.80000E+02	4.80000E+02	4.81000E+02	4.82000E+02	4.83000E+02	4.77000E+02	4.75000E+02	4.81000E+02	4.79000E+02	4.79000E+02	4.75000E+02	4.73000E+02	4.82000E+02	4.76000E+02	4.83000E+02	4.80000E+02	4.84000E+02	4.90000E+02	4.76000E+02	4.78000E+02	4.80000E+02	4.77000E+02	4.79000E+02	4.82000E+02	4.77000E+02	4.85000E+02	4.80000E+02	4.73000E+02	4.77000E+02
-1.01383E+02	4.83000E+02	4.81000E+02	4.76000E+02	4.72000E+02	4.78000E+02	4.78000E+02	4.80000E+02	4.77000E+02	4.89000E+02	4.79000E+02	4.78000E+02	4.67000E+02	4.73000E+02	4.80000E+02	4.77000E+02	4.72000E+02	4.83000E+02	4.78000E+02	4.77000E+02	4.82000E+02	4.75000E+02	4.82000E+02	4.84000E+02	4.78000E+02	4.80000E+02	4.73000E+02	4.79000E+02	4.80000E+02	4.74000E+02	4.76000E+02	4.81000E+02	4.77000E+02	4.74000E+02	4.80000E+02	4.75000E+02	4.78000E+02	4.74000E+02	4.74000E+02	4.81000E+02	4.73000E+02	4.78000E+02	4.79000E+02	4.84000E+02	4.78000E+02	4.80000E+02	4.74000E+02	4.78000E+02	4.76000E+02	4.80000E+02
-9.83986E+01	4.85000E+02	4.83000E+02	4.85000E+02	4.78000E+02	4.83000E+02	4.81000E+02	4.82000E+02	4.74000E+02	4.74000E+02	4.82000E+02	4.84000E+02	4.80000E+02	4.85000E+02	4.76000E+02	4.79000E+02	4.87000E+02	4.76000E+02	4.84000E+02	4.81000E+02	4.84000E+02	4.80000E+02	4.81000E+02	4.85000E+02	4.83000E+02	4.79000E+02	4.83000E+02	4.75000E+02	4.84000E+02	4.84000E+02	4.88000E+02	4.78000E+02	4.70000E+02	4.80000E+02	4.83000E+02	4.91000E+02	4.82000E+02	4.85000E+02	4.81000E+02	4.83000E+02	4.86000E+02	4.79000E+02	4.86000E+02	4.84000E+02	4.85000E+02	4.82000E+02	4.84000E+02	4.81000E+02	4.83000E+02	4.84000E+02
-9.54154E+01	4.83000E+02	4.78000E+02	4.83000E+02	4.89000E+02	4.73000E+02	4.86000E+02	4.86000E+02	4.79000E+02	4.85000E+02	4.88000E+02	4.87000E+02	4.87000E+02	4.81000E+02	4.85000E+02	4.85000E+02	4.82000E+02	4.90000E+02	4.87000E+02	4.78000E+02	4.78000E+02	4.91000E+02	4.77000E+02	4.85000E+02	4.85000E+02	4.79000E+02	4.88000E+02	4.79000E+02	4.91000E+02	4.83000E+02	4.79000E+02	4.79000E+02	4.81000E+02	4.78000E+02	4.79000E+02	4.83000E+02	4.84000E+02	4.82000E+02	4.74000E+02	4.83000E+02	4.83000E+02	4.84000E+02	4.82000E+02	4.78000E+02	4.82000E+02	4.81000E+02	4.90000E+02	4.83000E+02	4.81000E+02	4.91000E+02
-9.24332E+01	4.70000E+02	4.78000E+02	4.75000E+02	4.81000E+02	4.72000E+02	4.80000E+02	4.78000E+02	4.69000E+02	4.86000E+02	4.73000E+02	4.74000E+02	4.71000E+02	4.73000E+02	4.77000E+02	4.72000E+02	4.64000E+02	4.79000E+02	4.70000E+02	4.74000E+02	4.80000E+02	4.73000E+02	4.78000E+02	4.78000E+02	4.76000E+02	4.79000E+02	4.81000E+02	4.77000E+02	4.76000E+02	4.75000E+02	4.84000E+02	4.77000E+02	4.76000E+02	4.74000E+02	4.86000E+02	4.76000E+02	4.73000E+02	4.78000E+02	4.74000E+02	4.74000E+02	4.75000E+02	4.74000E+02	4.80000E+02	4.79000E+02	4.84000E+02	4.76000E+02	4.75000E+02	4.75000E+02	4.79000E+02	4.74000E+02
-8.94521E+01	4.77000E+02	4.80000E+02	4.81000E+02	4.77000E+02	4.79000E+02	4.76000E+02	4.74000E+02	4.77000E+02	4.82000E+02	4.78000E+02	4.75000E+02	4.71000E+02	4.80000E+02	4.81000E+02	4.76000E+02	4.80000E+02	4.80000E+02	4.82000E+02	4.77000E+02	4.79000E+02	4.74000E+02	4.78000E+02	4.79000E+02	4.77000E+02	4.83000E+02	4.80000E+02	4.78000E+02	4.77000E+02	4.80000E+02	4.77000E+02	4.84000E+02	4.79000E+02	4.74000E+02	4.83000E+02	4.84000E+02	4.77000E+02	4.85000E+02	4.74000E+02	4.77000E+02	4.83000E+02	4.76000E+02	4.76000E+02	4.78000E+02	4.79000E+02	4.80000E+02	4.74000E+02	4.76000E+02	4.81000E+02	4.85000E+02
-8.64720E+01	4.79000E+02	4.86000E+02	4.88000E+02	4.84000E+02	4.86000E+02	4.78000E+02	4.79000E+02	4.82000E+02	4.81000E+02	4.81000E+02	4.83000E+02	4.86000E+02	4.82000E+02	4.83000E+02	4.88000E+02	4.85000E+02	4.85000E+02	4.77000E+02	4.84000E+02	4.87000E+02	4.85000E+02	4.86000E+02	4.80000E+02	4.84000E+02	4.89000E+02	4.87000E+02	4.80000E+02	4.85000E+02	4.84000E+02	4.87000E+02	4.89000E+02	4.85000E+02	4.77000E+02	4.88000E+02	4.76000E+02	4.89000E+02	4.85000E+02	4.86000E+02	4.80000E+02	4.87000E+02	4.86000E+02	4.89000E+02	4.83000E+02	4.86000E+02	4.81000E+02	4.82000E+02	4.90000E+02	4.87000E+02	4.81000E+02
-8.34930E+01	4.82000E+02	4.87000E+02	4.84000E+02	4.91000E+02	4.79000E+02	4.83000E+02	4.78000E+02	4.80000E+02	4.78000E+02	4.76000E+02	4.77000E+02	4.85000E+02	4.81000E+02	4.82000E+02	4.79000E+02	4.82000E+02	4.80000E+02	4.86000E+02	4.77000E+02	4.77000E+02	4.89000E+02	4.75000E+02	4.79000E+02	4.79000E+02	4.85000E+02	4.74000E+02	4.81000E+02	4.82000E+02	4.82000E+02	4.85000E+02	4.85000E+02	4.88000E+02	4.83000E+02	4.78000E+02	4.81000E+02	4.82000E+02	4.81000E+02	4.82000E+02	4.83000E+02	4.80000E+02	4.80000E+02	4.84000E+02	4.84000E+02	4.86000E+02	4.93000E+02	4.81000E+02	4.80000E+02	4.82000E+02	4.81000E+02
-8.05149E+01	4.81000E+02	4.73000E+02	4.83000E+02	4.77000E+02	4.81000E+02	4.79000E+02	4.80000E+02	4.83000E+02	4.82000E+02	4.83000E+02	4.78000E+02	4.83000E+02	4.83000E+02	4.79000E+02	4.91000E+02	4.75000E+02	4.92000E+02	4.87000E+02	4.79000E+02	4.81000E+02	4.73000E+02	4.84000E+02	4.79000E+02	4.82000E+02	4.75000E+02	4.80000E+02	4.77000E+02	4.90000E+02	4.83000E+02	4.83000E+02	4.85000E+02	4.88000E+02	4.79000E+02	4.84000E+02	4.77000E+02	4.81000E+02	4.79000E+02	4.77000E+02	4.79000E+02	4.85000E+02	4.88000E+02	4.77000E+02	4.82000E+02	4.84000E+02	4.84000E+02	4.75000E+02	4.80000E+02	4.77000E+02	4.87000E+02
-7.75380E+01	4.77000E+02	4.82000E+02	4.88000E+02	4.79000E+02	4.81000E+02	4.86000E+02	4.78000E+02	4.83000E+02	4.85000E+02	4.78000E+02	4.78000E+02	4.80000E+02	4.77000E+02	4.82000E+02	4.87000E+02	4.77000E+02	4.79000E+02	4.82000E+02	4.79000E+02	4.83000E+02	4.84000E+02	4.77000E+02	4.87000E+02	4.76000E+02	4.73000E+02	4.78000E+02	4.78000E+02	4.71000E+02	4.85000E+02	4.80000E+02	4.86000E+02	4.86000E+02	4.89000E+02	4.84000E+02	4.75000E+02	4.80000E+02	4.78000E+02	4.81000E+02	4.76000E+02	4.78000E+02	4.75000E+02	4.82000E+02	4.76000E+02	4.79000E+02	4.76000E+02	4.76000E+02	4.83000E+02	4.85000E+02	4.78000E+02
-7.45620E+01	4.74000E+02	4.71000E+02	4.78000E+02	4.76000E+02	4.82000E+02	4.75000E+02	4.76000E+02	4.75000E+02	4.83000E+02	4.79000E+02	4.73000E+02	4.76000E+02	4.74000E+02	4.83000E+02	4.84000E+02	4.69000E+02	4.80000E+02	4.83000E+02	4.80000E+02	4.86000E+02	4.78000E+02	4.68000E+02	4.80000E+02	4.77000E+02	4.83000E+02	4.74000E+02	4.85000E+02	4.80000E+02	4.84000E+02	4.84000E+02	4.78000E+02	4.87000E+02	4.72000E+02	4.84000E+02	4.80000E+02	4.83000E+02	4.76000E+02	4.75000E+02	4.89000E+02	4.73000E+02	4.81000E+02	4.78000E+02	4.76000E+02	4.77000E+02	4.76000E+02	4.78000E+02	4.85000E+02	4.74000E+02	4.80000E+02
-7.15871E+01	4.80000E+02	4.83000E+02	4.69000E+02	4.74000E+02	4.77000E+02	4.77000E+02	4.87000E+02	4.80000E+02	4.75000E+02	4.81000E+02	4.81000E+02	4.80000E+02	4.88000E+02	4.80000E+02	4.79000E+02	4.75000E+02	4.81000E+02	4.80000E+02	4.78000E+02	4.84000E+02	4.77000E+02	4.77000E+02	4.81000E+02	4.78000E+02	4.74000E+02	4.82000E+02	4.80000E+02	4.84000E+02	4.78000E+02	4.87000E+02	4.72000E+02	4.80000E+02	4.79000E+02	4.83000E+02	4.86000E+02	4.80000E+02	4.78000E+02	4.82000E+02	4.86000E+02	4.82000E+02	4.80000E+02	4.79000E+02	4.75000E+02	4.83000E+02	4.78000E+02	4.83000E+02	4.84000E+02	4.83000E+02	4.75000E+02
-6.86132E+01	4.81000E+02	4.76000E+02	4.83000E+02	4.75000E+02	4.79000E+02	4.79000E+02	4.74000E+02	4.73000E+02	4.76000E+02	4.78000E+02	4.76000E+02	4.76000E+02	4.75000E+02	4.77000E+02	4.73000E+02	4.77000E+02	4.74000E+02	4.79000E+02	4.81000E+02	4.81000E+02	4.82000E+02	4.80000E+02	4.79000E+02	4.78000E+02	4.79000E+02	4.81000E+02	4.78000E+02	4.69000E+02	4.70000E+02	4.77000E+02	4.70000E+02	4.69000E+02	4.80000E+02	4.86000E+02	4.79000E+02	4.81000E+02	4.74000E+02	4.82000E+02	4.77000E+02	4.75000E+02	4.75000E+02	4.78000E+02	4.78000E+02	4.83000E+02	4.71000E+02	4.78000E+02	4.80000E+02	4.77000E+02	4.69000E+02
-6.56404E+01	4.76000E+02	4.76000E+02	4.76000E+02	4.79000E+02	4.75000E+02	4.82000E+02	4.86000E+02	4.81000E+02	4.84000E+02	4.80000E+02	4.74000E+02	4.76000E+02	4.80000E+02	4.78000E+02	4.79000E+02	4.80000E+02	4.79000E+02	4.88000E+02	4.87000E+02	4.80000E+02	4.78000E+02	4.83000E+02	4.77000E+02	4.80000E+02	4.74000E+02	4.84000E+02	4.72000E+02	4.79000E+02	4.85000E+02	4.82000E+02	4.79000E+02	4.84000E+02	4.84000E+02	4.86000E+02	4.79000E+02	4.78000E+02	4.82000E+02	4.76000E+02	4.79000E+02	4.82000E+02	4.73000E+02	4.83000E+02	4.77000E+02	4.83000E+02	4.76000E+02	4.81000E+02	4.86000E+02	4.81000E+02	4.74000E+02
-6.26686E+01	4.84000E+02	4.75000E+02	4.87000E+02	4.78000E+02	4.85000E+02	4.80000E+02	4.73000E+02	4.80000E+02	4.71000E+02	4.79000E+02	4.88000E+02	4.75000E+02	4.81000E+02	4.80000E+02	4.81000E+02	4.79000E+02	4.81000E+02	4.85000E+02	4.77000E+02	4.77000E+02	4.79000E+02	4.82000E+02	4.74000E+02	4.85000E+02	4.87000E+02	4.79000E+02	4.82000E+02	4.86000E+02	4.82000E+02	4.77000E+02	4.81000E+02	4.85000E+02	4.80000E+02	4.78000E+02	4.83000E+02	4.81000E+02	4.83000E+02	4.80000E+02	4.87000E+02	4.77000E+02	4.81000E+02	4.78000E+02	4.81000E+02	4.77000E+02	4.80000E+02	4.83000E+02	4.78000E+02	4.80000E+02	4.78000E+02
-5.96978E+01	4.75000E+02	4.81000E+02	4.80000E+02	4.83000E+02	4.76000E+02	4.80000E+02	4.75000E+02	4.70000E+02	4.82000E+02	4.75000E+02	4.77000E+02	4.71000E+02	4.80000E+02	4.83000E+02	4.71000E+02	4.84000E+02	4.77000E+02	4.79000E+02	4.81000E+02	4.74000E+02	4.69000E+02	4.73000E+02	4.72000E+02	4.80000E+02	4.80000E+02	4.80000E+02	4.73000E+02	4.79000E+02	4.77000E+02	4.77000E+02	4.70000E+02	4.75000E+02	4.77000E+02	4.73000E+02	4.74000E+02	4.79000E+02	4.76000E+02	4.83000E+02	4.73000E+02	4.72000E+02	4.77000E+02	4.80000E+02	4.75000E+02	4.71000E+02	4.76000E+02	4.77000E+02	4.82000E+02	4.78000E+02	4.77000E+02
-5.67280E+01	4.72000E+02	4.79000E+02	4.81000E+02	4.84000E+02	4.76000E+02	4.77000E+02	4.79000E+02	4.73000E+02	4.83000E+02	4.76000E+02	4.86000E+02	4.80000E+02	4.79000E+02	4.77000E+02	4.80000E+02	4.85000E+02	4.80000E+02	4.78000E+02	4.80000E+02	4.86000E+02	4.69000E+02	4.78000E+02	4.77000E+02	4.78000E+02	4.77000E+02	4.81000E+02	4.80000E+02	4.76000E+02	4.82000E+02	4.78000E+02	4.82000E+02	4.79000E+02	4.83000E+02	4.78000E+02	4.77000E+02	4.77000E+02	4.75000E+02	4.77000E+02	4.77000E+02	4.83000E+02	4.81000E+02	4.75000E+02	4.84000E+02	4.77000E+02	4.79000E+02	4.82000E+02	4.71000E+02	4.76000E+02	4.82000E+02
-5.37593E+01	4.76000E+02	4.74000E+02	4.77000E+02	4.79000E+02	4.86000E+02	4.73000E+02	4.80000E+02	4.85000E+02	4.81000E+02	4.89000E+02	4.84000E+02	4.82000E+02	4.78000E+02	4.72000E+02	4.91000E+02	4.80000E+02	4.80000E+02	4.76000E+02	4.79000E+02	4.72000E+02	4.80000E+02	4.84000E+02	4.75000E+02	4.85000E+02	4.85000E+02	4.82000E+02	4.84000E+02	4.81000E+02	4.71000E+02	4.85000E+02	4.85000E+02	4.73000E+02	4.82000E+02	4.78000E+02	4.75000E+02	4.86000E+02	4.78000E+02	4.88000E+02	4.79000E+02	4.77000E+02	4.83000E+02	4.75000E+02	4.75000E+02	4.77000E+02	4.78000E+02	4.82000E+02	4.84000E+02	4.79000E+02	4.85000E+02
-5.07916E+01	4.73000E+02	4.73000E+02	4.74000E+02	4.80000E+02	4.75000E+02	4.72000E+02	4.76000E+02	4.78000E+02	4.80000E+02	4.77000E+02	4.74000E+02	4.76000E+02	4.75000E+02	4.80000E+02	4.74000E+02	4.71000E+02	4.73000E+02	4.74000E+02	4.77000E+02	4.77000E+02	4.87000E+02	4.77000E+02	4.82000E+02	4.74000E+02	4.78000E+02	4.75000E+02	4.74000E+02	4.71000E+02	4.78000E+02	4.75000E+02	4.78000E+02	4.82000E+02	4.76000E+02	4.71000E+02	4.75000E+02	4.78000E+02	4.78000E+02	4.69000E+02	4.75000E+02	4.78000E+02	4.77000E+02	4.83000E+02	4.75000E+02	4.78000E+02	4.78000E+02	4.73000E+02	4.77000E+02	4.75000E+02	4.71000E+02
-4.78249E+01	4.79000E+02	4.81000E+02	4.80000E+02	4.83000E+02	4.82000E+02	4.80000E+02	4.81000E+02	4.85000E+02	4.82000E+02	4.79000E+02	4.86000E+02	4.77000E+02	4.79000E+02	4.82000E+02	4.90000E+02	4.81000E+02	4.87000E+02	4.82000E+02	4.75000E+02	4.78000E+02	4.83000E+02	4.80000E+02	4.91000E+02	4.86000E+02	4.81000E+02	4.73000E+02	4.82000E+02	4.82000E+02	4.84000E+02	4.83000E+02	4.81000E+02	4.86000E+02	4.86000E+02	4.83000E+02	4.83000E+02	4.90000E+02	4.85000E+02	4.76000E+02	4.94000E+02	4.84000E+02	4.84000E+02	4.78000E+02	4.86000E+02	4.81000E+02	4.78000E+02	4.70000E+02	4.82000E+02	4.78000E+02	4.82000E+02
-4.48593E+01	4.76000E+02	4.88000E+02	4.85000E+02	4.78000E+02	4.82000E+02	4.85000E+02	4.77000E+02	4.82000E+02	4.79000E+02	4.75000E+02	4.85000E+02	4.81000E+02	4.81000E+02	4.90000E+02	4.80000E+02	4.79000E+02	4.87000E+02	4.84000E+02	4.88000E+02	4.78000E+02	4.83000E+02	4.87000E+02	4.84000E+02	4.78000E+02	4.75000E+02	4.82000E+02	4.81000E+02	4.85000E+02	4.83000E+02	4.86000E+02	4.80000E+02	4.83000E+02	4.88000E+02	4.82000E+02	4.77000E+02	4.92000E+02	4.91000E+02	4.79000E+02	4.81000E+02	4.83000E+02	4.77000E+02	4.82000E+02	4.74000E+02	4.85000E+02	4.83000E+02	4.86000E+02	4.78000E+02	4.85000E+02	4.83000E+02
-4.18947E+01	4.81000E+02	4.75000E+02	4.79000E+02	4.77000E+02	4.81000E+02	4.74000E+02	4.77000E+02	4.79000E+02	4.80000E+02	4.83000E+02	4.75000E+02	4.80000E+02	4.85000E+02	4.73000E+02	4.86000E+02	4.83000E+02	4.81000E+02	4.76000E+02	4.77000E+02	4.74000E+02	4.75000E+02	4.81000E+02	4.73000E+02	4.85000E+02	4.83000E+02	4.79000E+02	4.78000E+02	4.76000E+02	4.69000E+02	4.84000E+02	4.78000E+02	4.78000E+02	4.71000E+02	4.79000E+02	4.81000E+02	4.81000E+02	4.78000E+02	4.77000E+02	4.79000E+02	4.84000E+02	4.79000E+02	4.77000E+02	4.71000E+02	4.76000E+02	4.77000E+02	4.76000E+02	4.81000E+02	4.87000E+02	4.87000E+02
-3.89311E+01	4.72000E+02	4.80000E+02	4.79000E+02	4.72000E+02	4.73000E+02	4.88000E+02	4.84000E+02	4.79000E+02	4.80000E+02	4.82000E+02	4.81000E+02	4.88000E+02	4.82000E+02	4.79000E+02	4.86000E+02	4.79000E+02	4.79000E+02	4.73000E+02	4.77000E+02	4.82000E+02	4.72000E+02	4.80000E+02	4.79000E+02	4.76000E+02	4.81000E+02	4.87000E+02	4.80000E+02	4.77000E+02	4.82000E+02	4.76000E+02	4.73000E+02	4.81000E+02	4.79000E+02	4.79000E+02	4.78000E+02	4.84000E+02	4.73000E+02	4.75000E+02	4.76000E+02	4.83000E+02	4.76000E+02	4.75000E+02	4.74000E+02	4.78000E+02	4.71000E+02	4.73000E+02	4.81000E+02	4.68000E+02	4.87000E+02
-3.59686E+01	4.90000E+02	4.78000E+02	4.77000E+02	4.82000E+02	4.84000E+02	4.85000E+02	4.87000E+02	4.83000E+02	4.78000E+02	4.79000E+02	4.79000E+02	4.77000E+02	4.86000E+02	4.84000E+02	4.78000E+02	4.84000E+02	4.80000E+02	4.78000E+02	4.88000E+02	4.82000E+02	4.80000E+02	4.75000E+02	4.83000E+02	4.84000E+02	4.82000E+02	4.83000E+02	4.79000E+02	4.75000E+02	4.79000E+02	4.73000E+02	4.80000E+02	4.80000E+02	4.79000E+02	4.85000E+02	4.79000E+02	4.78000E+02	4.79000E+02	4.71000E+02	4.74000E+02	4.82000E+02	4.84000E+02	4.72000E+02	4.81000E+02	4.68000E+02	4.76000E+02	4.72000E+02	4.81000E+02	4.73000E+02	4.78000E+02
-3.30071E+01	4.77000E+02	4.78000E+02	4.81000E+02	4.78000E+02	4.81000E+02	4.78000E+02	4.75000E+02	4.85000E+02	4.76000E+02	4.76000E+02	4.77000E+02	4.88000E+02	4.73000E+02	4.88000E+02	4.78000E+02	4.84000E+02	4.82000E+02	4.79000E+02	4.81000E+02	4.84000E+02	4.77000E+02	4.78000E+02	4.78000E+02	4.77000E+02	4.77000E+02	4.80000E+02	4.77000E+02	4.81000E+02	4.72000E+02	4.72000E+02	4.81000E+02	4.74000E+02	4.77000E+02	4.76000E+02	4.76000E+02	4.69000E+02	4.83000E+02	4.80000E+02	4.84000E+02	4.75000E+02	4.77000E+02	4.80000E+02	4.82000E+02	4.80000E+02	4.77000E+02	4.82000E+02	4.86000E+02	4.73000E+02	4.82000E+02
-3.00466E+01	4.79000E+02	4.81000E+02	4.82000E+02	4.74000E+02	4.83000E+02	4.84000E+02	4.82000E+02	4.80000E+02	4.80000E+02	4.79000E+02	4.80000E+02	4.75000E+02	4.83000E+02	4.77000E+02	4.90000E+02	4.84000E+02	4.78000E+02	4.83000E+02	4.87000E+02	4.84000E+02	4.88000E+02	4.82000E+02	4.78000E+02	4.77000E+02	4.87000E+02	4.91000E+02	4.74000E+02	4.76000E+02	4.81000E+02	4.79000E+02	4.85000E+02	4.83000E+02	4.80000E+02	4.89000E+02	4.88000E+02	4.78000E+02	4.80000E+02	4.82000E+02	4.82000E+02	4.85000E+02	4.83000E+02	4.73000E+02	4.85000E+02	4.83000E+02	4.84000E+02	4.84000E+02	4.80000E+02	4.80000E+02	4.80000E+02
-2.70871E+01	4.77000E+02	4.71000E+02	4.87000E+02	4.79000E+02	4.77000E+02	4.75000E+02	4.72000E+02	4.75000E+02	4.80000E+02	4.73000E+02	4.81000E+02	4.84000E+02	4.81000E+02	4.80000E+02	4.75000E+02	4.69000E+02	4.78000E+02	4.81000E+02	4.77000E+02	4.79000E+02	4.81000E+02	4.76000E+02	4.83000E+02	4.78000E+02	4.79000E+02	4.78000E+02	4.78000E+02	4.82000E+02	4.76000E+02	4.79000E+02	4.70000E+02	4.81000E+02	4.80000E+02	4.77000E+02	4.72000E+02	4.73000E+02	4.80000E+02	4.84000E+02	4.75000E+02	4.80000E+02	4.74000E+02	4.83000E+02	4.85000E+02	4.77000E+02	4.82000E+02	4.77000E+02	4.82000E+02	4.79000E+02	4.68000E+02
-2.41286E+01	4.83000E+02	4.77000E+02	4.85000E+02	4.81000E+02	4.78000E+02	4.77000E+02	4.77000E+02	4.85000E+02	4.73000E+02	4.74000E+02	4.84000E+02	4.84000E+02	4.82000E+02	4.76000E+02	4.80000E+02	4.80000E+02	4.78000E+02	4.81000E+02	4.76000E+02	4.80000E+02	4.89000E+02	4.81000E+02	4.85000E+02	4.79000E+02	4.77000E+02	4.75000E+02	4.79000E+02	4.79000E+02	4.79000E+02	4.79000E+02	4.90000E+02	4.76000E+02	4.80000E+02	4.82000E+02	4.72000E+02	4.75000E+02	4.75000E+02	4.81000E+02	4.82000E+02	4.80000E+02	4.83000E+02	4.74000E+02	4.80000E+02	4.81000E+02	4.76000E+02	4.78000E+02	4.83000E+02	4.74000E+02	4.81000E+02
-2.11712E+01	4.79000E+02	4.82000E+02	4.76000E+02	4.76000E+02	4.87000E+02	4.78000E+02	4.78000E+02	4.86000E+02	4.78000E+02	4.72000E+02	4.81000E+02	4.80000E+02	4.76000E+02	4.73000E+02	4.75000E+02	4.87000E+02	4.73000E+02	4.76000E+02	4.78000E+02	4.82000E+02	4.87000E+02	4.78000E+02	4.83000E+02	4.80000E+02	4.79000E+02	4.75000E+02	4.82000E+02	4.82000E+02	4.81000E+02	4.78000E+02	4.83000E+02	4.80000E+02	4.72000E+02	4.78000E+02	4.87000E+02	4.77000E+02	4.77000E+02	4.82000E+02	4.84000E+02	4.78000E+02	4.81000E+02	4.80000E+02	4.76000E+02	4.78000E+02	4.77000E+02	4.80000E+02	4.81000E+02	4.81000E+02	4.80000E+02
-1.82148E+01	4.75000E+02	4.85000E+02	4.70000E+02	4.76000E+02	4.78000E+02	4.82000E+02	4.80000E+02	4.80000E+02	4.79000E+02	4.86000E+02	4.82000E+02	4.77000E+02	4.73000E+02	4.77000E+02	4.81000E+02	4.82000E+02	4.78000E+02	4.78000E+02	4.78000E+02	4.77000E+02	4.75000E+02	4.83000E+02	4.81000E+02	4.81000E+02	4.81000E+02	4.82000E+02	4.78000E+02	4.76000E+02	4.87000E+02	4.84000E+02	4.84000E+02	4.78000E+02	4.74000E+02	4.75000E+02	4.88000E+02	4.82000E+02	4.79000E+02	4.72000E+02	4.81000E+02	4.81000E+02	4.81000E+02	4.76000E+02	4.76000E+02	4.81000E+02	4.81000E+02	4.75000E+02	4.82000E+02	4.83000E+02	4.79000E+02
-1.52594E+01	4.86000E+02	4.75000E+02	4.82000E+02	4.84000E+02	4.92000E+02	4.81000E+02	4.88000E+02	4.85000E+02	4.73000E+02	4.79000E+02	4.86000E+02	4.79000E+02	4.79000E+02	4.83000E+02	4.77000E+02	4.91000E+02	4.81000E+02	4.81000E+02	4.82000E+02	4.86000E+02	4.76000E+02	4.83000E+02	4.76000E+02	4.83000E+02	4.82000E+02	4.83000E+02	4.80000E+02	4.77000E+02	4.82000E+02	4.91000E+02	4.77000E+02	4.84000E+02	4.89000E+02	4.85000E+02	4.84000E+02	4.83000E+02	4.79000E+02	4.87000E+02	4.92000E+02	4.82000E+02	4.84000E+02	4.83000E+02	4.73000E+02	4.81000E+02	4.88000E+02	4.77000E+02	4.86000E+02	4.84000E+02	4.83000E+02
-1.23051E+01	4.78000E+02	4.78000E+02	4.80000E+02	4.73000E+02	4.70000E+02	4.91000E+02	4.78000E+02	4.82000E+02	4.79000E+02	4.79000E+02	4.81000E+02	4.76000E+02	4.88000E+02	4.81000E+02	4.83000E+02	4.82000E+02	4.78000E+02	4.83000E+02	4.84000E+02	4.80000E+02	4.77000E+02	4.76000E+02	4.77000E+02	4.81000E+02	4.77000E+02	4.83000E+02	4.84000E+02	4.81000E+02	4.85000E+02	4.80000E+02	4.81000E+02	4.78000E+02	4.82000E+02	4.84000E+02	4.80000E+02	4.81000E+02	4.82000E+02	4.81000E+02	4.84000E+02	4.79000E+02	4.81000E+02	4.84000E+02	4.83000E+02	4.78000E+02	4.86000E+02	4.84000E+02	4.88000E+02	4.83000E+02	4.81000E+02
-9.35174E+00	4.78000E+02	4.76000E+02	4.81000E+02	4.76000E+02	4.79000E+02	4.77000E+02	4.81000E+02	4.76000E+02	4.77000E+02	4.82000E+02	4.83000E+02	4.83000E+02	4.80000E+02	4.76000E+02	4.78000E+02	4.79000E+02	4.91000E+02	4.79000E+02	4.78000E+02	4.72000E+02	4.73000E+02	4.75000E+02	4.76000E+02	4.82000E+02	4.81000E+02	4.79000E+02	4.77000E+02	4.85000E+02	4.81000E+02	4.70000E+02	4.83000E+02	4.74000E+02	4.73000E+02	4.78000E+02	4.69000E+02	4.79000E+02	4.75000E+02	4.76000E+02	4.81000E+02	4.75000E+02	4.74000E+02	4.81000E+02	4.80000E+02	4.78000E+02	4.75000E+02	4.77000E+02	4.79000E+02	4.83000E+02	4.80000E+02
-6.39943E+00	4.78000E+02	4.78000E+02	4.89000E+02	4.79000E+02	4.81000E+02	4.83000E+02	4.78000E+02	4.75000E+02	4.81000E+02	4.70000E+02	4.74000E+02	4.74000E+02	4.79000E+02	4.74000E+02	4.87000E+02	4.71000E+02	4.77000E+02	4.73000E+02	4.78000E+02	4.92000E+02	4.77000E+02	4.85000E+02	4.78000E+02	4.76000E+02	4.83000E+02	4.74000E+02	4.77000E+02	4.83000E+02	4.74000E+02	4.76000E+02	4.74000E+02	4.76000E+02	4.76000E+02	4.82000E+02	4.80000E+02	4.74000E+02	4.88000E+02	4.79000E+02	4.79000E+02	4.83000E+02	4.80000E+02	4.78000E+02	4.72000E+02	4.72000E+02	4.77000E+02	4.73000E+02	4.75000E+02	4.78000E+02	4.77000E+02
-3.44814E+00	4.78000E+02	4.84000E+02	4.84000E+02	4.82000E+02	4.94000E+02	4.82000E+02	4.76000E+02	4.78000E+02	4.82000E+02	4.76000E+02	4.80000E+02	4.80000E+02	4.84000E+02	4.91000E+02	4.80000E+02	4.82000E+02	4.86000E+02	4.79000E+02	4.83000E+02	4.84000E+02	4.80000E+02	4.83000E+02	4.77000E+02	4.76000E+02	4.74000E+02	4.78000E+02	4.80000E+02	4.79000E+02	4.83000E+02	4.72000E+02	4.75000E+02	4.80000E+02	4.80000E+02	4.79000E+02	4.77000E+02	4.76000E+02	4.79000E+02	4.75000E+02	4.78000E+02	4.78000E+02	4.83000E+02	4.85000E+02	4.75000E+02	4.75000E+02	4.77000E+02	4.74000E+02	4.80000E+02	4.78000E+02	4.77000E+02
-4.97869E-01	4.78000E+02	4.78000E+02	4.79000E+02	4.82000E+02	4.83000E+02	4.88000E+02	4.76000E+02	4.86000E+02	4.84000E+02	4.81000E+02	4.82000E+02	4.83000E+02	4.74000E+02	4.79000E+02	4.79000E+02	4.83000E+02	4.80000E+02	4.76000E+02	4.86000E+02	4.86000E+02	4.83000E+02	4.82000E+02	4.86000E+02	4.78000E+02	4.77000E+02	4.85000E+02	4.84000E+02	4.80000E+02	4.82000E+02	4.83000E+02	4.80000E+02	4.78000E+02	4.68000E+02	4.89000E+02	4.80000E+02	4.84000E+02	4.80000E+02	4.88000E+02	4.85000E+02	4.83000E+02	4.82000E+02	4.77000E+02	4.81000E+02	4.77000E+02	4.80000E+02	4.77000E+02	4.84000E+02	4.85000E+02	4.76000E+02
2.45138E+00	4.93000E+02	4.89000E+02	4.87000E+02	4.86000E+02	4.91000E+02	4.95000E+02	4.90000E+02	4.95000E+02	4.94000E+02	4.91000E+02	4.93000E+02	4.86000E+02	4.87000E+02	4.97000E+02	4.88000E+02	5.05000E+02	4.93000E+02	4.87000E+02	5.00000E+02	4.91000E+02	4.98000E+02	5.07000E+02	4.99000E+02	5.10000E+02	5.01000E+02	5.04000E+02	5.07000E+02	4.99000E+02	4.98000E+02	4.97000E+02	5.09000E+02	4.95000E+02	4.99000E+02	4.95000E+02	4.91000E+02	4.96000E+02	4.87000E+02	4.85000E+02	4.92000E+02	4.97000E+02	4.88000E+02	4.86000E+02	4.84000E+02	4.82000E+02	4.87000E+02	4.83000E+02	4.71000E+02	4.82000E+02	4.85000E+02
5.39961E+00	5.14000E+02	4.88000E+02	4.92000E+02	5.13000E+02	5.08000E+02	5.21000E+02	5.04000E+02	5.20000E+02	4.95000E+02	5.05000E+02	4.99000E+02	4.90000E+02	5.10000E+02	5.04000E+02	5.13000E+02	5.09000E+02	5.09000E+02	4.97000E+02	5.26000E+02	5.12000E+02	5.17000E+02	5.29000E+02	5.12000E+02	5.24000E+02	5.29000E+02	5.30000E+02	5.27000E+02	5.30000E+02	5.22000E+02	5.21000E+02	5.21000E+02	5.20000E+02	5.13000E+02	5.13000E+02	5.09000E+02	5.00000E+02	4.95000E+02	4.89000E+02	5.00000E+02	5.06000E+02	4.97000E+02	4.83000E+02	4.93000E+02	4.89000E+02	4.88000E+02	4.89000E+02	4.82000E+02	4.87000E+02	4.93000E+02
8.34682E+00	5.05000E+02	4.84000E+02	4.84000E+02	4.91000E+02	5.10000E+02	5.03000E+02	4.97000E+02	5.08000E+02	5.00000E+02	4.98000E+02	4.89000E+02	5.06000E+02	4.99000E+02	4.99000E+02	4.87000E+02	5.05000E+02	4.94000E+02	4.92000E+02	5.08000E+02	4.97000E+02	5.03000E+02	5.11000E+02	5.05000E+02	5.14000E+02	5.25000E+02	5.18000E+02	5.23000E+02	4.97000E+02	5.18000E+02	5.03000E+02	5.19000E+02	5.05000E+02	5.06000E+02	5.05000E+02	4.91000E+02	4.96000E+02	4.88000E+02	4.81000E+02	4.92000E+02	5.04000E+02	4.89000E+02	4.84000E+02	4.84000E+02	4.87000E+02	4.85000E+02	4.89000E+02	4.76000E+02	4.78000E+02	4.83000E+02
1.12930E+01	4.89000E+02	4.82000E+02	4.87000E+02	4.92000E+02	4.76000E+02	4.91000E+02	4.94000E+02	4.85000E+02	4.82000E+02	4.88000E+02	4.86000E+02	4.85000E+02	4.86000E+02	4.92000E+02	4.83000E+02	4.97000E+02	5.00000E+02	4.93000E+02	4.92000E+02	4.93000E+02	4.92000E+02	4.90000E+02	4.81000E+02	4.98000E+02	4.96000E+02	4.99000E+02	4.90000E+02	4.87000E+02	4.90000E+02	4.93000E+02	4.95000E+02	4.95000E+02	4.91000E+02	4.90000E+02	4.96000E+02	4.89000E+02	4.92000E+02	4.86000E+02	4.87000E+02	4.95000E+02	4.84000E+02	4.83000E+02	4.87000E+02	4.85000E+02	4.84000E+02	4.84000E+02	4.82000E+02	4.81000E+02	4.86000E+02
1.42382E+01	4.76000E+02	4.78000E+02	4.77000E+02	4.82000E+02	4.75000E+02	4.79000E+02	4.74000E+02	4.80000E+02	4.83000E+02	4.78000E+02	4.87000E+02	4.82000E+02	4.81000E+02	4.78000E+02	4.82000E+02	4.71000E+02	4.73000E+02	4.70000E+02	4.76000E+02	4.84000E+02	4.73000E+02	4.76000E+02	4.85000E+02	4.82000E+02	4.75000E+02	4.80000E+02	4.78000E+02	4.80000E+02	4.85000E+02	4.74000E+02	4.77000E+02	4.83000E+02	4.77000E+02	4.84000E+02	4.75000E+02	4.85000E+02	4.76000E+02	4.78000E+02	4.79000E+02	4.86000E+02	4.82000E+02	4.82000E+02	4.74000E+02	4.68000E+02	4.81000E+02	4.78000E+02	4.75000E+02	4.81000E+02	4.78000E+02
1.71824E+01	4.74000E+02	4.80000E+02	4.74000E+02	4.80000E+02	4.81000E+02	4.75000E+02	4.77000E+02	4.71000E+02	4.73000E+02	4.75000E+02	4.80000E+02	4.77000E+02	4.77000E+02	4.76000E+02	4.77000E+02	4.76000E+02	4.76000E+02	4.76000E+02	4.76000E+02	4.79000E+02	4.79000E+02	4.77000E+02	4.75000E+02	4.78000E+02	4.72000E+02	4.80000E+02	4.70000E+02	4.75000E+02	4.78000E+02	4.84000E+02	4.77000E+02	4.77000E+02	4.79000E+02	4.79000E+02	4.72000E+02	4.75000E+02	4.80000E+02	4.75000E+02	4.82000E+02	4.84000E+02	4.76000E+02	4.80000E+02	4.81000E+02	4.77000E+02	4.72000E+02	4.74000E+02	4.72000E+02	4.74000E+02	4.82000E+02
2.01255E+01	4.82000E+02	4.86000E+02	4.87000E+02	4.83000E+02	4.69000E+02	4.80000E+02	4.80000E+02	4.82000E+02	4.76000E+02	4.76000E+02	4.83000E+02	4.88000E+02	4.78000E+02	4.80000E+02	4.85000E+02	4.85000E+02	4.73000E+02	4.79000E+02	4.82000E+02	4.79000E+02	4.79000E+02	4.73000E+02	4.88000E+02	4.80000E+02	4.87000E+02	4.80000E+02	4.82000E+02	4.84000E+02	4.81000E+02	4.78000E+02	4.81000E+02	4.76000E+02	4.70000E+02	4.79000E+02	4.80000E+02	4.88000E+02	4.76000E+02	4.75000E+02	4.77000E+02	4.81000E+02	4.80000E+02	4.79000E+02	4.80000E+02	4.84000E+02	4.83000E+02	4.72000E+02	4.76000E+02	4.70000E+02	4.85000E+02
2.30676E+01	4.77000E+02	4.80000E+02	4.71000E+02	4.76000E+02	4.86000E+02	4.74000E+02	4.84000E+02	4.73000E+02	4.75000E+02	4.73000E+02	4.75000E+02	4.80000E+02	4.82000E+02	4.79000E+02	4.70000E+02	4.79000E+02	4.78000E+02	4.70000E+02	4.71000E+02	4.74000E+02	4.81000E+02	4.83000E+02	4.75000E+02	4.76000E+02	4.78000E+02	4.87000E+02	4.80000E+02	4.77000E+02	4.79000E+02	4.79000E+02	4.83000E+02	4.79000E+02	4.73000E+02	4.77000E+02	4.81000E+02	4.75000E+02	4.80000E+02	4.80000E+02	4.81000E+02	4.81000E+02	4.65000E+02	4.83000E+02	4.74000E+02	4.86000E+02	4.78000E+02	4.84000E+02	4.75000E+02	4.81000E+02	4.79000E+02
2.60087E+01	4.78000E+02	4.81000E+02	4.76000E+02	4.82000E+02	4.77000E+02	4.75000E+02	4.85000E+02	4.74000E+02	4.75000E+02	4.79000E+02	4.72000E+02	4.79000E+02	4.81000E+02	4.79000E+02	4.74000E+02	4.77000E+02	4.80000E+02	4.83000E+02	4.76000E+02	4.79000E+02	4.76000E+02	4.77000E+02	4.74000E+02	4.76000E+02	4.75000E+02	4.81000E+02	4.73000E+02	4.79000E+02	4.76000E+02	4.82000E+02	4.82000E+02	4.81000E+02	4.79000E+02	4.82000E+02	4.73000E+02	4.82000E+02	4.73000E+02	4.75000E+02	4.81000E+02	4.84000E+02	4.76000E+02	4.75000E+02	4.70000E+02	4.86000E+02	4.80000E+02	4.79000E+02	4.75000E+02	4.78000E+02	4.81000E+02
2.89488E+01	4.79000E+02	4.76000E+02	4.79000E+02	4.74000E+02	4.80000E+02	4.80000E+02	4.77000E+02	4.83000E+02	4.84000E+02	4.73000E+02	4.86000E+02	4.74000E+02	4.72000E+02	4.75000E+02	4.77000E+02	4.74000E+02	4.79000E+02	4.76000E+02	4.79000E+02	4.82000E+02	4.74000E+02	4.78000E+02	4.75000E+02	4.79000E+02	4.76000E+02	4.80000E+02	4.69000E+02	4.80000E+02	4.86000E+02	4.78000E+02	4.80000E+02	4.85000E+02	4.78000E+02	4.83000E+02	4.81000E+02	4.90000E+02	4.77000E+02	4.78000E+02	4.77000E+02	4.85000E+02	4.77000E+02	4.72000E+02	4.76000E+02	4.80000E+02	4.77000E+02	4.81000E+02	4.74000E+02	4.77000E+02	4.77000E+02
3.18879E+01	4.73000E+02	4.82000E+02	4.73000E+02	4.81000E+02	4.77000E+02	4.79000E+02	4.77000E+02	4.79000E+02	4.71000E+02	4.71000E+02	4.79000E+02	4.79000E+02	4.74000E+02	4.72000E+02	4.79000E+02	4.76000E+02	4.80000E+02	4.71000E+02	4.73000E+02	4.84000E+02	4.74000E+02	4.68000E+02	4.76000E+02	4.76000E+02	4.73000E+02	4.79000E+02	4.72000E+02	4.71000E+02	4.75000E+02	4.72000E+02	4.72000E+02	4.71000E+02	4.75000E+02	4.75000E+02	4.67000E+02	4.73000E+02	4.77000E+02	4.75000E+02	4.75000E+02	4.74000E+02	4.68000E+02	4.69000E+02	4.71000E+02	4.70000E+02	4.78000E+02	4.80000E+02	4.73000E+02	4.75000E+02	4.71000E+02
3.48260E+01	4.86000E+02	4.73000E+02	4.73000E+02	4.79000E+02	4.72000E+02	4.75000E+02	4.81000E+02	4.80000E+02	4.82000E+02	4.78000E+02	4.81000E+02	4.75000E+02	4.81000E+02	4.85000E+02	4.82000E+02	4.78000E+02	4.73000E+02	4.77000E+02	4.72000E+02	4.85000E+02	4.74000E+02	4.75000E+02	4.79000E+02	4.83000E+02	4.76000E+02	4.79000E+02	4.75000E+02	4.77000E+02	4.76000E+02	4.83000E+02	4.80000E+02	4.72000E+02	4.82000E+02	4.75000E+02	4.75000E+02	4.77000E+02	4.77000E+02	4.81000E+02	4.85000E+02	4.81000E+02	4.82000E+02	4.77000E+02	4.84000E+02	4.73000E+02	4.73000E+02	4.81000E+02	4.87000E+02	4.73000E+02	4.83000E+02
3.77630E+01	4.73000E+02	4.79000E+02	4.79000E+02	4.74000E+02	4.77000E+02	4.77000E+02	4.82000E+02	4.79000E+02	4.76000E+02	4.81000E+02	4.80000E+02	4.76000E+02	4.79000E+02	4.74000E+02	4.74000E+02	4.88000E+02	4.80000E+02	4.76000E+02	4.69000E+02	4.81000E+02	4.77000E+02	4.82000E+02	4.79000E+02	4.77000E+02	4.78000E+02	4.75000E+02	4.75000E+02	4.80000E+02	4.80000E+02	4.77000E+02	4.72000E+02	4.84000E+02	4.80000E+02	4.84000E+02	4.71000E+02	4.85000E+02	4.76000E+02	4.80000E+02	4.77000E+02	4.72000E+02	4.83000E+02	4.75000E+02	4.82000E+02	4.69000E+02	4.78000E+02	4.90000E+02	4.72000E+02	4.86000E+02	4.77000E+02
4.06991E+01	4.74000E+02	4.86000E+02	4.77000E+02	4.92000E+02	4.78000E+02	4.77000E+02	4.78000E+02	4.80000E+02	4.73000E+02	4.74000E+02	4.75000E+02	4.73000E+02	4.86000E+02	4.89000E+02	4.91000E+02	4.88000E+02	4.79000E+02	4.82000E+02	4.84000E+02	4.80000E+02	4.82000E+02	4.78000E+02	4.79000E+02	4.74000E+02	4.82000E+02	4.82000E+02	4.71000E+02	4.85000E+02	4.82000E+02	4.73000E+02	4.77000E+02	4.78000E+02	4.88000E+02	4.92000E+02	4.78000E+02	4.85000E+02	4.76000E+02	4.73000E+02	4.82000E+02	4.84000E+02	4.82000E+02	4.78000E+02	4.81000E+02	4.81000E+02	4.86000E+02	4.85000E+02	4.89000E+02	4.81000E+02	4.91000E+02
4.36341E+01	4.79000E+02	4.72000E+02	4.79000E+02	4.77000E+02	4.77000E+02	4.76000E+02	4.85000E+02	4.76000E+02	4.85000E+02	4.71000E+02	4.78000E+02	4.75000E+02	4.69000E+02	4.80000E+02	4.80000E+02	4.77000E+02	4.87000E+02	4.75000E+02	4.79000E+02	4.77000E+02	4.76000E+02	4.86000E+02	4.75000E+02	4.84000E+02	4.76000E+02	4.81000E+02	4.75000E+02	4.86000E+02	4.75000E+02	4.76000E+02	4.81000E+02	4.78000E+02	4.81000E+02	4.79000E+02	4.79000E+02	4.80000E+02	4.80000E+02	4.80000E+02	4.80000E+02	4.81000E+02	4.83000E+02	4.81000E+02	4.79000E+02	4.74000E+02	4.76000E+02	4.73000E+02	4.75000E+02	4.76000E+02	4.73000E+02
4.65681E+01	4.80000E+02	4.72000E+02	4.81000E+02	4.72000E+02	4.81000E+02	4.75000E+02	4.78000E+02	4.69000E+02	4.86000E+02	4.85000E+02	4.82000E+02	4.82000E+02	4.78000E+02	4.87000E+02	4.86000E+02	4.81000E+02	4.72000E+02	4.78000E+02	4.81000E+02	4.73000E+02	4.72000E+02	4.78000E+02	4.82000E+02	4.79000E+02	4.77000E+02	4.73000E+02	4.79000E+02	4.80000E+02	4.73000E+02	4.76000E+02	4.79000E+02	4.79000E+02	4.82000E+02	4.75000E+02	4.75000E+02	4.75000E+02	4.78000E+02	4.73000E+02	4.78000E+02	4.85000E+02	4.79000E+02	4.84000E+02	4.72000E+02	4.79000E+02	4.84000E+02	4.73000E+02	4.83000E+02	4.85000E+02	4.80000E+02
4.95011E+01	4.77000E+02	4.70000E+02	4.82000E+02	4.83000E+02	4.81000E+02	4.78000E+02	4.80000E+02	4.76000E+02	4.82000E+02	4.82000E+02	4.79000E+02	4.74000E+02	4.75000E+02	4.85000E+02	4.83000E+02	4.74000E+02	4.82000E+02	4.73000E+02	4.83000E+02	4.80000E+02	4.76000E+02	4.78000E+02	4.84000E+02	4.76000E+02	4.74000E+02	4.81000E+02	4.77000E+02	4.76000E+02	4.76000E+02	4.78000E+02	4.73000E+02	4.71000E+02	4.78000E+02	4.78000E+02	4.77000E+02	4.75000E+02	4.77000E+02	4.74000E+02	4.70000E+02	4.82000E+02	4.79000E+02	4.74000E+02	4.75000E+02	4.81000E+02	4.76000E+02	4.76000E+02	4.79000E+02	4.80000E+02	4.78000E+02
5.24331E+01	4.73000E+02	4.89000E+02	4.73000E+02	4.77000E+02	4.81000E+02	4.79000E+02	4.82000E+02	4.78000E+02	4.82000E+02	4.78000E+02	4.86000E+02	4.73000E+02	4.78000E+02	4.74000E+02	4.77000E+02	4.84000E+02	4.76000E+02	4.77000E+02	4.76000E+02	4.76000E+02	4.67000E+02	4.80000E+02	4.76000E+02	4.79000E+02	4.79000E+02	4.78000E+02	4.77000E+02	4.83000E+02	4.85000E+02	4.82000E+02	4.79000E+02	4.74000E+02	4.77000E+02	4.78000E+02	4.72000E+02	4.82000E+02	4.79000E+02	4.76000E+02	4.88000E+02	4.83000E+02	4.69000E+02	4.72000E+02	4.81000E+02	4.79000E+02	4.86000E+02	4.70000E+02	4.81000E+02	4.74000E+02	4.78000E+02
5.53641E+01	4.73000E+02	4.73000E+02	4.77000E+02	4.70000E+02	4.77000E+02	4.78000E+02	4.78000E+02	4.82000E+02	4.74000E+02	4.74000E+02	4.82000E+02	4.75000E+02	4.81000E+02	4.81000E+02	4.74000E+02	4.68000E+02	4.81000E+02	4.78000E+02	4.74000E+02	4.76000E+02	4.82000E+02	4.72000E+02	4.75000E+02	4.77000E+02	4.80000E+02	4.72000E+02	4.80000E+02	4.74000E+02	4.80000E+02	4.76000E+02	4.75000E+02	4.79000E+02	4.78000E+02	4.84000E+02	4.73000E+02	4.77000E+02	4.79000E+02	4.82000E+02	4.78000E+02	4.79000E+02	4.72000E+02	4.84000E+02	4.72000E+02	4.78000E+02	4.78000E+02	4.79000E+02	4.77000E+02	4.76000E+02	4.79000E+02
5.82941E+01	4.85000E+02	4.78000E+02	4.81000E+02	4.84000E+02	4.81000E+02	4.71000E+02	4.84000E+02	4.83000E+02	4.82000E+02	4.84000E+02	4.82000E+02	4.78000E+02	4.80000E+02	4.82000E+02	4.84000E+02	4.86000E+02	4.79000E+02	4.81000E+02	4.81000E+02	4.81000E+02	4.78000E+02	4.74000E+02	4.84000E+02	4.85000E+02	4.84000E+02	4.74000E+02	4.80000E+02	4.82000E+02	4.76000E+02	4.78000E+02	4.78000E+02	4.83000E+02	4.79000E+02	4.81000E+02	4.76000E+02	4.82000E+02	4.79000E+02	4.80000E+02	4.84000E+02	4.84000E+02	4.75000E+02	4.85000E+02	4.83000E+02	4.78000E+02	4.80000E+02	4.81000E+02	4.84000E+02	4.77000E+02	4.86000E+02
6.12230E+01	4.81000E+02	4.81000E+02	4.71000E+02	4.87000E+02	4.76000E+02	4.80000E+02	4.73000E+02	4.71000E+02	4.82000E+02	4.77000E+02	4.68000E+02	4.77000E+02	4.75000E+02	4.73000E+02	4.71000E+02	4.78000E+02	4.82000E+02	4.77000E+02	4.76000E+02	4.80000E+02	4.80000E+02	4.79000E+02	4.71000E+02	4.75000E+02	4.74000E+02	4.81000E+02	4.81000E+02	4.76000E+02	4.75000E+02	4.79000E+02	4.81000E+02	4.75000E+02	4.76000E+02	4.82000E+02	4.81000E+02	4.78000E+02	4.71000E+02	4.77000E+02	4.71000E+02	4.81000E+02	4.71000E+02	4.77000E+02	4.73000E+02	4.83000E+02	4.72000E+02	4.77000E+02	4.87000E+02	4.75000E+02	4.79000E+02
6.41510E+01	4.81000E+02	4.83000E+02	4.83000E+02	4.82000E+02	4.82000E+02	4.83000E+02	4.79000E+02	4.88000E+02	4.75000E+02	4.78000E+02	4.77000E+02	4.78000E+02	4.80000E+02	4.83000E+02	4.78000E+02	4.71000E+02	4.76000E+02	4.78000E+02	4.86000E+02	4.81000E+02	4.77000E+02	4.84000E+02	4.83000E+02	4.83000E+02	4.87000E+02	4.79000E+02	4.83000E+02	4.83000E+02	4.81000E+02	4.78000E+02	4.75000E+02	4.81000E+02	4.83000E+02	4.88000E+02	4.82000E+02	4.88000E+02	4.78000E+02	4.81000E+02	4.80000E+02	4.85000E+02	4.78000E+02	4.79000E+02	4.89000E+02	4.78000E+02	4.83000E+02	4.84000E+02	4.85000E+02	4.75000E+02	4.80000E+02
6.70779E+01	4.84000E+02	4.81000E+02	4.73000E+02	4.78000E+02	4.65000E+02	4.79000E+02	4.80000E+02	4.81000E+02	4.73000E+02	4.77000E+02	4.74000E+02	4.81000E+02	4.76000E+02	4.82000E+02	4.79000E+02	4.76000E+02	4.83000E+02	4.82000E+02	4.81000E+02	4.81000E+02	4.81000E+02	4.79000E+02	4.84000E+02	4.81000E+02	4.78000E+02	4.87000E+02	4.81000E+02	4.82000E+02	4.79000E+02	4.84000E+02	4.82000E+02	4.75000E+02	4.82000E+02	4.81000E+02	4.75000E+02	4.86000E+02	4.77000E+02	4.84000E+02	4.83000E+02	4.78000E+02	4.77000E+02	4.83000E+02	4.79000E+02	4.75000E+02	4.80000E+02	4.79000E+02	4.79000E+02	4.77000E+02	4.82000E+02
7.00039E+01	4.78000E+02	4.70000E+02	4.74000E+02	4.82000E+02	4.73000E+02	4.82000E+02	4.76000E+02	4.75000E+02	4.78000E+02	4.72000E+02	4.72000E+02	4.73000E+02	4.73000E+02	4.75000E+02	4.85000E+02	4.74000E+02	4.80000E+02	4.74000E+02	4.80000E+02	4.77000E+02	4.80000E+02	4.77000E+02	4.77000E+02	4.84000E+02	4.83000E+02	4.83000E+02	4.77000E+02	4.83000E+02	4.69000E+02	4.72000E+02	4.82000E+02	4.80000E+02	4.83000E+02	4.81000E+02	4.84000E+02	4.81000E+02	4.81000E+02	4.75000E+02	4.80000E+02	4.83000E+02	4.75000E+02	4.85000E+02	4.84000E+02	4.79000E+02	4.83000E+02	4.76000E+02	4.74000E+02	4.74000E+02	4.80000E+02
7.29288E+01	4.76000E+02	4.83000E+02	4.75000E+02	4.76000E+02	4.80000E+02	4.79000E+02	4.82000E+02	4.77000E+02	4.83000E+02	4.80000E+02	4.81000E+02	4.75000E+02	4.65000E+02	4.75000E+02	4.80000E+02	4.79000E+02	4.79000E+02	4.78000E+02	4.80000E+02	4.68000E+02	4.87000E+02	4.88000E+02	4.73000E+02	4.79000E+02	4.82000E+02	4.80000E+02	4.77000E+02	4.78000E+02	4.78000E+02	4.83000E+02	4.78000E+02	4.76000E+02	4.85000E+02	4.81000E+02	4.81000E+02	4.81000E+02	4.81000E+02	4.84000E+02	4.81000E+02	4.76000E+02	4.85000E+02	4.77000E+02	4.82000E+02	4.77000E+02	4.84000E+02	4.85000E+02	4.70000E+02	4.76000E+02	4.74000E+02
7.58527E+01	4.81000E+02	4.78000E+02	4.78000E+02	4.79000E+02	4.78000E+02	4.82000E+02	4.80000E+02	4.81000E+02	4.77000E+02	4.78000E+02	4.75000E+02	4.77000E+02	4.76000E+02	4.79000E+02	4.79000E+02	4.78000E+02	4.85000E+02	4.71000E+02	4.73000E+02	4.80000E+02	4.79000E+02	4.70000E+02	4.86000E+02	4.80000E+02	4.80000E+02	4.76000E+02	4.81000E+02	4.82000E+02	4.76000E+02	4.77000E+02	4.80000E+02	4.78000E+02	4.79000E+02	4.82000E+02	4.87000E+02	4.79000E+02	4.77000E+02	4.79000E+02	4.82000E+02	4.75000E+02	4.76000E+02	4.77000E+02	4.79000E+02	4.76000E+02	4.85000E+02	4.77000E+02	4.76000E+02	4.80000E+02	4.84000E+02
7.87757E+01	4.80000E+02	4.83000E+02	4.93000E+02	4.86000E+02	4.85000E+02	4.94000E+02	4.91000E+02	4.93000E+02	4.86000E+02	4.87000E+02	4.87000E+02	4.96000E+02	4.99000E+02	4.91000E+02	4.86000E+02	4.94000E+02	4.87000E+02	4.92000E+02	5.02000E+02	4.98000E+02	4.88000E+02	4.94000E+02	4.92000E+02	4.92000E+02	5.04000E+02	5.00000E+02	4.98000E+02	4.99000E+02	5.02000E+02	5.02000E+02	5.04000E+02	5.01000E+02	4.98000E+02	5.03000E+02	5.05000E+02	5.06000E+02	5.07000E+02	5.01000E+02	4.97000E+02	5.07000E+02	5.03000E+02	5.10000E+02	5.03000E+02	5.10000E+02	4.93000E+02	4.96000E+02	5.05000E+02	5.05000E+02	4.93000E+02
8.16976E+01	5.04000E+02	5.16000E+02	5.11000E+02	5.02000E+02	5.13000E+02	5.13000E+02	5.05000E+02	5.06000E+02	5.16000E+02	5.18000E+02	5.09000E+02	5.13000E+02	5.08000E+02	5.27000E+02	5.36000E+02	5.17000E+02	5.43000E+02	5.41000E+02	5.36000E+02	5.42000E+02	5.53000E+02	5.60000E+02	5.71000E+02	5.55000E+02	5.61000E+02	5.71000E+02	5.73000E+02	5.68000E+02	5.78000E+02	5.82000E+02	5.87000E+02	5.97000E+02	5.92000E+02	5.89000E+02	5.92000E+02	5.96000E+02	6.00000E+02	6.13000E+02	5.99000E+02	5.91000E+02	6.06000E+02	5.95000E+02	6.09000E+02	5.98000E+02	5.95000E+02	6.03000E+02	5.97000E+02	5.99000E+02	6.03000E+02
8.46185E+01	5.43000E+02	5.48000E+02	5.35000E+02	5.53000E+02	5.56000E+02	5.67000E+02	5.74000E+02	5.76000E+02	5.60000E+02	5.73000E+02	5.72000E+02	5.90000E+02	5.84000E+02	5.82000E+02	5.98000E+02	5.99000E+02	6.05000E+02	6.12000E+02	6.33000E+02	6.62000E+02	6.52000E+02	6.81000E+02	6.90000E+02	6.93000E+02	7.02000E+02	7.07000E+02	7.34000E+02	7.22000E+02	7.29000E+02	7.62000E+02	7.79000E+02	7.61000E+02	7.77000E+02	7.71000E+02	7.86000E+02	8.15000E+02	7.97000E+02	8.23000E+02	8.10000E+02	8.39000E+02	8.11000E+02	8.08000E+02	8.29000E+02	8.36000E+02	8.17000E+02	7.90000E+02	8.06000E+02	7.97000E+02	7.91000E+02
8.75384E+01	5.60000E+02	5.60000E+02	5.55000E+02	5.56000E+02	5.65000E+02	5.73000E+02	5.60000E+02	5.76000E+02	5.91000E+02	5.75000E+02	5.90000E+02	5.90000E+02	5.93000E+02	5.85000E+02	6.03000E+02	6.07000E+02	6.10000E+02	6.25000E+02	6.24000E+02	6.57000E+02	6.64000E+02	6.73000E+02	6.82000E+02	7.06000E+02	7.01000E+02	7.16000E+02	6.97000E+02	7.29000E+02	7.52000E+02	7.52000E+02	7.69000E+02	7.69000E+02	7.97000E+02	8.21000E+02	8.14000E+02	8.03000E+02	8.24000E+02	8.37000E+02	8.26000E+02	8.27000E+02	8.40000E+02	8.29000E+02	8.22000E+02	8.26000E+02	8.00000E+02	8.33000E+02	8.33000E+02	7.98000E+02	7.98000E+02
9.04573E+01	5.25000E+02	5.24000E+02	5.42000E+02	5.30000E+02	5.28000E+02	5.33000E+02	5.34000E+02	5.38000E+02	5.36000E+02	5.39000E+02	5.37000E+02	5.46000E+02	5.49000E+02	5.49000E+02	5.45000E+02	5.60000E+02	5.59000E+02	5.62000E+02	5.57000E+02	5.78000E+02	5.86000E+02	5.71000E+02	5.85000E+02	5.85000E+02	5.75000E+02	5.89000E+02	6.04000E+02	6.05000E+02	5.91000E+02	5.98000E+02	6.08000E+02	6.26000E+02	6.26000E+02	6.23000E+02	6.25000E+02	6.32000E+02	6.35000E+02	6.37000E+02	6.40000E+02	6.49000E+02	6.47000E+02	6.45000E+02	6.21000E+02	6.36000E+02	6.33000E+02	6.30000E+02	6.31000E+02	6.35000E+02	6.25000E+02
9.33752E+01	5.15000E+02	5.07000E+02	5.15000E+02	5.24000E+02	5.06000E+02	5.15000E+02	5.17000E+02	5.28000E+02	5.19000E+02	5.27000E+02	5.26000E+02	5.31000E+02	5.11000E+02	5.32000E+02	5.23000E+02	5.38000E+02	5.28000E+02	5.30000E+02	5.38000E+02	5.37000E+02	5.30000E+02	5.34000E+02	5.30000E+02	5.31000E+02	5.32000E+02	5.39000E+02	5.48000E+02	5.37000E+02	5.35000E+02	5.43000E+02	5.34000E+02	5.32000E+02	5.22000E+02	5.39000E+02	5.38000E+02	5.41000E+02	5.48000E+02	5.45000E+02	5.30000E+02	5.32000E+02	5.39000E+02	5.29000E+02	5.24000E+02	5.31000E+02	5.43000E+02	5.29000E+02	5.31000E+02	5.43000E+02	5.38000E+02
9.62921E+01	5.05000E+02	5.23000E+02	5.05000E+02	5.30000E+02	5.32000E+02	5.26000E+02	5.16000E+02	5.41000E+02	5.29000E+02	5.29000E+02	5.27000E+02	5.42000E+02	5.33000E+02	5.38000E+02	5.40000E+02	5.36000E+02	5.39000E+02	5.38000E+02	5.30000E+02	5.43000E+02	5.39000E+02	5.35000E+02	5.36000E+02	5.34000E+02	5.26000E+02	5.36000E+02	5.24000E+02	5.26000E+02	5.24000E+02	5.24000E+02	5.38000E+02	5.25000E+02	5.18000E+02	5.21000E+02	5.13000E+02	5.09000E+02	5.20000E+02	5.13000E+02	5.21000E+02	5.05000E+02	5.18000E+02	5.22000E+02	5.13000E+02	5.11000E+02	5.16000E+02	5.05000E+02	5.22000E+02	5.30000E+02	5.29000E+02
9.92080E+01	5.12000E+02	5.17000E+02	5.11000E+02	5.16000E+02	5.22000E+02	5.31000E+02	5.17000E+02	5.17000E+02	5.22000E+02	5.24000E+02	5.21000E+02	5.21000E+02	5.21000E+02	5.16000E+02	5.18000E+02	5.26000E+02	5.29000E+02	5.33000E+02	5.23000E+02	5.23000E+02	5.19000E+02	5.20000E+02	5.21000E+02	5.11000E+02	5.28000E+02	5.18000E+02	5.25000E+02	5.19000E+02	5.18000E+02	5.21000E+02	5.22000E+02	5.18000E+02	5.24000E+02	5.10000E+02	4.97000E+02	5.17000E+02	5.04000E+02	5.13000E+02	5.16000E+02	5.01000E+02	5.18000E+02	5.07000E+02	5.08000E+02	5.16000E+02	5.02000E+02	4.95000E+02	5.11000E+02	5.12000E+02	5.13000E+02
1.02123E+02	5.06000E+02	5.04000E+02	5.13000E+02	5.05000E+02	5.02000E+02	5.13000E+02	5.08000E+02	5.10000E+02	5.13000E+02	5.00000E+02	5.04000E+02	5.00000E+02	5.03000E+02	5.18000E+02	5.14000E+02	5.03000E+02	5.05000E+02	5.03000E+02	4.98000E+02	5.15000E+02	5.04000E+02	5.10000E+02	5.12000E+02	5.09000E+02	5.04000E+02	5.00000E+02	4.97000E+02	5.07000E+02	5.12000E+02	5.21000E+02	5.12000E+02	5.17000E+02	5.01000E+02	5.14000E+02	5.06000E+02	5.03000E+02	5.04000E+02	5.00000E+02	5.03000E+02	4.95000E+02	5.06000E+02	5.13000E+02	4.99000E+02	5.12000E+02	5.01000E+02	5.04000E+02	5.06000E+02	5.08000E+02	5.06000E+02
1.05037E+02	5.14000E+02	5.04000E+02	5.15000E+02	5.05000E+02	5.07000E+02	5.06000E+02	5.11000E+02	5.14000E+02	5.15000E+02	5.11000E+02	5.02000E+02	5.05000E+02	5.09000E+02	5.05000E+02	5.04000E+02	5.06000E+02	4.96000E+02	5.04000E+02	5.14000E+02	5.02000E+02	4.94000E+02	5.04000E+02	5.05000E+02	5.02000E+02	5.04000E+02	5.11000E+02	4.97000E+02	5.02000E+02	5.00000E+02	5.10000E+02	5.06000E+02	5.09000E+02	5.03000E+02	5.18000E+02	5.06000E+02	5.05000E+02	5.13000E+02	5.04000E+02	5.11000E+02	5.11000E+02	5.11000E+02	5.01000E+02	5.15000E+02	5.10000E+02	5.07000E+02	5.07000E+02	5.04000E+02	5.08000E+02	5.06000E+02
1.07950E+02	5.05000E+02	5.01000E+02	4.91000E+02	4.97000E+02	5.08000E+02	5.06000E+02	5.02000E+02	5.15000E+02	5.09000E+02	5.03000E+02	5.07000E+02	5.00000E+02	5.03000E+02	5.04000E+02	4.98000E+02	5.03000E+02	5.14000E+02	5.02000E+02	5.06000E+02	5.05000E+02	5.13000E+02	4.98000E+02	5.00000E+02	5.19000E+02	5.02000E+02	5.07000E+02	5.05000E+02	5.11000E+02	5.09000E+02	5.08000E+02	5.05000E+02	5.01000E+02	5.07000E+02	5.08000E+02	5.13000E+02	5.09000E+02	5.02000E+02	5.09000E+02	5.14000E+02	4.99000E+02	5.14000E+02	5.03000E+02	5.03000E+02	5.01000E+02	5.12000E+02	5.06000E+02	5.09000E+02	5.11000E+02	5.09000E+02
1.10862E+02	5.05000E+02	5.11000E+02	5.14000E+02	5.08000E+02	5.03000E+02	5.09000E+02	5.19000E+02	5.16000E+02	5.16000E+02	5.10000E+02	5.12000E+02	5.08000E+02	5.16000E+02	5.20000E+02	5.14000E+02	5.15000E+02	5.21000E+02	5.12000E+02	5.13000E+02	5.13000E+02	5.17000E+02	5.21000E+02	5.16000E+02	5.17000E+02	5.02000E+02	5.17000E+02	5.08000E+02	5.13000E+02	5.10000E+02	5.21000E+02	5.15000E+02	5.08000E+02	5.06000E+02	5.15000E+02	5.04000E+02	5.14000E+02	5.12000E+02	5.15000E+02	5.02000E+02	5.12000E+02	5.07000E+02	5.05000E+02	5.13000E+02	5.15000E+02	5.07000E+02	5.06000E+02	5.11000E+02	5.11000E+02	5.14000E+02
1.13772E+02	5.13000E+02	5.25000E+02	5.27000E+02	5.22000E+02	5.20000E+02	5.34000E+02	5.18000E+02	5.33000E+02	5.42000E+02	5.28000E+02	5.38000E+02	5.52000E+02	5.47000E+02	5.41000E+02	5.58000E+02	5.48000E+02	5.42000E+02	5.54000E+02	5.62000E+02	5.56000E+02	5.43000E+02	5.58000E+02	5.52000E+02	5.46000E+02	5.57000E+02	5.47000E+02	5.38000E+02	5.33000E+02	5.34000E+02	5.38000E+02	5.32000E+02	5.34000E+02	5.11000E+02	5.38000E+02	5.23000E+02	5.12000E+02	5.22000E+02	5.14000E+02	5.13000E+02	5.13000E+02	5.12000E+02	5.09000E+02	5.13000E+02	5.09000E+02	5.12000E+02	5.16000E+02	5.19000E+02	5.15000E+02	5.18000E+02
1.16682E+02	5.25000E+02	5.45000E+02	5.40000E+02	5.48000E+02	5.71000E+02	5.68000E+02	5.74000E+02	5.81000E+02	5.85000E+02	5.80000E+02	5.92000E+02	5.94000E+02	6.14000E+02	6.06000E+02	6.02000E+02	6.32000E+02	6.28000E+02	6.26000E+02	6.32000E+02	6.34000E+02	6.26000E+02	6.04000E+02	6.09000E+02	6.08000E+02	6.11000E+02	6.00000E+02	6.07000E+02	6.08000E+02	5.76000E+02	5.83000E+02	5.61000E+02	5.59000E+02	5.47000E+02	5.43000E+02	5.38000E+02	5.29000E+02	5.28000E+02	5.21000E+02	5.28000E+02	5.28000E+02	5.06000E+02	5.13000E+02	5.19000E+02	5.16000E+02	5.24000E+02	5.21000E+02	5.24000E+02	5.43000E+02	5.41000E+02
1.19591E+02	5.46000E+02	5.48000E+02	5.47000E+02	5.61000E+02	5.59000E+02	5.72000E+02	5.75000E+02	5.87000E+02	5.84000E+02	5.95000E+02	5.96000E+02	5.97000E+02	6.12000E+02	6.02000E+02	6.24000E+02	6.36000E+02	6.23000E+02	6.20000E+02	6.28000E+02	6.36000E+02	6.49000E+02	6.25000E+02	6.24000E+02	6.16000E+02	6.13000E+02	6.07000E+02	6.12000E+02	6.06000E+02	6.05000E+02	5.82000E+02	5.89000E+02	5.94000E+02	5.78000E+02	5.69000E+02	5.71000E+02	5.51000E+02	5.67000E+02	5.50000E+02	5.50000E+02	5.54000E+02	5.48000E+02	5.58000E+02	5.48000E+02	5.52000E+02	5.55000E+02	5.50000E+02	5.66000E+02	5.73000E+02	5.58000E+02
1.22499E+02	5.57000E+02	5.53000E+02	5.47000E+02	5.55000E+02	5.50000E+02	5.54000E+02	5.47000E+02	5.49000E+02	5.60000E+02	5.65000E+02	5.58000E+02	5.68000E+02	5.64000E+02	5.69000E+02	5.61000E+02	5.66000E+02	5.51000E+02	5.78000E+02	5.74000E+02	5.77000E+02	5.70000E+02	5.72000E+02	5.75000E+02	5.69000E+02	5.72000E+02	5.91000E+02	5.81000E+02	5.78000E+02	5.71000E+02	5.83000E+02	5.76000E+02	5.88000E+02	5.85000E+02	5.79000E+02	5.90000E+02	5.82000E+02	5.92000E+02	5.87000E+02	5.74000E+02	5.87000E+02	5.83000E+02	5.75000E+02	5.78000E+02	5.83000E+02	5.80000E+02	5.83000E+02	5.85000E+02	5.87000E+02	5.80000E+02
1.25406E+02	5.54000E+02	5.40000E+02	5.38000E+02	5.34000E+02	5.35000E+02	5.37000E+02	5.36000E+02	5.28000E+02	5.38000E+02	5.31000E+02	5.28000E+02	5.34000E+02	5.28000E+02	5.28000E+02	5.28000E+02	5.24000E+02	5.24000E+02	5.27000E+02	5.29000E+02	5.36000E+02	5.29000E+02	5.28000E+02	5.28000E+02	5.29000E+02	5.35000E+02	5.36000E+02	5.49000E+02	5.35000E+02	5.45000E+02	5.48000E+02	5.50000E+02	5.67000E+02	5.51000E+02	5.60000E+02	5.60000E+02	5.63000E+02	5.71000E+02	5.71000E+02	5.67000E+02	5.58000E+02	5.71000E+02	5.63000E+02	5.61000E+02	5.67000E+02	5.68000E+02	5.63000E+02	5.60000E+02	5.74000E+02	5.70000E+02
1.28312E+02	5.13000E+02	5.18000E+02	5.15000E+02	5.11000E+02	5.21000E+02	5.23000E+02	5.19000E+02	5.17000E+02	5.07000E+02	5.22000E+02	5.17000E+02	5.19000E+02	5.08000E+02	5.13000E+02	5.12000E+02	5.15000E+02	5.23000E+02	5.17000E+02	5.19000E+02	5.18000E+02	5.13000E+02	5.12000E+02	5.12000E+02	5.22000E+02	5.26000E+02	5.23000E+02	5.24000E+02	5.21000E+02	5.29000E+02	5.30000E+02	5.25000E+02	5.20000E+02	5.14000E+02	5.35000E+02	5.35000E+02	5.38000E+02	5.31000E+02	5.32000E+02	5.41000E+02	5.37000E+02	5.46000E+02	5.34000E+02	5.31000E+02	5.34000E+02	5.35000E+02	5.45000E+02	5.34000E+02	5.35000E+02	5.34000E+02
1.31217E+02	5.22000E+02	5.24000E+02	5.16000E+02	5.29000E+02	5.17000E+02	5.26000E+02	5.29000E+02	5.15000E+02	5.15000E+02	5.19000E+02	5.17000E+02	5.11000E+02	5.13000E+02	5.08000E+02	5.13000E+02	5.25000E+02	5.18000E+02	5.16000E+02	5.16000E+02	5.05000E+02	5.19000E+02	5.13000E+02	5.16000E+02	5.21000E+02	5.13000E+02	5.20000E+02	5.17000E+02	5.18000E+02	5.18000E+02	5.33000E+02	5.19000E+02	5.15000E+02	5.15000E+02	5.21000E+02	5.29000E+02	5.20000E+02	5.23000E+02	5.19000E+02	5.20000E+02	5.25000E+02	5.36000E+02	5.23000E+02	5.26000E+02	5.22000E+02	5.40000E+02	5.17000E+02	5.20000E+02	5.17000E+02	5.19000E+02
1.34121E+02	5.54000E+02	5.48000E+02	5.36000E+02	5.29000E+02	5.45000E+02	5.32000E+02	5.45000E+02	5.42000E+02	5.35000E+02	5.38000E+02	5.40000E+02	5.38000E+02	5.37000E+02	5.31000E+02	5.30000E+02	5.26000E+02	5.24000E+02	5.18000E+02	5.34000E+02	5.30000E+02	5.24000E+02	5.48000E+02	5.28000E+02	5.10000E+02	5.23000E+02	5.20000E+02	5.31000E+02	5.26000E+02	5.27000E+02	5.30000E+02	5.33000E+02	5.24000E+02	5.25000E+02	5.27000E+02	5.33000E+02	5.27000E+02	5.30000E+02	5.25000E+02	5.29000E+02	5.26000E+02	5.35000E+02	5.28000E+02	5.21000E+02	5.21000E+02	5.32000E+02	5.26000E+02	5.32000E+02	5.26000E+02	5.27000E+02
1.37024E+02	6.22000E+02	6.28000E+02	6.22000E+02	6.30000E+02	5.98000E+02	6.01000E+02	6.22000E+02	5.92000E+02	5.96000E+02	6.05000E+02	5.96000E+02	5.94000E+02	5.88000E+02	5.77000E+02	6.04000E+02	5.89000E+02	5.84000E+02	5.76000E+02	5.84000E+02	5.61000E+02	5.72000E+02	5.63000E+02	5.77000E+02	5.72000E+02	5.75000E+02	5.68000E+02	5.76000E+02	5.56000E+02	5.63000E+02	5.56000E+02	5.55000E+02	5.50000E+02	5.52000E+02	5.66000E+02	5.58000E+02	5.40000E+02	5.55000E+02	5.43000E+02	5.49000E+02	5.52000E+02	5.51000E+02	5.56000E+02	5.47000E+02	5.57000E+02	5.49000E+02	5.50000E+02	5.55000E+02	5.60000E+02	5.62000E+02
1.39926E+02	6.40000E+02	6.47000E+02	6.46000E+02	6.28000E+02	6.54000E+02	6.43000E+02	6.34000E+02	6.29000E+02	6.14000E+02	6.26000E+02	6.36000E+02	6.32000E+02	6.22000E+02	5.98000E+02	6.08000E+02	6.31000E+02	6.27000E+02	5.97000E+02	5.95000E+02	5.87000E+02	5.93000E+02	5.80000E+02	5.89000E+02	5.81000E+02	6.00000E+02	5.96000E+02	5.75000E+02	5.69000E+02	5.71000E+02	5.67000E+02	5.62000E+02	5.62000E+02	5.68000E+02	5.65000E+02	5.60000E+02	5.74000E+02	5.63000E+02	5.59000E+02	5.70000E+02	5.64000E+02	5.67000E+02	5.71000E+02	5.66000E+02	5.49000E+02	5.55000E+02	5.43000E+02	5.81000E+02	5.69000E+02	5.66000E+02
1.42827E+02	6.02000E+02	5.93000E+02	6.03000E+02	5.90000E+02	5.93000E+02	5.96000E+02	5.99000E+02	5.76000E+02	5.90000E+02	5.83000E+02	5.93000E+02	5.74000E+02	5.85000E+02	5.72000E+02	5.75000E+02	5.78000E+02	5.78000E+02	5.51000E+02	5.56000E+02	5.79000E+02	5.70000E+02	5.57000E+02	5.55000E+02	5.52000E+02	5.55000E+02	5.66000E+02	5.54000E+02	5.40000E+02	5.57000E+02	5.53000E+02	5.48000E+02	5.54000E+02	5.49000E+02	5.50000E+02	5.55000E+02	5.52000E+02	5.45000E+02	5.53000E+02	5.64000E+02	5.53000E+02	5.52000E+02	5.32000E+02	5.43000E+02	5.48000E+02	5.56000E+02	5.51000E+02	5.43000E+02	5.57000E+02	5.49000E+02
1.45727E+02	5.44000E+02	5.44000E+02	5.45000E+02	5.32000E+02	5.36000E+02	5.38000E+02	5.43000E+02	5.41000E+02	5.55000E+02	5.43000E+02	5.27000E+02	5.45000E+02	5.40000E+02	5.26000E+02	5.32000E+02	5.31000E+02	5.34000E+02	5.35000E+02	5.33000E+02	5.44000E+02	5.33000E+02	5.36000E+02	5.41000E+02	5.25000E+02	5.33000E+02	5.26000E+02	5.25000E+02	5.25000E+02	5.27000E+02	5.35000E+02	5.45000E+02	5.33000E+02	5.37000E+02	5.30000E+02	5.37000E+02	5.31000E+02	5.25000E+02	5.36000E+02	5.32000E+02	5.32000E+02	5.27000E+02	5.35000E+02	5.30000E+02	5.35000E+02	5.32000E+02	5.26000E+02	5.36000E+02	5.26000E+02	5.38000E+02
1.48625E+02	5.22000E+02	5.24000E+02	5.18000E+02	5.20000E+02	5.14000E+02	5.18000E+02	5.19000E+02	5.04000E+02	5.15000E+02	5.13000E+02	5.20000E+02	5.23000E+02	5.25000E+02	5.18000E+02	5.17000E+02	5.28000E+02	5.20000E+02	5.16000E+02	5.19000E+02	5.09000E+02	5.13000E+02	5.10000E+02	5.23000E+02	5.16000E+02	5.11000E+02	5.25000E+02	5.14000E+02	5.05000E+02	5.27000E+02	5.09000E+02	5.15000E+02	5.18000E+02	5.14000E+02	5.10000E+02	5.23000E+02	5.15000E+02	5.21000E+02	5.21000E+02	5.12000E+02	5.35000E+02	5.25000E+02	5.10000E+02	5.20000E+02	5.21000E+02	5.08000E+02	5.20000E+02	5.19000E+02	5.17000E+02	5.11000E+02
1.51523E+02	5.20000E+02	5.24000E+02	5.25000E+02	5.14000E+02	5.26000E+02	5.07000E+02	5.15000E+02	5.31000E+02	5.13000E+02	5.13000E+02	5.09000E+02	5.14000E+02	5.10000E+02	5.13000E+02	5.13000E+02	5.13000E+02	5.17000E+02	5.24000E+02	5.08000E+02	5.13000E+02	5.06000E+02	5.03000E+02	5.19000E+02	5.18000E+02	5.11000E+02	5.07000E+02	5.08000E+02	5.08000E+02	5.11000E+02	5.16000E+02	5.14000E+02	5.11000E+02	5.19000E+02	5.08000E+02	5.18000E+02	5.12000E+02	5.13000E+02	5.09000E+02	5.11000E+02	5.18000E+02	5.15000E+02	5.14000E+02	5.23000E+02	5.08000E+02	5.16000E+02	5.17000E+02	5.21000E+02	5.13000E+02	5.14000E+02
1.54420E+02	5.17000E+02	5.26000E+02	5.23000E+02	5.16000E+02	5.07000E+02	5.17000E+02	5.21000E+02	5.17000E+02	5.27000E+02	5.14000E+02	5.19000E+02	5.07000E+02	5.07000E+02	5.14000E+02	5.08000E+02	5.14000E+02	5.06000E+02	5.05000E+02	5.14000E+02	5.10000E+02	4.99000E+02	5.06000E+02	5.17000E+02	4.95000E+02	5.02000E+02	5.21000E+02	5.07000E+02	5.08000E+02	5.13000E+02	5.13000E+02	5.09000E+02	5.12000E+02	5.03000E+02	5.02000E+02	5.14000E+02	5.11000E+02	5.09000E+02	5.00000E+02	5.06000E+02	5.06000E+02	5.13000E+02	5.15000E+02	5.06000E+02	5.03000E+02	5.20000E+02	5.10000E+02	5.17000E+02	5.11000E+02	5.10000E+02
1.57316E+02	5.17000E+02	5.22000E+02	5.26000E+02	5.22000E+02	5.22000E+02	5.13000E+02	5.11000E+02	5.22000E+02	5.17000E+02	5.09000E+02	5.16000E+02	5.08000E+02	5.04000E+02	5.16000E+02	5.15000E+02	5.14000E+02	5.12000E+02	5.26000E+02	5.01000E+02	5.12000E+02	5.13000E+02	5.08000E+02	5.15000E+02	5.08000E+02	5.12000E+02	5.19000E+02	5.09000E+02	5.14000E+02	5.11000E+02	5.13000E+02	5.14000E+02	5.06000E+02	5.12000E+02	5.21000E+02	5.18000E+02	5.09000E+02	5.06000E+02	5.10000E+02	5.20000E+02	5.07000E+02	5.14000E+02	5.09000E+02	5.09000E+02	5.11000E+02	5.12000E+02	5.13000E+02	5.12000E+02	5.12000E+02	5.05000E+02
1.60211E+02	5.16000E+02	5.24000E+02	5.17000E+02	5.23000E+02	5.24000E+02	5.23000E+02	5.19000E+02	5.18000E+02	5.22000E+02	5.29000E+02	5.24000E+02	5.17000E+02	5.25000E+02	5.13000E+02	5.12000E+02	5.20000E+02	5.18000E+02	5.23000E+02	5.11000E+02	5.09000E+02	5.23000E+02	5.13000E+02	5.09000E+02	5.15000E+02	5.11000E+02	5.19000E+02	5.17000E+02	5.15000E+02	5.16000E+02	5.15000E+02	5.14000E+02	5.03000E+02	5.12000E+02	5.14000E+02	5.21000E+02	5.13000E+02	5.14000E+02	5.09000E+02	5.14000E+02	5.04000E+02	5.15000E+02	5.13000E+02	5.14000E+02	5.11000E+02	5.09000E+02	5.16000E+02	5.15000E+02	5.07000E+02	5.09000E+02
1.63105E+02	5.50000E+02	5.55000E+02	5.52000E+02	5.49000E+02	5.53000E+02	5.42000E+02	5.48000E+02	5.47000E+02	5.46000E+02	5.49000E+02	5.40000E+02	5.56000E+02	5.37000E+02	5.54000E+02	5.58000E+02	5.43000E+02	5.41000E+02	5.42000E+02	5.41000E+02	5.38000E+02	5.38000E+02	5.40000E+02	5.31000E+02	5.47000E+02	5.29000E+02	5.35000E+02	5.41000E+02	5.33000E+02	5.38000E+02	5.39000E+02	5.35000E+02	5.41000E+02	5.31000E+02	5.25000E+02	5.34000E+02	5.36000E+02	5.27000E+02	5.31000E+02	5.29000E+02	5.21000E+02	5.39000E+02	5.34000E+02	5.31000E+02	5.27000E+02	5.32000E+02	5.22000E+02	5.32000E+02	5.39000E+02	5.20000E+02
1.65998E+02	6.43000E+02	6.26000E+02	6.25000E+02	6.26000E+02	6.29000E+02	6.13000E+02	6.20000E+02	6.16000E+02	6.33000E+02	6.15000E+02	6.19000E+02	6.16000E+02	6.15000E+02	6.21000E+02	6.13000E+02	6.23000E+02	6.21000E+02	5.99000E+02	5.97000E+02	6.10000E+02	6.11000E+02	6.09000E+02	5.90000E+02	6.07000E+02	5.92000E+02	5.99000E+02	5.93000E+02	5.97000E+02	5.94000E+02	6.02000E+02	5.94000E+02	6.02000E+02	5.95000E+02	5.91000E+02	5.93000E+02	5.92000E+02	5.88000E+02	5.90000E+02	5.89000E+02	5.95000E+02	5.88000E+02	5.85000E+02	5.88000E+02	5.87000E+02	5.95000E+02	5.88000E+02	5.80000E+02	5.82000E+02	5.86000E+02
1.68890E+02	7.62000E+02	7.50000E+02	7.59000E+02	7.29000E+02	7.37000E+02	7.36000E+02	7.31000E+02	7.30000E+02	7.39000E+02	7.23000E+02	7.35000E+02	7.25000E+02	7.31000E+02	7.40000E+02	7.33000E+02	7.27000E+02	7.32000E+02	7.28000E+02	7.04000E+02	7.23000E+02	7.00000E+02	7.11000E+02	7.12000E+02	6.90000E+02	7.16000E+02	7.01000E+02	6.97000E+02	6.98000E+02	7.22000E+02	6.84000E+02	7.22000E+02	7.07000E+02	6.98000E+02	6.96000E+02	7.15000E+02	6.95000E+02	6.89000E+02	6.90000E+02	6.86000E+02	6.92000E+02	7.07000E+02	6.91000E+02	6.92000E+02	6.82000E+02	6.82000E+02	6.93000E+02	7.07000E+02	6.96000E+02	6.87000E+02
1.71781E+02	7.26000E+02	7.35000E+02	7.34000E+02	7.15000E+02	7.33000E+02	7.12000E+02	7.28000E+02	7.07000E+02	7.14000E+02	7.03000E+02	7.18000E+02	7.20000E+02	7.23000E+02	7.23000E+02	7.38000E+02	7.02000E+02	7.21000E+02	7.11000E+02	7.12000E+02	6.93000E+02	7.09000E+02	6.80000E+02	7.06000E+02	6.83000E+02	6.95000E+02	6.81000E+02	6.95000E+02	6.96000E+02	6.96000E+02	6.86000E+02	7.01000E+02	6.94000E+02	6.81000E+02	6.80000E+02	6.79000E+02	6.89000E+02	6.89000E+02	6.78000E+02	6.72000E+02	6.85000E+02	6.90000E+02	6.89000E+02	6.87000E+02	6.92000E+02	6.86000E+02	6.76000E+02	7.04000E+02	6.68000E+02	6.75000E+02
1.74671E+02	5.86000E+02	6.10000E+02	5.99000E+02	5.92000E+02	6.06000E+02	6.02000E+02	5.84000E+02	6.07000E+02	5.98000E+02	5.87000E+02	5.97000E+02	5.87000E+02	5.97000E+02	5.99000E+02	5.97000E+02	5.90000E+02	5.92000E+02	5.90000E+02	5.72000E+02	5.93000E+02	5.83000E+02	5.77000E+02	5.86000E+02	5.86000E+02	5.80000E+02	5.76000E+02	5.81000E+02	5.87000E+02	5.88000E+02	5.72000E+02	5.83000E+02	5.85000E+02	5.86000E+02	5.84000E+02	5.76000E+02	5.87000E+02	5.85000E+02	5.77000E+02	5.89000E+02	5.86000E+02	5.90000E+02	5.85000E+02	5.92000E+02	5.85000E+02	5.84000E+02	5.72000E+02	5.77000E+02	5.96000E+02	5.95000E+02
1.77560E+02	5.30000E+02	5.39000E+02	5.35000E+02	5.29000E+02	5.33000E+02	5.20000E+02	5.27000E+02	5.27000E+02	5.37000E+02	5.17000E+02	5.33000E+02	5.18000E+02	5.27000E+02	5.31000E+02	5.27000E+02	5.34000E+02	5.19000E+02	5.25000E+02	5.36000E+02	5.33000E+02	5.22000E+02	5.18000E+02	5.19000E+02	5.25000E+02	5.29000E+02	5.28000E+02	5.24000E+02	5.15000E+02	5.24000E+02	5.32000E+02	5.19000E+02	5.21000E+02	5.28000E+02	5.30000E+02	5.23000E+02	5.33000E+02	5.25000E+02	5.25000E+02	5.34000E+02	5.21000E+02	5.29000E+02	5.19000E+02	5.25000E+02	5.22000E+02	5.19000E+02	5.24000E+02	5.28000E+02	5.25000E+02	5.25000E+02
1.80448E+02	5.11000E+02	5.08000E+02	5.16000E+02	5.13000E+02	5.10000E+02	5.19000E+02	5.11000E+02	5.13000E+02	5.10000E+02	5.06000E+02	5.11000E+02	5.12000E+02	5.06000E+02	5.13000E+02	5.05000E+02	5.10000E+02	5.17000E+02	5.09000E+02	5.09000E+02	5.13000E+02	5.07000E+02	5.09000E+02	5.19000E+02	5.07000E+02	5.08000E+02	5.11000E+02	5.18000E+02	5.03000E+02	5.08000E+02	5.06000E+02	5.16000E+02	5.16000E+02	5.16000E+02	5.17000E+02	5.19000E+02	5.11000E+02	5.13000E+02	5.06000E+02	5.17000E+02	5.05000E+02	5.09000E+02	5.15000E+02	5.21000E+02	5.12000E+02	5.21000E+02	5.06000E+02	5.09000E+02	5.09000E+02	5.11000E+02
1.83335E+02	5.24000E+02	5.22000E+02	5.13000E+02	5.08000E+02	5.10000E+02	5.23000E+02	5.11000E+02	5.07000E+02	5.11000E+02	5.11000E+02	5.09000E+02	5.12000E+02	5.20000E+02	5.10000E+02	5.07000E+02	5.06000E+02	5.15000E+02	5.09000E+02	5.10000E+02	5.09000E+02	5.07000E+02	5.10000E+02	5.14000E+02	5.02000E+02	5.13000E+02	5.10000E+02	5.09000E+02	5.05000E+02	5.11000E+02	5.12000E+02	5.04000E+02	5.20000E+02	5.14000E+02	5.10000E+02	5.06000E+02	5.02000E+02	5.22000E+02	5.12000E+02	5.05000E+02	5.08000E+02	5.08000E+02	5.15000E+02	5.06000E+02	5.14000E+02	5.09000E+02	5.12000E+02	5.19000E+02	5.21000E+02	5.22000E+02
1.86222E+02	5.06000E+02	5.11000E+02	5.14000E+02	5.19000E+02	5.14000E+02	5.04000E+02	5.11000E+02	5.09000E+02	5.10000E+02	5.24000E+02	5.11000E+02	5.06000E+02	5.09000E+02	5.16000E+02	5.17000E+02	5.04000E+02	5.05000E+02	5.11000E+02	5.01000E+02	4.97000E+02	5.13000E+02	5.08000E+02	5.16000E+02	5.10000E+02	5.05000E+02	5.09000E+02	5.14000E+02	5.04000E+02	5.16000E+02	5.09000E+02	5.09000E+02	5.27000E+02	5.16000E+02	5.07000E+02	5.14000E+02	5.21000E+02	5.18000E+02	5.09000E+02	5.23000E+02	5.16000E+02	5.17000E+02	5.14000E+02	5.11000E+02	5.18000E+02	5.07000E+02	5.21000E+02	5.21000E+02	5.19000E+02	5.09000E+02
1.89107E+02	5.21000E+02	5.07000E+02	5.12000E+02	5.03000E+02	5.12000E+02	5.02000E+02	5.04000E+02	5.19000E+02	5.12000E+02	5.20000E+02	5.11000E+02	5.08000E+02	5.13000E+02	5.17000E+02	5.14000E+02	5.10000E+02	5.09000E+02	5.01000E+02	5.11000E+02	5.04000E+02	5.12000E+02	5.01000E+02	5.06000E+02	5.11000E+02	5.17000E+02	5.09000E+02	5.07000E+02	5.11000E+02	5.17000E+02	5.16000E+02	5.14000E+02	5.12000E+02	5.11000E+02	5.16000E+02	5.17000E+02	5.10000E+02	5.17000E+02	5.15000E+02	5.07000E+02	5.14000E+02	5.04000E+02	5.09000E+02	5.03000E+02	5.06000E+02	5.09000E+02	5.14000E+02	5.19000E+02	5.16000E+02	5.11000E+02
1.91991E+02	5.08000E+02	5.09000E+02	5.13000E+02	5.01000E+02	5.07000E+02	5.04000E+02	5.04000E+02	5.01000E+02	5.08000E+02	5.12000E+02	5.05000E+02	5.12000E+02	5.13000E+02	5.12000E+02	5.12000E+02	5.06000E+02	5.05000E+02	5.10000E+02	5.05000E+02	5.14000E+02	5.08000E+02	5.04000E+02	5.07000E+02	5.14000E+02	5.03000E+02	5.04000E+02	5.11000E+02	5.11000E+02	5.14000E+02	5.20000E+02	5.09000E+02	5.10000E+02	5.09000E+02	5.07000E+02	5.05000E+02	5.20000E+02	5.22000E+02	5.13000E+02	5.19000E+02	5.26000E+02	5.19000E+02	4.99000E+02	5.15000E+02	5.15000E+02	5.07000E+02	5.16000E+02	5.06000E+02	5.15000E+02	5.14000E+02
1.94874E+02	4.99000E+02	5.26000E+02	5.17000E+02	5.16000E+02	5.15000E+02	5.17000E+02	5.14000E+02	5.14000E+02	5.09000E+02	5.03000E+02	5.10000E+02	5.19000E+02	5.04000E+02	5.09000E+02	5.07000E+02	5.13000E+02	5.12000E+02	5.16000E+02	5.09000E+02	5.03000E+02	5.13000E+02	5.10000E+02	5.10000E+02	5.01000E+02	5.01000E+02	5.08000E+02	5.01000E+02	5.08000E+02	5.11000E+02	5.13000E+02	5.10000E+02	5.13000E+02	5.15000E+02	5.15000E+02	5.10000E+02	5.14000E+02	5.09000E+02	5.09000E+02	5.11000E+02	5.15000E+02	5.21000E+02	5.14000E+02	5.08000E+02	5.24000E+02	5.13000E+02	5.13000E+02	5.18000E+02	5.07000E+02	5.05000E+02
1.97756E+02	5.04000E+02	5.09000E+02	5.17000E+02	5.01000E+02	5.02000E+02	5.06000E+02	5.02000E+02	5.07000E+02	5.17000E+02	5.12000E+02	5.05000E+02	5.10000E+02	4.97000E+02	5.09000E+02	5.11000E+02	4.99000E+02	4.95000E+02	5.05000E+02	5.00000E+02	5.03000E+02	4.98000E+02	5.11000E+02	5.04000E+02	5.06000E+02	5.05000E+02	5.02000E+02	5.10000E+02	5.10000E+02	5.07000E+02	5.07000E+02	5.08000E+02	5.12000E+02	5.14000E+02	5.09000E+02	5.15000E+02	5.06000E+02	5.13000E+02	5.12000E+02	4.99000E+02	5.08000E+02	5.20000E+02	5.08000E+02	5.06000E+02	5.09000E+02	5.01000E+02	5.02000E+02	5.14000E+02	5.02000E+02	4.98000E+02
2.00637E+02	5.09000E+02	5.15000E+02	5.09000E+02	5.07000E+02	5.09000E+02	5.07000E+02	5.03000E+02	5.03000E+02	5.03000E+02	5.09000E+02	5.06000E+02	5.13000E+02	5.08000E+02	5.00000E+02	5.04000E+02	5.08000E+02	4.98000E+02	5.11000E+02	5.00000E+02	5.04000E+02	5.13000E+02	5.09000E+02	5.10000E+02	5.12000E+02	5.07000E+02	5.13000E+02	5.09000E+02	5.02000E+02	4.93000E+02	5.10000E+02	5.04000E+02	5.06000E+02	5.17000E+02	5.11000E+02	5.17000E+02	5.19000E+02	5.16000E+02	5.11000E+02	5.12000E+02	5.13000E+02	5.15000E+02	5.14000E+02	5.14000E+02	5.14000E+02	5.08000E+02	5.10000E+02	5.13000E+02	5.09000E+02	5.23000E+02
2.03517E+02	5.15000E+02	5.17000E+02	5.13000E+02	5.04000E+02	5.07000E+02	5.07000E+02	5.04000E+02	5.14000E+02	5.11000E+02	5.13000E+02	5.09000E+02	5.13000E+02	5.18000E+02	5.17000E+02	5.08000E+02	5.15000E+02	5.14000E+02	5.20000E+02	5.09000E+02	5.05000E+02	5.14000E+02	5.21000E+02	5.15000E+02	5.04000E+02	5.12000E+02	5.10000E+02	5.08000E+02	5.10000E+02	5.09000E+02	5.12000E+02	5.20000E+02	5.20000E+02	5.18000E+02	5.13000E+02	5.16000E+02	5.19000E+02	5.06000E+02	5.21000E+02	5.08000E+02	5.19000E+02	5.23000E+02	5.03000E+02	5.12000E+02	5.19000E+02	5.23000E+02	5.18000E+02	5.20000E+02	5.14000E+02	5.30000E+02
2.06397E+02	5.11000E+02	5.13000E+02	5.16000E+02	5.16000E+02	5.13000E+02	5.18000E+02	5.16000E+02	5.14000E+02	5.11000E+02	5.13000E+02	5.13000E+02	5.10000E+02	5.13000E+02	5.14000E+02	5.12000E+02	5.15000E+02	5.19000E+02	5.14000E+02	5.06000E+02	5.19000E+02	5.13000E+02	5.18000E+02	5.16000E+02	5.21000E+02	5.23000E+02	5.21000E+02	5.29000E+02	5.31000E+02	5.16000E+02	5.24000E+02	5.29000E+02	5.22000E+02	5.25000E+02	5.21000E+02	5.30000E+02	5.30000E+02	5.46000E+02	5.30000E+02	5.31000E+02	5.29000E+02	5.31000E+02	5.26000E+02	5.27000E+02	5.26000E+02	5.25000E+02	5.30000E+02	5.31000E+02	5.27000E+02	5.38000E+02
2.09275E+02	5.29000E+02	5.26000E+02	5.25000E+02	5.25000E+02	5.26000E+02	5.30000E+02	5.18000E+02	5.31000E+02	5.34000E+02	5.31000E+02	5.31000E+02	5.30000E+02	5.39000E+02	5.24000E+02	5.27000E+02	5.39000E+02	5.28000E+02	5.34000E+02	5.30000E+02	5.43000E+02	5.32000E+02	5.46000E+02	5.37000E+02	5.40000E+02	5.39000E+02	5.52000E+02	5.57000E+02	5.48000E+02	5.53000E+02	5.46000E+02	5.51000E+02	5.63000E+02	5.62000E+02	5.46000E+02	5.62000E+02	5.64000E+02	5.69000E+02	5.69000E+02	5.70000E+02	5.54000E+02	5.59000E+02	5.54000E+02	5.62000E+02	5.63000E+02	5.66000E+02	5.62000E+02	5.66000E+02	5.57000E+02	5.49000E+02
2.12152E+02	5.86000E+02	5.79000E+02	5.74000E+02	5.77000E+02	5.72000E+02	5.69000E+02	5.71000E+02	5.98000E+02	5.79000E+02	5.79000E+02	5.98000E+02	5.91000E+02	5.88000E+02	5.99000E+02	5.95000E+02	5.89000E+02	6.03000E+02	6.09000E+02	6.15000E+02	6.23000E+02	6.30000E+02	6.17000E+02	6.47000E+02	6.50000E+02	6.32000E+02	6.43000E+02	6.55000E+02	6.39000E+02	6.37000E+02	6.58000E+02	6.67000E+02	6.63000E+02	6.91000E+02	6.77000E+02	6.85000E+02	7.09000E+02	6.90000E+02	6.79000E+02	6.86000E+02	7.05000E+02	6.87000E+02	6.90000E+02	6.81000E+02	7.03000E+02	6.96000E+02	6.99000E+02	6.81000E+02	6.82000E+02	6.68000E+02
2.15028E+02	6.84000E+02	6.78000E+02	6.74000E+02	6.85000E+02	6.71000E+02	6.75000E+02	6.85000E+02	6.75000E+02	7.06000E+02	6.96000E+02	7.10000E+02	7.14000E+02	7.32000E+02	7.19000E+02	7.15000E+02	7.27000E+02	7.45000E+02	7.51000E+02	7.76000E+02	7.64000E+02	7.87000E+02	8.13000E+02	8.15000E+02	8.34000E+02	8.42000E+02	8.59000E+02	8.74000E+02	8.82000E+02	8.93000E+02	8.90000E+02	9.12000E+02	9.39000E+02	9.30000E+02	9.59000E+02	9.44000E+02	9.61000E+02	9.73000E+02	9.83000E+02	9.87000E+02	9.78000E+02	9.86000E+02	1.00500E+03	9.70000E+02	9.58000E+02	9.59000E+02	9.85000E+02	9.63000E+02	9.41000E+02	9.29000E+02
2.17904E+02	7.35000E+02	7.32000E+02	7.49000E+02	7.40000E+02	7.41000E+02	7.46000E+02	7.49000E+02	7.84000E+02	7.71000E+02	7.59000E+02	7.39000E+02	7.76000E+02	7.70000E+02	7.94000E+02	8.07000E+02	7.93000E+02	8.33000E+02	8.32000E+02	8.72000E+02	8.92000E+02	8.78000E+02	9.17000E+02	9.03000E+02	9.28000E+02	9.34000E+02	9.71000E+02	9.49000E+02	9.89000E+02	1.00500E+03	1.05400E+03	1.04600E+03	1.05200E+03	1.06600E+03	1.07800E+03	1.07000E+03	1.10700E+03	1.09700E+03	1.09800E+03	1.09500E+03	1.12900E+03	1.09300E+03	1.13300E+03	1.09000E+03	1.07500E+03	1.10800E+03	1.09900E+03	1.09000E+03	1.06000E+03	1.05900E+03
2.20778E+02	6.38000E+02	6.60000E+02	6.58000E+02	6.59000E+02	6.64000E+02	6.62000E+02	6.66000E+02	6.60000E+02	6.66000E+02	6.51000E+02	6.73000E+02	6.88000E+02	6.56000E+02	6.98000E+02	7.03000E+02	7.07000E+02	7.26000E+02	7.16000E+02	7.31000E+02	7.26000E+02	7.43000E+02	7.67000E+02	7.38000E+02	7.53000E+02	7.69000E+02	7.82000E+02	8.15000E+02	8.03000E+02	8.03000E+02	8.03000E+02	8.17000E+02	8.36000E+02	8.40000E+02	8.65000E+02	8.61000E+02	8.60000E+02	8.73000E+02	8.70000E+02	8.67000E+02	8.52000E+02	8.62000E+02	8.62000E+02	8.72000E+02	8.94000E+02	8.74000E+02	8.78000E+02	8.41000E+02	8.33000E+02	8.54000E+02
2.23651E+02	5.56000E+02	5.60000E+02	5.85000E+02	5.65000E+02	5.71000E+02	5.61000E+02	5.67000E+02	5.68000E+02	5.65000E+02	5.75000E+02	5.69000E+02	5.77000E+02	5.83000E+02	5.78000E+02	5.72000E+02	5.84000E+02	5.88000E+02	5.85000E+02	5.76000E+02	5.95000E+02	5.88000E+02	5.97000E+02	6.00000E+02	6.01000E+02	5.98000E+02	6.15000E+02	6.18000E+02	6.16000E+02	6.00000E+02	6.21000E+02	6.29000E+02	6.33000E+02	6.38000E+02	6.35000E+02	6.40000E+02	6.26000E+02	6.56000E+02	6.16000E+02	6.39000E+02	6.43000E+02	6.31000E+02	6.34000E+02	6.43000E+02	6.33000E+02	6.56000E+02	6.51000E+02	6.39000E+02	6.27000E+02	6.36000E+02
2.26523E+02	5.26000E+02	5.15000E+02	5.16000E+02	5.22000E+02	5.23000E+02	5.31000E+02	5.25000E+02	5.34000E+02	5.29000E+02	5.24000E+02	5.21000E+02	5.35000E+02	5.28000E+02	5.20000E+02	5.26000E+02	5.37000E+02	5.33000E+02	5.23000E+02	5.27000E+02	5.26000E+02	5.27000E+02	5.37000E+02	5.32000E+02	5.34000E+02	5.40000E+02	5.40000E+02	5.34000E+02	5.36000E+02	5.46000E+02	5.35000E+02	5.39000E+02	5.41000E+02	5.68000E+02	5.38000E+02	5.46000E+02	5.39000E+02	5.48000E+02	5.50000E+02	5.47000E+02	5.46000E+02	5.59000E+02	5.45000E+02	5.54000E+02	5.40000E+02	5.52000E+02	5.42000E+02	5.49000E+02	5.45000E+02	5.31000E+02
2.29395E+02	5.14000E+02	5.20000E+02	5.17000E+02	5.14000E+02	5.13000E+02	5.05000E+02	5.16000E+02	5.19000E+02	5.11000E+02	5.05000E+02	5.07000E+02	5.09000E+02	5.10000E+02	5.08000E+02	5.09000E+02	5.10000E+02	5.09000E+02	5.16000E+02	5.06000E+02	5.17000E+02	5.13000E+02	5.15000E+02	5.07000E+02	5.17000E+02	5.25000E+02	5.10000E+02	5.24000E+02	5.10000E+02	5.12000E+02	5.15000E+02	5.26000E+02	5.19000E+02	5.18000E+02	5.23000E+02	5.23000E+02	5.25000E+02	5.18000E+02	5.16000E+02	5.24000E+02	5.14000E+02	5.23000E+02	5.31000E+02	5.27000E+02	5.20000E+02	5.21000E+02	5.16000E+02	5.12000E+02	5.16000E+02	5.23000E+02
2.32265E+02	5.15000E+02	5.05000E+02	5.09000E+02	5.07000E+02	5.06000E+02	5.14000E+02	5.10000E+02	5.09000E+02	5.16000E+02	5.08000E+02	5.05000E+02	5.11000E+02	5.07000E+02	5.04000E+02	5.10000E+02	5.12000E+02	5.07000E+02	5.08000E+02	5.05000E+02	5.12000E+02	5.10000E+02	5.11000E+02	5.28000E+02	5.10000E+02	5.17000E+02	5.17000E+02	5.14000E+02	5.19000E+02	5.16000E+02	5.06000E+02	5.13000E+02	5.17000E+02	5.13000E+02	5.16000E+02	5.21000E+02	5.14000E+02	5.24000E+02	5.08000E+02	5.17000E+02	5.22000E+02	5.16000E+02	5.15000E+02	5.15000E+02	5.17000E+02	5.19000E+02	5.11000E+02	5.20000E+02	5.14000E+02	5.15000E+02
2.35135E+02	5.14000E+02	5.06000E+02	5.10000E+02	5.15000E+02	5.07000E+02	5.14000E+02	5.10000E+02	5.07000E+02	5.18000E+02	5.11000E+02	5.12000E+02	5.10000E+02	5.20000E+02	5.16000E+02	5.08000E+02	5.01000E+02	5.07000E+02	5.12000E+02	5.19000E+02	5.05000E+02	5.18000E+02	5.00000E+02	5.19000E+02	5.12000E+02	5.11000E+02	5.19000E+02	5.23000E+02	5.12000E+02	5.22000E+02	5.14000E+02	5.16000E+02	5.17000E+02	5.12000E+02	5.11000E+02	5.17000E+02	5.12000E+02	5.19000E+02	5.21000E+02	5.09000E+02	5.15000E+02	5.17000E+02	5.24000E+02	5.25000E+02	5.20000E+02	5.10000E+02	5.12000E+02	5.22000E+02	5.19000E+02	5.20000E+02
2.38003E+02	5.03000E+02	5.13000E+02	5.14000E+02	5.00000E+02	5.12000E+02	5.08000E+02	5.16000E+02	5.12000E+02	5.01000E+02	5.07000E+02	5.09000E+02	5.13000E+02	5.00000E+02	5.10000E+02	5.02000E+02	5.16000E+02	5.06000E+02	5.10000E+02	5.15000E+02	5.16000E+02	5.13000E+02	5.02000E+02	5.06000E+02	5.13000E+02	5.03000E+02	5.10000E+02	5.03000E+02	5.17000E+02	5.09000E+02	5.18000E+02	5.10000E+02	5.21000E+02	5.09000E+02	5.18000E+02	5.10000E+02	5.09000E+02	5.14000E+02	5.17000E+02	5.13000E+02	5.18000E+02	5.18000E+02	5.19000E+02	5.21000E+02	5.22000E+02	5.08000E+02	5.21000E+02	5.12000E+02	5.07000E+02	5.11000E+02
2.40870E+02	5.13000E+02	5.10000E+02	4.99000E+02	5.12000E+02	5.11000E+02	5.09000E+02	5.07000E+02	4.98000E+02	4.99000E+02	4.98000E+02	5.03000E+02	4.96000E+02	5.10000E+02	5.13000E+02	5.05000E+02	4.98000E+02	4.95000E+02	4.96000E+02	5.03000E+02	5.08000E+02	5.10000E+02	5.06000E+02	5.12000E+02	4.99000E+02	5.15000E+02	4.95000E+02	4.99000E+02	5.11000E+02	5.12000E+02	5.10000E+02	5.08000E+02	5.10000E+02	5.13000E+02	5.12000E+02	5.10000E+02	5.12000E+02	5.10000E+02	5.18000E+02	5.15000E+02	5.16000E+02	5.13000E+02	5.12000E+02	5.02000E+02	5.06000E+02	5.23000E+02	5.14000E+02	5.12000E+02	5.17000E+02	5.20000E+02
2.43737E+02	5.06000E+02	5.09000E+02	5.11000E+02	5.12000E+02	5.10000E+02	5.12000E+02	5.04000E+02	5.14000E+02	5.03000E+02	5.01000E+02	5.18000E+02	5.06000E+02	5.08000E+02	5.15000E+02	4.96000E+02	5.06000E+02	5.09000E+02	5.05000E+02	5.19000E+02	5.00000E+02	5.13000E+02	5.11000E+02	5.12000E+02	5.14000E+02	5.18000E+02	4.99000E+02	5.08000E+02	5.04000E+02	5.16000E+02	5.15000E+02	5.08000E+02	5.11000E+02	5.15000E+02	5.07000E+02	5.15000E+02	5.13000E+02	5.08000E+02	5.09000E+02	5.10000E+02	5.11000E+02	5.20000E+02	5.07000E+02	5.08000E+02	5.16000E+02	5.10000E+02	5.15000E+02	5.12000E+02	5.18000E+02	5.18000E+02
2.46602E+02	4.96000E+02	5.08000E+02	5.10000E+02	5.09000E+02	5.04000E+02	5.19000E+02	5.07000E+02	5.05000E+02	5.06000E+02	5.09000E+02	5.05000E+02	5.05000E+02	5.13000E+02	5.05000E+02	4.98000E+02	4.97000E+02	5.11000E+02	5.07000E+02	4.98000E+02	5.09000E+02	5.05000E+02	5.05000E+02	5.08000E+02	4.94000E+02	5.06000E+02	5.11000E+02	5.04000E+02	5.11000E+02	5.10000E+02	5.00000E+02	5.11000E+02	5.04000E+02	5.06000E+02	5.11000E+02	5.19000E+02	5.04000E+02	5.10000E+02	5.09000E+02	5.06000E+02	5.07000E+02	5.14000E+02	5.06000E+02	5.10000E+02	5.03000E+02	5.12000E+02	5.04000E+02	5.08000E+02	5.13000E+02	5.09000E+02
2.49467E+02	5.21000E+02	4.99000E+02	5.02000E+02	4.99000E+02	5.11000E+02	5.07000E+02	5.02000E+02	5.12000E+02	5.04000E+02	5.11000E+02	5.02000E+02	5.13000E+02	5.04000E+02	5.06000E+02	5.04000E+02	5.07000E+02	4.97000E+02	5.01000E+02	4.91000E+02	4.95000E+02	5.06000E+02	5.13000E+02	5.01000E+02	5.05000E+02	4.91000E+02	5.08000E+02	5.07000E+02	5.02000E+02	4.99000E+02	5.01000E+02	5.02000E+02	5.10000E+02	5.00000E+02	5.09000E+02	5.03000E+02	5.10000E+02	4.97000E+02	5.00000E+02	5.07000E+02	5.10000E+02	5.02000E+02	5.13000E+02	5.03000E+02	5.04000E+02	4.97000E+02	5.05000E+02	5.04000E+02	5.09000E+02	5.10000E+02
2.52330E+02	5.14000E+02	5.15000E+02	5.08000E+02	5.10000E+02	5.12000E+02	5.06000E+02	5.19000E+02	5.07000E+02	5.10000E+02	5.08000E+02	5.18000E+02	5.06000E+02	5.06000E+02	5.03000E+02	5.13000E+02	5.02000E+02	5.13000E+02	5.05000E+02	4.94000E+02	4.98000E+02	5.08000E+02	5.04000E+02	5.02000E+02	5.06000E+02	4.95000E+02	5.00000E+02	5.05000E+02	5.00000E+02	5.17000E+02	5.13000E+02	5.04000E+02	5.01000E+02	4.98000E+02	5.08000E+02	5.04000E+02	5.07000E+02	5.06000E+02	5.02000E+02	5.13000E+02	5.09000E+02	5.03000E+02	5.11000E+02	5.01000E+02	4.98000E+02	5.11000E+02	5.07000E+02	5.00000E+02	5.03000E+02	4.98000E+02
2.55193E+02	5.10000E+02	5.17000E+02	4.98000E+02	5.04000E+02	5.11000E+02	4.99000E+02	5.08000E+02	5.03000E+02	5.07000E+02	4.95000E+02	5.02000E+02	5.00000E+02	5.05000E+02	5.02000E+02	5.10000E+02	4.99000E+02	4.97000E+02	5.06000E+02	4.97000E+02	5.05000E+02	5.01000E+02	4.96000E+02	5.06000E+02	5.07000E+02	5.00000E+02	5.01000E+02	5.01000E+02	4.99000E+02	5.00000E+02	4.99000E+02	5.02000E+02	5.02000E+02	4.99000E+02	4.95000E+02	5.04000E+02	5.06000E+02	5.12000E+02	5.07000E+02	5.13000E+02	4.99000E+02	5.11000E+02	5.03000E+02	5.02000E+02	5.06000E+02	5.09000E+02	5.00000E+02	4.99000E+02	5.08000E+02	5.03000E+02
2.58055E+02	5.10000E+02	5.07000E+02	5.07000E+02	5.01000E+02	5.12000E+02	5.06000E+02	5.11000E+02	5.07000E+02	5.01000E+02	4.96000E+02	4.92000E+02	5.00000E+02	5.01000E+02	5.05000E+02	5.01000E+02	4.98000E+02	5.03000E+02	4.93000E+02	4.90000E+02	4.99000E+02	4.89000E+02	5.06000E+02	5.02000E+02	4.88000E+02	5.02000E+02	4.96000E+02	4.94000E+02	5.06000E+02	4.95000E+02	5.01000E+02	4.86000E+02	5.04000E+02	4.98000E+02	5.02000E+02	5.04000E+02	5.04000E+02	5.02000E+02	4.89000E+02	5.02000E+02	4.98000E+02	4.98000E+02	4.99000E+02	5.08000E+02	5.04000E+02	5.01000E+02	5.08000E+02	5.08000E+02	5.05000E+02	4.98000E+02
2.60915E+02	5.09000E+02	5.10000E+02	5.14000E+02	5.04000E+02	5.09000E+02	5.12000E+02	5.18000E+02	5.08000E+02	5.11000E+02	5.20000E+02	5.04000E+02	4.96000E+02	5.12000E+02	5.18000E+02	5.08000E+02	5.14000E+02	5.11000E+02	5.12000E+02	5.08000E+02	5.13000E+02	5.06000E+02	5.10000E+02	5.12000E+02	5.08000E+02	5.02000E+02	5.03000E+02	5.01000E+02	5.15000E+02	5.02000E+02	5.02000E+02	5.16000E+02	5.07000E+02	5.08000E+02	5.13000E+02	5.11000E+02	5.05000E+02	5.09000E+02	5.10000E+02	5.14000E+02	5.11000E+02	5.02000E+02	5.11000E+02	5.04000E+02	5.11000E+02	5.09000E+02	5.04000E+02	5.07000E+02	4.99000E+02	5.04000E+02
2.63775E+02	5.21000E+02	5.16000E+02	5.21000E+02	5.11000E+02	5.12000E+02	5.09000E+02	5.15000E+02	5.13000E+02	5.06000E+02	5.07000E+02	5.22000E+02	5.16000E+02	5.05000E+02	5.08000E+02	5.02000E+02	5.19000E+02	5.13000E+02	5.06000E+02	5.14000E+02	5.09000E+02	5.12000E+02	5.16000E+02	5.06000E+02	5.10000E+02	5.15000E+02	5.14000E+02	5.08000E+02	5.14000E+02	5.06000E+02	5.08000E+02	5.12000E+02	5.06000E+02	5.07000E+02	5.05000E+02	5.10000E+02	5.18000E+02	5.19000E+02	5.22000E+02	5.13000E+02	5.25000E+02	5.16000E+02	5.09000E+02	5.21000E+02	5.14000E+02	5.20000E+02	5.04000E+02	5.09000E+02	5.08000E+02	5.13000E+02
2.66634E+02	5.10000E+02	5.10000E+02	4.95000E+02	5.04000E+02	5.04000E+02	5.02000E+02	5.06000E+02	5.06000E+02	4.97000E+02	5.07000E+02	4.97000E+02	5.00000E+02	5.02000E+02	5.05000E+02	5.04000E+02	4.96000E+02	5.04000E+02	5.02000E+02	4.95000E+02	5.02000E+02	4.94000E+02	5.01000E+02	4.96000E+02	4.96000E+02	4.97000E+02	5.04000E+02	5.04000E+02	5.03000E+02	5.01000E+02	5.01000E+02	5.03000E+02	5.03000E+02	5.01000E+02	5.02000E+02	5.05000E+02	5.08000E+02	5.10000E+02	5.09000E+02	5.03000E+02	5.12000E+02	5.04000E+02	5.03000E+02	5.03000E+02	5.07000E+02	5.03000E+02	5.11000E+02	5.08000E+02	5.05000E+02	5.13000E+02
2.69491E+02	5.12000E+02	5.07000E+02	5.07000E+02	5.05000E+02	5.02000E+02	5.01000E+02	5.09000E+02	4.98000E+02	5.03000E+02	5.10000E+02	4.95000E+02	4.95000E+02	4.99000E+02	5.11000E+02	5.02000E+02	4.95000E+02	5.09000E+02	5.03000E+02	4.92000E+02	5.07000E+02	4.96000E+02	5.11000E+02	4.93000E+02	4.99000E+02	5.00000E+02	5.05000E+02	4.96000E+02	4.96000E+02	5.08000E+02	5.13000E+02	4.95000E+02	5.04000E+02	4.94000E+02	5.05000E+02	5.07000E+02	5.00000E+02	5.00000E+02	4.95000E+02	5.04000E+02	5.02000E+02	5.07000E+02	5.02000E+02	5.04000E+02	4.94000E+02	4.97000E+02	5.02000E+02	5.01000E+02	5.01000E+02	5.08000E+02
2.72348E+02	5.03000E+02	5.00000E+02	5.08000E+02	5.00000E+02	5.01000E+02	5.06000E+02	4.93000E+02	4.93000E+02	5.08000E+02	4.94000E+02	4.97000E+02	4.99000E+02	5.10000E+02	5.12000E+02	5.06000E+02	5.01000E+02	4.97000E+02	4.97000E+02	4.98000E+02	5.05000E+02	5.03000E+02	5.00000E+02	5.05000E+02	4.93000E+02	5.01000E+02	5.14000E+02	4.90000E+02	5.07000E+02	5.04000E+02	4.97000E+02	5.00000E+02	5.09000E+02	5.05000E+02	5.06000E+02	4.99000E+02	5.02000E+02	5.06000E+02	5.09000E+02	5.06000E+02	5.05000E+02	5.06000E+02	5.04000E+02	5.00000E+02	5.09000E+02	5.09000E+02	5.08000E+02	4.95000E+02	5.00000E+02	5.08000E+02
2.75204E+02	4.96000E+02	5.12000E+02	5.07000E+02	5.03000E+02	5.12000E+02	5.03000E+02	5.05000E+02	5.03000E+02	4.97000E+02	5.00000E+02	5.03000E+02	4.91000E+02	5.10000E+02	5.01000E+02	4.89000E+02	5.03000E+02	4.99000E+02	4.99000E+02	5.02000E+02	5.01000E+02	4.99000E+02	4.99000E+02	5.06000E+02	4.99000E+02	5.02000E+02	4.97000E+02	5.09000E+02	5.06000E+02	5.01000E+02	4.94000E+02	5.00000E+02	4.91000E+02	5.02000E+02	5.03000E+02	4.98000E+02	4.90000E+02	5.04000E+02	5.03000E+02	5.06000E+02	5.09000E+02	5.05000E+02	5.12000E+02	5.04000E+02	5.02000E+02	5.00000E+02	4.95000E+02	5.06000E+02	5.06000E+02	4.97000E+02
2.78059E+02	5.04000E+02	5.12000E+02	5.15000E+02	5.12000E+02	4.96000E+02	4.99000E+02	5.10000E+02	4.95000E+02	5.05000E+02	5.07000E+02	4.97000E+02	5.01000E+02	5.04000E+02	5.04000E+02	5.00000E+02	5.02000E+02	5.01000E+02	5.04000E+02	5.01000E+02	4.94000E+02	4.92000E+02	4.88000E+02	4.99000E+02	4.97000E+02	5.00000E+02	4.98000E+02	4.99000E+02	5.03000E+02	4.98000E+02	4.91000E+02	5.10000E+02	4.98000E+02	5.03000E+02	5.02000E+02	4.97000E+02	4.99000E+02	5.07000E+02	5.07000E+02	5.00000E+02	4.96000E+02	5.04000E+02	5.09000E+02	5.11000E+02	5.06000E+02	4.97000E+02	5.08000E+02	4.99000E+02	5.06000E+02	4.95000E+02
2.80912E+02	4.93000E+02	5.06000E+02	5.01000E+02	5.06000E+02	5.04000E+02	5.05000E+02	4.95000E+02	5.05000E+02	5.05000E+02	4.98000E+02	4.94000E+02	5.06000E+02	5.00000E+02	5.04000E+02	5.02000E+02	5.01000E+02	4.93000E+02	4.97000E+02	5.06000E+02	4.93000E+02	5.00000E+02	4.96000E+02	5.02000E+02	4.95000E+02	5.05000E+02	5.01000E+02	4.95000E+02	5.02000E+02	4.99000E+02	4.95000E+02	4.98000E+02	4.96000E+02	5.02000E+02	5.02000E+02	5.00000E+02	5.06000E+02	4.94000E+02	4.98000E+02	5.05000E+02	4.91000E+02	5.07000E+02	5.02000E+02	4.96000E+02	4.93000E+02	4.97000E+02	4.97000E+02	5.01000E+02	4.97000E+02	4.98000E+02
2.83765E+02	5.04000E+02	5.05000E+02	5.10000E+02	4.98000E+02	5.05000E+02	5.01000E+02	4.95000E+02	5.05000E+02	4.99000E+02	5.08000E+02	4.93000E+02	4.93000E+02	5.05000E+02	4.92000E+02	5.06000E+02	4.99000E+02	5.01000E+02	5.03000E+02	4.98000E+02	5.08000E+02	4.89000E+02	5.03000E+02	5.00000E+02	4.95000E+02	4.99000E+02	5.00000E+02	4.97000E+02	5.09000E+02	4.96000E+02	4.98000E+02	4.96000E+02	4.92000E+02	5.00000E+02	5.06000E+02	5.02000E+02	5.03000E+02	5.04000E+02	4.99000E+02	4.98000E+02	5.01000E+02	5.04000E+02	4.94000E+02	4.97000E+02	5.02000E+02	5.03000E+02	5.02000E+02	5.09000E+02	4.98000E+02	4.92000E+02
2.86617E+02	5.09000E+02	5.03000E+02	4.97000E+02	4.98000E+02	5.08000E+02	4.98000E+02	4.98000E+02	5.09000E+02	4.99000E+02	5.04000E+02	5.07000E+02	5.02000E+02	4.93000E+02	4.97000E+02	4.97000E+02	5.06000E+02	4.95000E+02	5.08000E+02	5.01000E+02	5.05000E+02	5.06000E+02	5.06000E+02	5.00000E+02	5.00000E+02	4.92000E+02	5.06000E+02	5.02000E+02	4.97000E+02	5.02000E+02	4.98000E+02	4.98000E+02	4.91000E+02	5.02000E+02	5.04000E+02	5.08000E+02	5.02000E+02	4.93000E+02	5.02000E+02	5.03000E+02	4.98000E+02	5.00000E+02	5.07000E+02	5.07000E+02	5.06000E+02	4.98000E+02	4.96000E+02	5.00000E+02	4.98000E+02	4.99000E+02
2.89468E+02	5.04000E+02	4.97000E+02	4.98000E+02	5.02000E+02	4.95000E+02	5.00000E+02	5.04000E+02	4.95000E+02	5.04000E+02	4.97000E+02	4.99000E+02	4.99000E+02	5.02000E+02	5.02000E+02	4.96000E+02	5.04000E+02	4.97000E+02	4.90000E+02	5.03000E+02	4.99000E+02	4.96000E+02	4.99000E+02	5.07000E+02	4.97000E+02	5.05000E+02	4.98000E+02	4.96000E+02	4.96000E+02	4.98000E+02	5.03000E+02	5.10000E+02	5.07000E+02	4.98000E+02	5.09000E+02	5.04000E+02	5.02000E+02	5.10000E+02	4.96000E+02	5.10000E+02	5.03000E+02	4.95000E+02	5.00000E+02	5.07000E+02	5.01000E+02	5.04000E+02	4.98000E+02	5.01000E+02	4.99000E+02	4.95000E+02
2.92318E+02	5.02000E+02	5.03000E+02	5.02000E+02	4.98000E+02	5.01000E+02	5.01000E+02	4.96000E+02	4.99000E+02	4.98000E+02	5.04000E+02	5.12000E+02	5.00000E+02	5.10000E+02	5.03000E+02	4.98000E+02	5.01000E+02	4.99000E+02	5.04000E+02	5.06000E+02	5.14000E+02	4.98000E+02	5.02000E+02	5.04000E+02	5.08000E+02	5.03000E+02	5.04000E+02	4.91000E+02	4.95000E+02	5.06000E+02	5.03000E+02	5.03000E+02	5.03000E+02	5.08000E+02	5.02000E+02	5.04000E+02	5.06000E+02	5.07000E+02	5.12000E+02	5.07000E+02	5.05000E+02	5.12000E+02	5.09000E+02	4.98000E+02	5.05000E+02	5.08000E+02	4.99000E+02	5.07000E+02	5.00000E+02	4.97000E+02
2.95167E+02	4.98000E+02	4.98000E+02	4.97000E+02	4.98000E+02	5.06000E+02	4.98000E+02	5.04000E+02	4.92000E+02	4.93000E+02	4.95000E+02	4.88000E+02	4.92000E+02	4.96000E+02	4.91000E+02	5.01000E+02	5.04000E+02	5.01000E+02	4.95000E+02	4.93000E+02	4.91000E+02	5.00000E+02	5.04000E+02	5.00000E+02	4.88000E+02	4.98000E+02	4.93000E+02	4.96000E+02	4.98000E+02	4.90000E+02	4.94000E+02	4.94000E+02	5.02000E+02	5.03000E+02	5.06000E+02	5.07000E+02	4.92000E+02	5.04000E+02	4.93000E+02	5.10000E+02	5.00000E+02	5.03000E+02	4.95000E+02	5.00000E+02	4.98000E+02	5.01000E+02	4.98000E+02	4.89000E+02	4.89000E+02	4.95000E+02
2.98015E+02	5.06000E+02	5.03000E+02	5.09000E+02	5.02000E+02	4.99000E+02	5.00000E+02	5.00000E+02	4.94000E+02	5.03000E+02	5.01000E+02	4.99000E+02	5.12000E+02	5.02000E+02	4.94000E+02	4.98000E+02	4.96000E+02	5.04000E+02	4.94000E+02	4.90000E+02	4.98000E+02	4.98000E+02	5.00000E+02	5.19000E+02	4.94000E+02	4.95000E+02	4.98000E+02	5.05000E+02	5.07000E+02	5.13000E+02	4.99000E+02	5.06000E+02	4.99000E+02	5.06000E+02	5.05000E+02	5.10000E+02	5.01000E+02	5.03000E+02	5.11000E+02	5.10000E+02	5.13000E+02	5.20000E+02	4.97000E+02	5.07000E+02	4.97000E+02	5.05000E+02	5.02000E+02	5.07000E+02	5.00000E+02	5.01000E+02
3.00862E+02	4.96000E+02	5.00000E+02	4.99000E+02	5.01000E+02	5.02000E+02	4.98000E+02	4.96000E+02	4.98000E+02	4.99000E+02	4.99000E+02	4.97000E+02	4.90000E+02	4.93000E+02	5.01000E+02	4.96000E+02	4.95000E+02	4.91000E+02	5.06000E+02	4.94000E+02	4.94000E+02	5.01000E+02	5.03000E+02	4.97000E+02	4.95000E+02	5.00000E+02	5.04000E+02	5.00000E+02	4.98000E+02	5.07000E+02	5.03000E+02	5.08000E+02	4.92000E+02	5.00000E+02	5.03000E+02	4.92000E+02	5.02000E+02	5.05000E+02	5.04000E+02	4.91000E+02	4.94000E+02	5.01000E+02	4.99000E+02	4.99000E+02	4.99000E+02	5.05000E+02	4.99000E+02	5.03000E+02	5.10000E+02	5.07000E+02
3.03708E+02	5.06000E+02	5.04000E+02	5.07000E+02	5.06000E+02	5.06000E+02	5.06000E+02	4.98000E+02	4.98000E+02	5.05000E+02	5.04000E+02	5.01000E+02	5.01000E+02	5.02000E+02	4.95000E+02	5.08000E+02	4.96000E+02	5.01000E+02	5.09000E+02	4.95000E+02	5.12000E+02	5.07000E+02	5.03000E+02	5.02000E+02	5.00000E+02	5.10000E+02	5.12000E+02	5.05000E+02	5.02000E+02	5.05000E+02	4.97000E+02	5.04000E+02	5.04000E+02	5.05000E+02	5.01000E+02	5.03000E+02	5.04000E+02	5.12000E+02	5.09000E+02	4.93000E+02	5.03000E+02	5.08000E+02	5.00000E+02	5.03000E+02	5.08000E+02	5.06000E+02	5.03000E+02	5.01000E+02	5.02000E+02	5.10000E+02
3.06553E+02	5.02000E+02	4.95000E+02	4.99000E+02	5.07000E+02	4.97000E+02	5.00000E+02	5.00000E+02	5.07000E+02	4.99000E+02	4.98000E+02	4.97000E+02	5.11000E+02	5.02000E+02	4.96000E+02	5.03000E+02	5.10000E+02	5.04000E+02	4.99000E+02	5.03000E+02	5.00000E+02	4.99000E+02	5.03000E+02	4.97000E+02	5.02000E+02	5.08000E+02	4.96000E+02	5.02000E+02	4.92000E+02	5.01000E+02	5.04000E+02	5.05000E+02	5.05000E+02	5.05000E+02	5.10000E+02	5.01000E+02	4.92000E+02	4.99000E+02	5.00000E+02	5.02000E+02	5.04000E+02	5.09000E+02	4.95000E+02	5.03000E+02	5.01000E+02	5.03000E+02	4.93000E+02	4.95000E+02	4.96000E+02	4.99000E+02
3.09397E+02	5.00000E+02	5.00000E+02	5.05000E+02	5.06000E+02	4.94000E+02	4.97000E+02	4.98000E+02	5.08000E+02	4.98000E+02	4.90000E+02	4.94000E+02	4.99000E+02	5.01000E+02	5.11000E+02	5.09000E+02	4.94000E+02	4.93000E+02	4.98000E+02	4.97000E+02	5.00000E+02	5.03000E+02	4.95000E+02	5.02000E+02	5.02000E+02	4.99000E+02	5.01000E+02	5.04000E+02	4.94000E+02	4.99000E+02	5.03000E+02	5.01000E+02	5.10000E+02	4.99000E+02	5.04000E+02	5.11000E+02	5.02000E+02	5.07000E+02	5.05000E+02	5.06000E+02	5.00000E+02	5.01000E+02	5.01000E+02	5.08000E+02	4.99000E+02	5.05000E+02	4.99000E+02	4.98000E+02	5.06000E+02	5.10000E+02
3.12241E+02	5.11000E+02	5.15000E+02	5.11000E+02	5.13000E+02	5.14000E+02	5.05000E+02	5.08000E+02	5.05000E+02	5.15000E+02	5.09000E+02	5.10000E+02	5.07000E+02	5.13000E+02	5.07000E+02	5.01000E+02	5.01000E+02	5.10000E+02	4.95000E+02	5.04000E+02	5.09000E+02	5.10000E+02	5.06000E+02	4.97000E+02	4.94000E+02	5.01000E+02	5.04000E+02	5.02000E+02	5.00000E+02	5.04000E+02	5.07000E+02	5.05000E+02	5.03000E+02	5.12000E+02	5.17000E+02	5.08000E+02	5.10000E+02	4.99000E+02	5.22000E+02	5.13000E+02	5.09000E+02	5.10000E+02	5.04000E+02	5.10000E+02	5.13000E+02	5.00000E+02	5.12000E+02	5.15000E+02	5.14000E+02	5.10000E+02
3.15083E+02	5.14000E+02	5.09000E+02	5.03000E+02	5.05000E+02	4.93000E+02	5.09000E+02	4.90000E+02	5.04000E+02	4.95000E+02	4.99000E+02	4.93000E+02	5.11000E+02	5.01000E+02	4.99000E+02	4.97000E+02	4.96000E+02	5.05000E+02	4.89000E+02	4.98000E+02	5.03000E+02	4.98000E+02	4.97000E+02	5.03000E+02	4.99000E+02	5.01000E+02	4.94000E+02	4.91000E+02	4.96000E+02	4.98000E+02	5.05000E+02	5.03000E+02	5.06000E+02	5.05000E+02	5.02000E+02	4.93000E+02	4.98000E+02	5.00000E+02	4.89000E+02	5.00000E+02	4.96000E+02	5.04000E+02	4.95000E+02	4.95000E+02	4.89000E+02	4.99000E+02	5.05000E+02	5.08000E+02	5.00000E+02	5.08000E+02
3.17924E+02	5.00000E+02	5.00000E+02	5.03000E+02	5.00000E+02	4.93000E+02	5.02000E+02	5.02000E+02	5.00000E+02	5.05000E+02	5.04000E+02	5.05000E+02	5.00000E+02	4.93000E+02	4.95000E+02	4.97000E+02	5.03000E+02	4.95000E+02	5.03000E+02	5.00000E+02	4.93000E+02	5.06000E+02	4.99000E+02	4.96000E+02	4.90000E+02	5.00000E+02	4.98000E+02	5.00000E+02	4.97000E+02	4.99000E+02	5.00000E+02	5.13000E+02	4.96000E+02	5.00000E+02	5.00000E+02	5.02000E+02	5.03000E+02	5.00000E+02	5.01000E+02	5.01000E+02	4.91000E+02	4.97000E+02	4.98000E+02	4.98000E+02	4.91000E+02	5.00000E+02	5.07000E+02	5.05000E+02	4.94000E+02	4.98000E+02
3.20764E+02	5.00000E+02	4.93000E+02	4.98000E+02	4.98000E+02	5.10000E+02	5.04000E+02	5.03000E+02	5.04000E+02	4.91000E+02	4.95000E+02	5.03000E+02	4.92000E+02	4.97000E+02	4.96000E+02	4.99000E+02	5.00000E+02	4.93000E+02	4.91000E+02	5.04000E+02	4.94000E+02	4.93000E+02	4.91000E+02	4.96000E+02	4.94000E+02	4.92000E+02	4.99000E+02	4.93000E+02	4.91000E+02	4.91000E+02	4.96000E+02	4.94000E+02	5.00000E+02	4.89000E+02	4.99000E+02	4.94000E+02	4.91000E+02	4.98000E+02	4.98000E+02	4.97000E+02	4.96000E+02	5.02000E+02	4.94000E+02	4.95000E+02	5.00000E+02	4.95000E+02	5.03000E+02	5.02000E+02	4.99000E+02	4.99000E+02
3.23604E+02	5.01000E+02	5.03000E+02	5.02000E+02	5.06000E+02	5.03000E+02	4.98000E+02	4.95000E+02	5.03000E+02	5.02000E+02	5.01000E+02	5.01000E+02	4.97000E+02	5.09000E+02	5.11000E+02	4.93000E+02	4.93000E+02	5.08000E+02	4.98000E+02	5.03000E+02	5.01000E+02	4.99000E+02	4.98000E+02	4.98000E+02	4.98000E+02	4.93000E+02	4.95000E+02	4.88000E+02	4.95000E+02	5.03000E+02	4.95000E+02	5.05000E+02	4.99000E+02	4.98000E+02	4.98000E+02	4.96000E+02	4.99000E+02	4.95000E+02	5.01000E+02	5.02000E+02	5.10000E+02	4.94000E+02	4.87000E+02	4.91000E+02	4.97000E+02	4.95000E+02	4.86000E+02	4.98000E+02	4.89000E+02	4.94000E+02
3.26442E+02	5.10000E+02	5.03000E+02	5.05000E+02	4.97000E+02	5.03000E+02	4.99000E+02	4.97000E+02	5.07000E+02	4.93000E+02	4.97000E+02	5.01000E+02	4.93000E+02	5.02000E+02	4.98000E+02	4.95000E+02	4.92000E+02	4.96000E+02	4.89000E+02	4.96000E+02	4.83000E+02	4.88000E+02	4.92000E+02	4.90000E+02	4.91000E+02	4.91000E+02	4.88000E+02	4.90000E+02	4.92000E+02	4.98000E+02	4.91000E+02	4.96000E+02	4.93000E+02	4.85000E+02	4.93000E+02	4.95000E+02	4.99000E+02	4.94000E+02	5.07000E+02	4.89000E+02	4.92000E+02	4.99000E+02	4.94000E+02	4.93000E+02	4.97000E+02	4.89000E+02	4.94000E+02	4.91000E+02	5.06000E+02	4.97000E+02
3.29280E+02	5.00000E+02	5.02000E+02	5.11000E+02	5.11000E+02	5.15000E+02	5.02000E+02	5.07000E+02	5.06000E+02	4.96000E+02	4.96000E+02	5.09000E+02	4.97000E+02	5.00000E+02	5.00000E+02	5.00000E+02	5.04000E+02	5.02000E+02	4.89000E+02	4.93000E+02	4.94000E+02	4.93000E+02	4.97000E+02	5.00000E+02	4.99000E+02	4.91000E+02	5.04000E+02	4.97000E+02	4.91000E+02	4.92000E+02	5.04000E+02	4.97000E+02	4.95000E+02	5.05000E+02	4.97000E+02	5.02000E+02	5.04000E+02	4.95000E+02	4.97000E+02	5.04000E+02	4.95000E+02	5.03000E+02	5.08000E+02	5.07000E+02	4.96000E+02	4.95000E+02	4.95000E+02	4.96000E+02	4.94000E+02	5.00000E+02
3.32116E+02	5.04000E+02	4.93000E+02	4.97000E+02	4.99000E+02	4.96000E+02	5.05000E+02	5.03000E+02	4.91000E+02	4.92000E+02	4.94000E+02	4.99000E+02	5.00000E+02	4.93000E+02	4.97000E+02	5.00000E+02	4.95000E+02	4.91000E+02	4.97000E+02	5.01000E+02	4.99000E+02	4.94000E+02	4.88000E+02	5.01000E+02	4.98000E+02	4.95000E+02	4.87000E+02	4.95000E+02	5.01000E+02	4.90000E+02	4.95000E+02	4.97000E+02	4.90000E+02	4.86000E+02	5.01000E+02	4.95000E+02	5.02000E+02	5.02000E+02	5.02000E+02	4.90000E+02	4.99000E+02	4.93000E+02	4.93000E+02	4.94000E+02	4.92000E+02	4.94000E+02	4.97000E+02	4.99000E+02	5.00000E+02	4.93000E+02
3.34952E+02	5.02000E+02	4.94000E+02	5.04000E+02	5.02000E+02	5.02000E+02	4.96000E+02	4.91000E+02	4.93000E+02	4.99000E+02	4.96000E+02	5.02000E+02	5.03000E+02	4.91000E+02	4.99000E+02	4.97000E+02	5.04000E+02	5.05000E+02	4.96000E+02	4.98000E+02	4.94000E+02	4.94000E+02	4.92000E+02	4.97000E+02	4.86000E+02	4.99000E+02	4.98000E+02	4.94000E+02	4.93000E+02	4.82000E+02	4.86000E+02	4.93000E+02	4.95000E+02	5.01000E+02	4.92000E+02	4.96000E+02	4.97000E+02	5.02000E+02	4.89000E+02	4.93000E+02	4.96000E+02	4.90000E+02	4.88000E+02	4.96000E+02	4.92000E+02	4.86000E+02	4.95000E+02	4.92000E+02	4.94000E+02	4.99000E+02
3.37786E+02	4.99000E+02	5.05000E+02	5.02000E+02	4.97000E+02	4.95000E+02	5.01000E+02	4.99000E+02	5.02000E+02	4.91000E+02	4.92000E+02	4.94000E+02	4.96000E+02	4.92000E+02	4.94000E+02	4.94000E+02	4.96000E+02	4.99000E+02	4.99000E+02	4.94000E+02	4.96000E+02	4.94000E+02	4.85000E+02	4.92000E+02	5.02000E+02	4.94000E+02	4.88000E+02	4.93000E+02	4.93000E+02	4.97000E+02	4.89000E+02	4.92000E+02	4.96000E+02	4.95000E+02	4.89000E+02	4.95000E+02	4.98000E+02	4.88000E+02	4.93000E+02	4.98000E+02	5.05000E+02	4.97000E+02	4.94000E+02	4.90000E+02	4.89000E+02	4.94000E+02	4.89000E+02	4.93000E+02	5.04000E+02	4.93000E+02
3.40620E+02	5.07000E+02	5.03000E+02	5.00000E+02	4.93000E+02	4.96000E+02	4.93000E+02	4.99000E+02	4.97000E+02	4.98000E+02	4.94000E+02	5.00000E+02	4.92000E+02	4.94000E+02	4.98000E+02	4.93000E+02	4.92000E+02	4.94000E+02	4.92000E+02	5.00000E+02	4.98000E+02	4.86000E+02	4.86000E+02	4.87000E+02	4.92000E+02	4.99000E+02	4.93000E+02	4.87000E+02	4.97000E+02	4.90000E+02	5.02000E+02	4.93000E+02	4.88000E+02	4.96000E+02	4.93000E+02	4.96000E+02	4.99000E+02	5.02000E+02	4.98000E+02	5.05000E+02	4.99000E+02	4.94000E+02	4.91000E+02	5.02000E+02	4.93000E+02	4.94000E+02	4.98000E+02	4.92000E+02	4.99000E+02	5.01000E+02
3.43452E+02	4.87000E+02	4.87000E+02	4.90000E+02	5.01000E+02	5.00000E+02	4.98000E+02	5.04000E+02	4.97000E+02	4.98000E+02	4.91000E+02	4.95000E+02	4.99000E+02	4.95000E+02	4.95000E+02	4.92000E+02	4.98000E+02	4.88000E+02	4.95000E+02	4.93000E+02	4.89000E+02	5.03000E+02	4.90000E+02	4.95000E+02	4.98000E+02	4.87000E+02	5.10000E+02	4.97000E+02	4.89000E+02	4.90000E+02	4.89000E+02	4.97000E+02	5.00000E+02	4.96000E+02	4.97000E+02	4.89000E+02	4.95000E+02	4.95000E+02	4.94000E+02	4.97000E+02	5.01000E+02	4.98000E+02	4.93000E+02	4.97000E+02	4.95000E+02	5.01000E+02	5.03000E+02	5.05000E+02	5.01000E+02	4.91000E+02
3.46284E+02	4.98000E+02	4.98000E+02	4.95000E+02	4.90000E+02	4.93000E+02	4.95000E+02	4.98000E+02	4.89000E+02	5.05000E+02	4.89000E+02	4.93000E+02	4.88000E+02	4.91000E+02	4.89000E+02	4.96000E+02	5.00000E+02	4.96000E+02	4.94000E+02	5.02000E+02	4.97000E+02	4.96000E+02	4.90000E+02	4.91000E+02	4.91000E+02	4.82000E+02	4.94000E+02	4.88000E+02	4.96000E+02	4.86000E+02	4.90000E+02	4.94000E+02	4.93000E+02	5.01000E+02	4.92000E+02	5.00000E+02	4.99000E+02	5.11000E+02	5.01000E+02	4.97000E+02	4.99000E+02	4.98000E+02	5.00000E+02	4.95000E+02	4.95000E+02	4.93000E+02	5.05000E+02	4.97000E+02	4.94000E+02	5.06000E+02
3.49115E+02	4.96000E+02	4.87000E+02	4.96000E+02	4.91000E+02	4.87000E+02	4.99000E+02	4.91000E+02	4.80000E+02	4.91000E+02	4.99000E+02	4.89000E+02	4.88000E+02	4.91000E+02	4.96000E+02	4.98000E+02	4.86000E+02	4.94000E+02	4.90000E+02	4.96000E+02	4.91000E+02	4.83000E+02	4.96000E+02	4.88000E+02	4.86000E+02	4.85000E+02	4.89000E+02	4.87000E+02	4.95000E+02	4.92000E+02	4.92000E+02	4.90000E+02	4.87000E+02	4.99000E+02	4.93000E+02	4.94000E+02	4.91000E+02	4.99000E+02	4.95000E+02	4.87000E+02	4.88000E+02	5.00000E+02	4.93000E+02	4.93000E+02	4.97000E+02	4.89000E+02	4.90000E+02	4.85000E+02	4.89000E+02	5.02000E+02
3.51945E+02	4.94000E+02	4.89000E+02	4.93000E+02	4.86000E+02	4.90000E+02	4.94000E+02	4.96000E+02	4.89000E+02	4.92000E+02	4.85000E+02	4.96000E+02	4.96000E+02	4.95000E+02	4.87000E+02	4.93000E+02	4.94000E+02	4.89000E+02	4.92000E+02	4.98000E+02	4.96000E+02	4.95000E+02	4.90000E+02	5.02000E+02	4.96000E+02	5.01000E+02	4.94000E+02	4.87000E+02	5.04000E+02	4.94000E+02	4.84000E+02	4.95000E+02	4.97000E+02	5.04000E+02	5.05000E+02	5.04000E+02	5.00000E+02	5.00000E+02	4.99000E+02	4.99000E+02	4.98000E+02	4.98000E+02	4.88000E+02	4.98000E+02	4.96000E+02	4.97000E+02	4.95000E+02	5.02000E+02	4.95000E+02	4.89000E+02
3.54773E+02	4.86000E+02	4.93000E+02	4.89000E+02	4.98000E+02	5.00000E+02	4.94000E+02	4.92000E+02	4.93000E+02	4.96000E+02	4.89000E+02	4.96000E+02	4.95000E+02	4.88000E+02	5.01000E+02	4.95000E+02	4.96000E+02	4.94000E+02	4.97000E+02	4.90000E+02	4.92000E+02	4.97000E+02	4.96000E+02	5.01000E+02	4.94000E+02	4.93000E+02	4.89000E+02	4.94000E+02	4.97000E+02	5.02000E+02	5.06000E+02	4.94000E+02	4.92000E+02	4.95000E+02	4.99000E+02	5.02000E+02	4.92000E+02	4.89000E+02	5.00000E+02	5.00000E+02	4.92000E+02	4.93000E+02	4.99000E+02	5.06000E+02	4.90000E+02	4.96000E+02	4.91000E+02	4.99000E+02	4.97000E+02	4.94000E+02
3.57601E+02	4.98000E+02	4.91000E+02	5.04000E+02	4.93000E+02	4.94000E+02	5.01000E+02	5.02000E+02	4.87000E+02	4.96000E+02	4.92000E+02	4.95000E+02	4.94000E+02	5.01000E+02	4.91000E+02	4.95000E+02	4.95000E+02	4.96000E+02	4.90000E+02	4.95000E+02	4.89000E+02	4.96000E+02	4.98000E+02	4.93000E+02	4.92000E+02	4.88000E+02	4.95000E+02	4.96000E+02	4.91000E+02	4.97000E+02	4.94000E+02	4.94000E+02	4.83000E+02	4.94000E+02	5.00000E+02	5.00000E+02	5.03000E+02	5.05000E+02	4.98000E+02	5.02000E+02	4.99000E+02	5.03000E+02	5.05000E+02	4.92000E+02	4.96000E+02	4.90000E+02	4.98000E+02	5.01000E+02	5.02000E+02	4.96000E+02
3.60428E+02	4.95000E+02	4.93000E+02	4.91000E+02	4.90000E+02	4.95000E+02	4.93000E+02	4.96000E+02	4.92000E+02	4.85000E+02	4.88000E+02	4.85000E+02	4.92000E+02	4.92000E+02	4.89000E+02	4.89000E+02	4.88000E+02	4.95000E+02	5.00000E+02	5.02000E+02	4.95000E+02	4.90000E+02	4.98000E+02	4.91000E+02	4.89000E+02	4.96000E+02	4.87000E+02	4.92000E+02	4.88000E+02	4.94000E+02	4.90000E+02	4.89000E+02	4.94000E+02	4.92000E+02	4.85000E+02	4.92000E+02	4.92000E+02	4.91000E+02	5.01000E+02	4.92000E+02	4.87000E+02	4.95000E+02	4.90000E+02	4.99000E+02	4.97000E+02	4.85000E+02	4.99000E+02	4.96000E+02	4.99000E+02	4.99000E+02
3.63254E+02	4.93000E+02	4.92000E+02	4.95000E+02	4.97000E+02	4.96000E+02	4.92000E+02	4.92000E+02	4.97000E+02	5.01000E+02	4.93000E+02	4.86000E+02	4.91000E+02	4.93000E+02	5.01000E+02	4.98000E+02	5.03000E+02	4.90000E+02	4.94000E+02	4.94000E+02	4.94000E+02	4.84000E+02	4.87000E+02	5.00000E+02	4.96000E+02	4.93000E+02	4.94000E+02	4.91000E+02	5.03000E+02	4.86000E+02	4.90000E+02	4.93000E+02	4.88000E+02	4.95000E+02	4.93000E+02	4.91000E+02	4.92000E+02	4.94000E+02	4.99000E+02	5.06000E+02	4.97000E+02	5.02000E+02	4.93000E+02	4.95000E+02	4.94000E+02	4.95000E+02	4.95000E+02	5.00000E+02	4.92000E+02	4.99000E+02
3.66079E+02	4.90000E+02	4.92000E+02	4.92000E+02	4.86000E+02	4.89000E+02	4.88000E+02	4.92000E+02	4.89000E+02	5.00000E+02	4.89000E+02	4.92000E+02	4.90000E+02	4.87000E+02	4.88000E+02	4.94000E+02	4.87000E+02	4.84000E+02	4.88000E+02	5.01000E+02	4.91000E+02	4.87000E+02	4.87000E+02	4.83000E+02	4.89000E+02	4.87000E+02	4.88000E+02	4.95000E+02	4.94000E+02	4.90000E+02	4.92000E+02	4.97000E+02	4.86000E+02	4.91000E+02	4.92000E+02	4.95000E+02	4.89000E+02	4.93000E+02	4.88000E+02	4.92000E+02	4.87000E+02	4.92000E+02	4.94000E+02	4.97000E+02	4.97000E+02	4.90000E+02	4.91000E+02	4.96000E+02	4.90000E+02	4.95000E+02
3.68903E+02	4.97000E+02	4.97000E+02	4.87000E+02	4.93000E+02	4.88000E+02	4.94000E+02	4.95000E+02	4.84000E+02	4.92000E+02	4.90000E+02	4.94000E+02	4.99000E+02	4.96000E+02	4.91000E+02	4.93000E+02	4.95000E+02	4.87000E+02	4.88000E+02	4.84000E+02	4.87000E+02	4.93000E+02	4.96000E+02	4.93000E+02	4.80000E+02	4.92000E+02	5.02000E+02	4.89000E+02	4.92000E+02	4.89000E+02	4.97000E+02	4.90000E+02	5.01000E+02	4.81000E+02	4.95000E+02	4.89000E+02	4.95000E+02	4.89000E+02	4.89000E+02	4.98000E+02	4.88000E+02	4.95000E+02	4.84000E+02	4.91000E+02	4.98000E+02	4.91000E+02	5.01000E+02	4.96000E+02	4.98000E+02	4.97000E+02
3.71726E+02	5.00000E+02	4.97000E+02	4.86000E+02	5.00000E+02	4.93000E+02	4.96000E+02	4.96000E+02	4.99000E+02	4.93000E+02	4.99000E+02	4.98000E+02	4.96000E+02	4.95000E+02	4.79000E+02	4.92000E+02	4.97000E+02	4.94000E+02	4.91000E+02	4.82000E+02	4.98000E+02	4.83000E+02	4.89000E+02	4.88000E+02	4.88000E+02	4.97000E+02	4.97000E+02	4.99000E+02	4.99000E+02	4.96000E+02	5.03000E+02	4.97000E+02	4.98000E+02	4.86000E+02	5.01000E+02	5.00000E+02	4.89000E+02	4.95000E+02	4.98000E+02	4.89000E+02	4.93000E+02	4.92000E+02	4.96000E+02	4.89000E+02	5.04000E+02	4.84000E+02	4.93000E+02	4.98000E+02	4.96000E+02	4.94000E+02
3.74548E+02	4.85000E+02	4.90000E+02	4.90000E+02	4.92000E+02	4.91000E+02	4.91000E+02	4.95000E+02	4.88000E+02	4.82000E+02	4.82000E+02	4.87000E+02	4.93000E+02	4.87000E+02	4.96000E+02	4.89000E+02	4.83000E+02	4.94000E+02	4.90000E+02	4.83000E+02	4.89000E+02	4.80000E+02	4.87000E+02	4.93000E+02	4.96000E+02	4.98000E+02	4.90000E+02	4.85000E+02	4.93000E+02	4.95000E+02	4.90000E+02	4.86000E+02	4.88000E+02	4.88000E+02	4.91000E+02	4.94000E+02	4.93000E+02	4.89000E+02	4.93000E+02	4.84000E+02	4.92000E+02	4.95000E+02	4.84000E+02	4.92000E+02	4.87000E+02	4.92000E+02	4.89000E+02	4.95000E+02	4.88000E+02	4.94000E+02
3.77369E+02	4.88000E+02	4.94000E+02	4.95000E+02	4.95000E+02	4.84000E+02	4.88000E+02	4.93000E+02	4.90000E+02	4.96000E+02	4.88000E+02	4.79000E+02	4.92000E+02	4.91000E+02	4.88000E+02	4.93000E+02	4.90000E+02	4.91000E+02	4.94000E+02	4.98000E+02	4.94000E+02	4.93000E+02	4.89000E+02	4.94000E+02	4.86000E+02	4.92000E+02	4.94000E+02	4.83000E+02	5.01000E+02	4.83000E+02	4.79000E+02	4.92000E+02	4.91000E+02	4.88000E+02	4.97000E+02	4.87000E+02	4.94000E+02	4.84000E+02	4.93000E+02	4.98000E+02	4.95000E+02	4.89000E+02	4.82000E+02	4.85000E+02	4.94000E+02	4.91000E+02	4.98000E+02	4.94000E+02	4.91000E+02	4.89000E+02
3.80190E+02	4.90000E+02	4.97000E+02	4.88000E+02	4.98000E+02	4.86000E+02	4.87000E+02	4.90000E+02	4.91000E+02	4.87000E+02	4.88000E+02	4.96000E+02	4.95000E+02	4.90000E+02	4.89000E+02	4.82000E+02	4.92000E+02	4.99000E+02	4.96000E+02	4.94000E+02	4.95000E+02	4.88000E+02	4.89000E+02	4.85000E+02	4.85000E+02	4.92000E+02	4.86000E+02	4.85000E+02	4.85000E+02	4.88000E+02	4.91000E+02	4.91000E+02	4.90000E+02	4.98000E+02	4.89000E+02	4.87000E+02	4.91000E+02	4.95000E+02	4.95000E+02	4.89000E+02	4.98000E+02	4.88000E+02	4.96000E+02	4.85000E+02	4.90000E+02	4.91000E+02	4.94000E+02	4.90000E+02	4.88000E+02	4.92000E+02
3.83009E+02	5.01000E+02	4.90000E+02	4.99000E+02	4.91000E+02	4.87000E+02	4.99000E+02	4.98000E+02	5.04000E+02	4.94000E+02	4.91000E+02	4.96000E+02	4.91000E+02	4.87000E+02	4.94000E+02	4.97000E+02	4.86000E+02	5.00000E+02	4.94000E+02	5.00000E+02	4.90000E+02	4.96000E+02	4.85000E+02	4.96000E+02	4.80000E+02	4.88000E+02	4.94000E+02	4.84000E+02	4.92000E+02	4.89000E+02	4.87000E+02	4.98000E+02	4.94000E+02	5.03000E+02	4.96000E+02	4.91000E+02	4.95000E+02	5.01000E+02	4.92000E+02	4.98000E+02	5.01000E+02	4.96000E+02	4.98000E+02	4.89000E+02	4.99000E+02	4.91000E+02	4.94000E+02	4.94000E+02	5.01000E+02	4.90000E+02
3.85827E+02	5.05000E+02	4.89000E+02	4.92000E+02	4.94000E+02	4.94000E+02	4.89000E+02	4.97000E+02	4.93000E+02	4.97000E+02	4.91000E+02	4.88000E+02	4.84000E+02	5.03000E+02	4.88000E+02	4.93000E+02	4.95000E+02	4.96000E+02	4.96000E+02	4.98000E+02	4.90000E+02	4.95000E+02	4.96000E+02	4.88000E+02	4.85000E+02	4.95000E+02	4.91000E+02	4.83000E+02	4.96000E+02	4.93000E+02	4.91000E+02	4.97000E+02	5.00000E+02	4.84000E+02	4.91000E+02	5.00000E+02	4.91000E+02	4.87000E+02	4.88000E+02	4.89000E+02	4.94000E+02	4.91000E+02	4.92000E+02	4.91000E+02	4.98000E+02	4.86000E+02	4.89000E+02	4.87000E+02	5.07000E+02	4.96000E+02
3.88645E+02	5.00000E+02	4.95000E+02	4.92000E+02	4.92000E+02	4.89000E+02	4.91000E+02	4.93000E+02	4.93000E+02	4.90000E+02	4.97000E+02	4.88000E+02	4.97000E+02	5.01000E+02	4.88000E+02	4.95000E+02	4.86000E+02	4.84000E+02	4.93000E+02	4.97000E+02	4.96000E+02	4.91000E+02	4.87000E+02	4.92000E+02	4.77000E+02	4.93000E+02	4.92000E+02	4.93000E+02	4.88000E+02	4.95000E+02	4.85000E+02	5.04000E+02	4.90000E+02	4.93000E+02	4.86000E+02	4.87000E+02	4.89000E+02	4.91000E+02	5.00000E+02	4.95000E+02	4.96000E+02	4.95000E+02	4.92000E+02	4.97000E+02	4.93000E+02	5.00000E+02	4.89000E+02	4.88000E+02	4.93000E+02	4.95000E+02
3.91461E+02	4.88000E+02	4.91000E+02	4.79000E+02	4.88000E+02	4.82000E+02	4.87000E+02	4.84000E+02	4.87000E+02	4.88000E+02	4.78000E+02	4.97000E+02	4.87000E+02	4.89000E+02	4.87000E+02	4.88000E+02	4.84000E+02	4.86000E+02	4.77000E+02	4.84000E+02	4.87000E+02	4.85000E+02	4.79000E+02	4.88000E+02	4.84000E+02	4.87000E+02	4.86000E+02	4.90000E+02	4.83000E+02	4.83000E+02	4.85000E+02	4.86000E+02	4.81000E+02	4.87000E+02	4.96000E+02	4.88000E+02	4.78000E+02	4.92000E+02	4.88000E+02	4.89000E+02	4.82000E+02	4.80000E+02	4.86000E+02	4.86000E+02	4.92000E+02	4.92000E+02	4.83000E+02	4.76000E+02	4.80000E+02	4.87000E+02
3.94277E+02	4.95000E+02	4.99000E+02	4.87000E+02	4.89000E+02	4.89000E+02	4.89000E+02	4.89000E+02	4.88000E+02	4.86000E+02	5.01000E+02	4.92000E+02	4.98000E+02	4.96000E+02	4.88000E+02	4.92000E+02	4.89000E+02	4.98000E+02	4.89000E+02	4.87000E+02	4.95000E+02	5.01000E+02	4.94000E+02	4.98000E+02	4.88000E+02	4.90000E+02	4.87000E+02	4.90000E+02	4.87000E+02	4.88000E+02	4.89000E+02	4.84000E+02	4.94000E+02	4.91000E+02	4.91000E+02	4.97000E+02	4.85000E+02	5.00000E+02	4.82000E+02	4.91000E+02	4.98000E+02	4.92000E+02	4.88000E+02	4.93000E+02	4.94000E+02	4.88000E+02	4.94000E+02	4.88000E+02	4.91000E+02	4.95000E+02
3.97091E+02	4.89000E+02	4.94000E+02	4.87000E+02	4.90000E+02	4.80000E+02	4.91000E+02	4.92000E+02	4.76000E+02	4.77000E+02	4.92000E+02	4.88000E+02	4.85000E+02	4.80000E+02	4.88000E+02	4.93000E+02	4.84000E+02	4.92000E+02	4.85000E+02	4.84000E+02	4.89000E+02	4.86000E+02	4.94000E+02	4.90000E+02	4.90000E+02	4.86000E+02	4.80000E+02	4.90000E+02	4.93000E+02	4.91000E+02	4.87000E+02	4.83000E+02	4.91000E+02	4.92000E+02	4.84000E+02	4.89000E+02	4.96000E+02	4.92000E+02	4.89000E+02	4.92000E+02	4.90000E+02	4.95000E+02	4.87000E+02	4.98000E+02	4.88000E+02	4.88000E+02	4.80000E+02	4.94000E+02	4.92000E+02	4.86000E+02
3.99905E+02	4.87000E+02	4.91000E+02	4.93000E+02	4.87000E+02	4.92000E+02	4.91000E+02	4.89000E+02	4.84000E+02	4.90000E+02	4.91000E+02	4.83000E+02	4.79000E+02	4.91000E+02	4.92000E+02	4.94000E+02	4.88000E+02	4.84000E+02	4.86000E+02	4.94000E+02	4.84000E+02	4.89000E+02	4.95000E+02	4.92000E+02	4.93000E+02	4.83000E+02	4.95000E+02	4.86000E+02	4.98000E+02	4.91000E+02	4.86000E+02	5.01000E+02	4.85000E+02	4.80000E+02	4.92000E+02	4.95000E+02	4.92000E+02	4.93000E+02	4.94000E+02	4.95000E+02	4.85000E+02	4.78000E+02	4.91000E+02	4.89000E+02	4.84000E+02	4.98000E+02	4.98000E+02	4.91000E+02	4.96000E+02	4.93000E+02
4.02717E+02	4.85000E+02	4.95000E+02	4.93000E+02	4.91000E+02	4.89000E+02	4.81000E+02	4.90000E+02	4.87000E+02	4.94000E+02	4.96000E+02	4.96000E+02	4.92000E+02	4.91000E+02	4.91000E+02	4.97000E+02	4.94000E+02	4.84000E+02	4.97000E+02	4.88000E+02	4.87000E+02	4.83000E+02	4.91000E+02	4.92000E+02	4.89000E+02	4.90000E+02	4.91000E+02	4.87000E+02	4.92000E+02	4.98000E+02	4.91000E+02	4.83000E+02	4.91000E+02	4.92000E+02	4.96000E+02	4.97000E+02	4.93000E+02	4.89000E+02	4.92000E+02	4.99000E+02	4.89000E+02	4.97000E+02	4.89000E+02	4.85000E+02	4.99000E+02	4.91000E+02	4.90000E+02	4.96000E+02	4.94000E+02	4.98000E+02
4.05529E+02	4.93000E+02	4.94000E+02	4.96000E+02	4.87000E+02	4.88000E+02	4.87000E+02	4.96000E+02	4.85000E+02	4.87000E+02	4.97000E+02	4.92000E+02	4.90000E+02	4.90000E+02	4.88000E+02	4.88000E+02	4.94000E+02	4.90000E+02	4.93000E+02	4.91000E+02	5.01000E+02	4.94000E+02	4.85000E+02	4.79000E+02	4.99000E+02	4.91000E+02	4.89000E+02	4.89000E+02	4.86000E+02	4.89000E+02	4.88000E+02	4.96000E+02	4.98000E+02	5.00000E+02	4.95000E+02	4.90000E+02	4.93000E+02	4.87000E+02	4.84000E+02	4.91000E+02	4.92000E+02	4.93000E+02	4.97000E+02	4.90000E+02	4.91000E+02	4.91000E+02	4.99000E+02	4.91000E+02	4.89000E+02	4.91000E+02
4.08340E+02	4.89000E+02	4.93000E+02	4.83000E+02	4.85000E+02	4.87000E+02	4.88000E+02	4.84000E+02	4.87000E+02	4.90000E+02	4.87000E+02	4.90000E+02	4.94000E+02	4.89000E+02	4.86000E+02	4.92000E+02	4.87000E+02	4.87000E+02	4.83000E+02	4.86000E+02	4.94000E+02	4.82000E+02	4.80000E+02	4.82000E+02	4.88000E+02	4.80000E+02	4.85000E+02	4.92000E+02	4.91000E+02	4.84000E+02	4.89000E+02	4.85000E+02	4.89000E+02	4.79000E+02	4.91000E+02	4.99000E+02	4.94000E+02	4.92000E+02	4.82000E+02	4.86000E+02	4.83000E+02	4.89000E+02	4.92000E+02	4.82000E+02	4.94000E+02	4.87000E+02	4.85000E+02	4.84000E+02	4.89000E+02	4.89000E+02
4.11150E+02	4.88000E+02	4.91000E+02	5.02000E+02	4.95000E+02	4.97000E+02	4.93000E+02	4.90000E+02	4.88000E+02	4.88000E+02	4.87000E+02	4.90000E+02	4.79000E+02	4.82000E+02	4.87000E+02	4.90000E+02	4.89000E+02	4.88000E+02	4.88000E+02	4.90000E+02	4.86000E+02	4.87000E+02	4.92000E+02	4.87000E+02	4.88000E+02	4.88000E+02	4.92000E+02	4.85000E+02	4.94000E+02	4.84000E+02	4.87000E+02	4.89000E+02	4.90000E+02	4.89000E+02	4.95000E+02	4.91000E+02	4.89000E+02	4.90000E+02	4.81000E+02	4.82000E+02	4.91000E+02	4.93000E+02	4.96000E+02	4.95000E+02	4.82000E+02	4.91000E+02	4.94000E+02	4.91000E+02	4.85000E+02	4.98000E+02
4.13958E+02	4.92000E+02	4.88000E+02	4.84000E+02	4.91000E+02	4.87000E+02	4.83000E+02	4.94000E+02	4.83000E+02	4.86000E+02	4.84000E+02	4.87000E+02	4.84000E+02	4.90000E+02	4.88000E+02	4.86000E+02	4.87000E+02	4.87000E+02	4.86000E+02	4.88000E+02	4.85000E+02	4.92000E+02	4.85000E+02	4.85000E+02	4.87000E+02	4.91000E+02	4.82000E+02	4.96000E+02	4.83000E+02	4.91000E+02	4.88000E+02	4.90000E+02	4.91000E+02	4.84000E+02	4.94000E+02	4.88000E+02	4.89000E+02	4.84000E+02	4.91000E+02	4.88000E+02	4.86000E+02	4.90000E+02	4.95000E+02	4.89000E+02	4.86000E+02	4.91000E+02	4.90000E+02	4.88000E+02	4.87000E+02	4.99000E+02
4.16766E+02	4.86000E+02	4.82000E+02	4.91000E+02	4.85000E+02	4.85000E+02	4.91000E+02	4.79000E+02	4.98000E+02	4.83000E+02	4.90000E+02	4.84000E+02	4.86000E+02	4.80000E+02	4.80000E+02	4.90000E+02	4.83000E+02	4.90000E+02	4.89000E+02	4.89000E+02	4.87000E+02	4.96000E+02	4.77000E+02	4.82000E+02	4.84000E+02	4.79000E+02	4.89000E+02	4.88000E+02	4.89000E+02	4.90000E+02	4.89000E+02	4.85000E+02	4.81000E+02	4.90000E+02	4.86000E+02	4.88000E+02	4.94000E+02	4.92000E+02	4.82000E+02	4.96000E+02	4.91000E+02	4.89000E+02	4.95000E+02	4.85000E+02	4.97000E+02	4.85000E+02	4.78000E+02	4.95000E+02	4.92000E+02	4.80000E+02
4.19573E+02	4.91000E+02	4.94000E+02	4.96000E+02	4.94000E+02	4.90000E+02	4.88000E+02	4.93000E+02	4.85000E+02	4.91000E+02	4.95000E+02	4.95000E+02	4.97000E+02	4.90000E+02	4.90000E+02	4.94000E+02	4.87000E+02	4.87000E+02	4.89000E+02	4.97000E+02	4.97000E+02	4.82000E+02	4.92000E+02	4.87000E+02	4.93000E+02	4.93000E+02	4.91000E+02	4.83000E+02	5.03000E+02	4.97000E+02	4.89000E+02	4.98000E+02	4.88000E+02	4.91000E+02	4.87000E+02	4.93000E+02	4.94000E+02	4.95000E+02	4.96000E+02	4.93000E+02	4.94000E+02	5.09000E+02	5.00000E+02	4.97000E+02	4.85000E+02	4.96000E+02	5.00000E+02	4.98000E+02	4.92000E+02	4.94000E+02
4.22379E+02	4.86000E+02	4.80000E+02	4.90000E+02	4.91000E+02	4.85000E+02	4.78000E+02	4.98000E+02	4.83000E+02	4.85000E+02	4.91000E+02	4.88000E+02	4.86000E+02	4.97000E+02	4.90000E+02	4.89000E+02	4.87000E+02	4.83000E+02	4.81000E+02	4.90000E+02	4.91000E+02	4.80000E+02	4.84000E+02	4.92000E+02	4.93000E+02	4.80000E+02	4.93000E+02	4.87000E+02	4.83000E+02	4.90000E+02	4.93000E+02	4.92000E+02	4.89000E+02	4.81000E+02	4.91000E+02	4.85000E+02	4.78000E+02	4.86000E+02	4.80000E+02	4.83000E+02	4.95000E+02	4.93000E+02	4.89000E+02	4.91000E+02	4.88000E+02	4.88000E+02	4.97000E+02	4.93000E+02	4.91000E+02	4.88000E+02
4.25184E+02	4.91000E+02	4.90000E+02	4.91000E+02	4.89000E+02	4.90000E+02	4.87000E+02	4.92000E+02	4.89000E+02	4.85000E+02	4.85000E+02	4.86000E+02	4.84000E+02	4.88000E+02	4.91000E+02	4.92000E+02	4.85000E+02	4.83000E+02	4.92000E+02	4.97000E+02	4.88000E+02	4.85000E+02	4.90000E+02	4.87000E+02	4.84000E+02	4.86000E+02	4.94000E+02	4.89000E+02	4.93000E+02	4.92000E+02	4.89000E+02	4.93000E+02	4.92000E+02	4.94000E+02	4.88000E+02	4.92000E+02	4.98000E+02	4.96000E+02	4.94000E+02	4.88000E+02	4.98000E+02	5.01000E+02	4.91000E+02	4.92000E+02	4.86000E+02	4.93000E+02	4.88000E+02	4.93000E+02	4.97000E+02	4.88000E+02
4.27989E+02	4.85000E+02	4.93000E+02	4.95000E+02	4.86000E+02	4.89000E+02	4.94000E+02	4.95000E+02	5.00000E+02	4.88000E+02	4.96000E+02	4.95000E+02	4.86000E+02	4.92000E+02	4.93000E+02	4.94000E+02	4.88000E+02	4.94000E+02	4.87000E+02	4.88000E+02	4.85000E+02	4.87000E+02	4.91000E+02	4.95000E+02	4.91000E+02	4.93000E+02	4.81000E+02	4.91000E+02	4.88000E+02	4.93000E+02	4.91000E+02	4.92000E+02	4.94000E+02	4.85000E+02	4.89000E+02	4.84000E+02	4.99000E+02	4.89000E+02	4.93000E+02	4.98000E+02	4.87000E+02	4.94000E+02	4.85000E+02	4.88000E+02	4.89000E+02	4.88000E+02	4.83000E+02	5.02000E+02	4.87000E+02	4.82000E+02
4.30792E+02	4.95000E+02	4.96000E+02	4.99000E+02	5.00000E+02	4.91000E+02	4.90000E+02	4.92000E+02	4.93000E+02	4.94000E+02	4.92000E+02	4.79000E+02	4.93000E+02	4.93000E+02	4.86000E+02	4.91000E+02	4.93000E+02	4.89000E+02	4.89000E+02	4.90000E+02	4.92000E+02	4.92000E+02	4.89000E+02	4.94000E+02	4.91000E+02	4.87000E+02	4.95000E+02	4.89000E+02	4.99000E+02	5.01000E+02	4.89000E+02	4.91000E+02	4.84000E+02	4.97000E+02	4.96000E+02	4.88000E+02	4.94000E+02	4.96000E+02	5.05000E+02	4.95000E+02	4.93000E+02	5.01000E+02	4.96000E+02	4.98000E+02	5.02000E+02	4.89000E+02	4.94000E+02	4.96000E+02	4.96000E+02	4.96000E+02
4.33594E+02	4.94000E+02	4.87000E+02	4.87000E+02	5.04000E+02	4.94000E+02	4.88000E+02	4.85000E+02	4.87000E+02	4.86000E+02	4.83000E+02	4.85000E+02	4.89000E+02	4.94000E+02	4.86000E+02	4.92000E+02	4.86000E+02	4.90000E+02	4.94000E+02	4.90000E+02	4.90000E+02	4.87000E+02	4.89000E+02	4.86000E+02	4.84000E+02	4.88000E+02	4.91000E+02	4.88000E+02	4.91000E+02	4.85000E+02	4.86000E+02	4.93000E+02	4.89000E+02	4.85000E+02	4.84000E+02	4.94000E+02	4.94000E+02	4.92000E+02	4.91000E+02	4.92000E+02	4.89000E+02	4.91000E+02	4.86000E+02	4.97000E+02	4.87000E+02	4.95000E+02	4.96000E+02	4.94000E+02	4.87000E+02	4.99000E+02
4.36395E+02	4.85000E+02	5.01000E+02	4.89000E+02	4.95000E+02	4.92000E+02	4.89000E+02	4.90000E+02	4.87000E+02	5.00000E+02	4.88000E+02	4.90000E+02	4.94000E+02	4.85000E+02	4.86000E+02	4.88000E+02	4.81000E+02	4.90000E+02	4.86000E+02	4.94000E+02	4.94000E+02	4.91000E+02	4.96000E+02	4.91000E+02	4.99000E+02	4.97000E+02	4.81000E+02	4.89000E+02	4.90000E+02	4.96000E+02	4.93000E+02	4.92000E+02	4.89000E+02	4.92000E+02	4.83000E+02	5.00000E+02	4.88000E+02	4.93000E+02	4.89000E+02	4.95000E+02	4.94000E+02	5.02000E+02	4.94000E+02	4.88000E+02	4.88000E+02	4.90000E+02	4.92000E+02	4.95000E+02	4.88000E+02	4.99000E+02
4.39196E+02	4.89000E+02	4.91000E+02	4.90000E+02	4.82000E+02	4.96000E+02	4.94000E+02	4.89000E+02	4.90000E+02	4.83000E+02	4.84000E+02	4.81000E+02	4.92000E+02	4.93000E+02	4.92000E+02	4.86000E+02	4.83000E+02	4.85000E+02	4.82000E+02	4.90000E+02	4.90000E+02	4.87000E+02	4.84000E+02	4.92000E+02	4.91000E+02	4.83000E+02	4.95000E+02	4.88000E+02	4.88000E+02	4.92000E+02	4.88000E+02	4.90000E+02	4.97000E+02	4.86000E+02	4.94000E+02	4.86000E+02	4.87000E+02	4.92000E+02	4.84000E+02	4.96000E+02	4.89000E+02	4.87000E+02	4.83000E+02	4.94000E+02	4.96000E+02	4.86000E+02	4.92000E+02	4.88000E+02	4.91000E+02	4.94000E+02
4.41995E+02	4.96000E+02	4.85000E+02	4.87000E+02	4.87000E+02	4.88000E+02	4.93000E+02	4.85000E+02	4.85000E+02	4.86000E+02	4.89000E+02	4.93000E+02	4.90000E+02	4.95000E+02	4.93000E+02	4.77000E+02	4.92000E+02	4.82000E+02	4.87000E+02	4.81000E+02	4.83000E+02	4.86000E+02	4.84000E+02	4.88000E+02	4.95000E+02	4.81000E+02	4.89000E+02	4.85000E+02	4.82000E+02	4.89000E+02	4.90000E+02	4.90000E+02	4.95000E+02	4.94000E+02	4.94000E+02	4.85000E+02	4.96000E+02	4.90000E+02	4.91000E+02	4.92000E+02	4.87000E+02	4.87000E+02	4.88000E+02	4.92000E+02	4.94000E+02	4.84000E+02	4.84000E+02	4.95000E+02	4.81000E+02	4.79000E+02
4.44794E+02	4.83000E+02	4.84000E+02	4.90000E+02	4.79000E+02	4.83000E+02	4.82000E+02	4.85000E+02	4.83000E+02	4.78000E+02	4.79000E+02	4.88000E+02	4.97000E+02	4.82000E+02	4.79000E+02	4.79000E+02	4.83000E+02	4.85000E+02	4.88000E+02	4.80000E+02	4.84000E+02	4.89000E+02	4.85000E+02	4.91000E+02	4.79000E+02	4.82000E+02	4.81000E+02	4.86000E+02	4.81000E+02	4.90000E+02	4.89000E+02	4.86000E+02	4.95000E+02	4.86000E+02	4.84000E+02	4.90000E+02	4.84000E+02	4.85000E+02	4.88000E+02	4.89000E+02	4.91000E+02	4.91000E+02	4.91000E+02	4.86000E+02	4.88000E+02	4.88000E+02	4.85000E+02	4.80000E+02	4.90000E+02	4.91000E+02
4.47591E+02	4.85000E+02	4.85000E+02	4.86000E+02	4.88000E+02	4.91000E+02	4.78000E+02	4.87000E+02	4.90000E+02	4.92000E+02	4.91000E+02	4.85000E+02	4.76000E+02	4.82000E+02	4.79000E+02	4.88000E+02	4.90000E+02	4.77000E+02	4.82000E+02	4.84000E+02	4.79000E+02	4.83000E+02	4.81000E+02	4.76000E+02	4.81000E+02	4.89000E+02	4.94000E+02	4.92000E+02	4.88000E+02	4.92000E+02	4.91000E+02	4.83000E+02	4.81000E+02	4.85000E+02	4.88000E+02	4.89000E+02	4.89000E+02	4.89000E+02	4.87000E+02	4.82000E+02	4.92000E+02	4.82000E+02	4.89000E+02	4.85000E+02	4.82000E+02	4.81000E+02	4.93000E+02	4.92000E+02	4.95000E+02	4.87000E+02
4.50388E+02	4.91000E+02	4.82000E+02	4.80000E+02	4.92000E+02	4.80000E+02	4.84000E+02	4.96000E+02	4.81000E+02	4.79000E+02	4.84000E+02	4.78000E+02	4.86000E+02	4.84000E+02	4.94000E+02	4.82000E+02	4.81000E+02	4.82000E+02	4.91000E+02	4.82000E+02	4.83000E+02	4.84000E+02	4.90000E+02	4.85000E+02	4.92000E+02	4.85000E+02	4.84000E+02	4.78000E+02	4.71000E+02	4.86000E+02	4.86000E+02	4.87000E+02	4.90000E+02	4.88000E+02	4.96000E+02	4.91000E+02	4.91000E+02	4.87000E+02	4.90000E+02	4.88000E+02	5.00000E+02	4.90000E+02	4.92000E+02	4.90000E+02	4.96000E+02	4.89000E+02	4.86000E+02	4.95000E+02	4.88000E+02	4.84000E+02
4.53183E+02	4.93000E+02	4.95000E+02	4.92000E+02	4.92000E+02	4.87000E+02	4.92000E+02	4.85000E+02	4.93000E+02	4.88000E+02	4.89000E+02	4.81000E+02	4.96000E+02	4.90000E+02	4.88000E+02	4.91000E+02	4.89000E+02	4.89000E+02	4.96000E+02	4.84000E+02	4.96000E+02	4.84000E+02	4.93000E+02	4.86000E+02	4.95000E+02	4.85000E+02	4.90000E+02	4.91000E+02	4.85000E+02	4.83000E+02	4.86000E+02	4.83000E+02	4.92000E+02	4.85000E+02	5.02000E+02	4.96000E+02	4.93000E+02	4.93000E+02	4.91000E+02	4.98000E+02	4.87000E+02	4.96000E+02	4.86000E+02	4.93000E+02	4.86000E+02	4.94000E+02	4.92000E+02	4.93000E+02	4.95000E+02	4.78000E+02
4.55978E+02	4.86000E+02	4.96000E+02	4.89000E+02	4.91000E+02	4.84000E+02	4.96000E+02	4.91000E+02	4.78000E+02	4.88000E+02	4.85000E+02	4.87000E+02	4.86000E+02	4.91000E+02	4.81000E+02	4.89000E+02	4.91000E+02	4.78000E+02	4.87000E+02	4.83000E+02	4.80000E+02	4.75000E+02	4.85000E+02	4.84000E+02	4.87000E+02	4.79000E+02	4.88000E+02	4.87000E+02	4.94000E+02	4.83000E+02	4.92000E+02	4.89000E+02	4.81000E+02	4.86000E+02	4.87000E+02	4.90000E+02	4.90000E+02	4.92000E+02	4.97000E+02	4.86000E+02	4.85000E+02	4.90000E+02	4.88000E+02	4.91000E+02	4.82000E+02	4.91000E+02	4.94000E+02	4.89000E+02	4.92000E+02	4.97000E+02
4.58772E+02	4.83000E+02	4.84000E+02	4.97000E+02	4.88000E+02	4.81000E+02	4.84000E+02	5.00000E+02	4.90000E+02	4.76000E+02	4.79000E+02	4.91000E+02	4.78000E+02	4.81000E+02	4.81000E+02	4.84000E+02	4.81000E+02	4.88000E+02	4.84000E+02	4.82000E+02	4.83000E+02	4.83000E+02	4.80000E+02	4.79000E+02	4.83000E+02	4.81000E+02	4.89000E+02	4.89000E+02	4.76000E+02	4.85000E+02	4.80000E+02	4.84000E+02	4.91000E+02	4.81000E+02	4.87000E+02	4.92000E+02	4.83000E+02	4.81000E+02	4.88000E+02	4.80000E+02	4.88000E+02	4.83000E+02	4.88000E+02	4.81000E+02	4.85000E+02	4.78000E+02	4.84000E+02	4.91000E+02	4.87000E+02	4.89000E+02
4.61565E+02	4.85000E+02	4.86000E+02	4.85000E+02	4.80000E+02	4.74000E+02	4.76000E+02	4.84000E+02	4.74000E+02	4.92000E+02	4.77000E+02	4.72000E+02	4.76000E+02	4.84000E+02	4.87000E+02	4.85000E+02	4.84000E+02	4.78000E+02	4.75000E+02	4.91000E+02	4.82000E+02	4.84000E+02	4.79000E+02	4.77000E+02	4.80000E+02	4.82000E+02	4.73000E+02	4.86000E+02	4.92000E+02	4.81000E+02	4.88000E+02	4.82000E+02	4.81000E+02	4.87000E+02	4.85000E+02	4.88000E+02	4.79000E+02	4.93000E+02	4.87000E+02	4.82000E+02	4.90000E+02	4.79000E+02	4.83000E+02	4.86000E+02	4.82000E+02	4.79000E+02	4.85000E+02	4.84000E+02	4.88000E+02	4.81000E+02
4.64357E+02	4.93000E+02	4.88000E+02	4.88000E+02	4.85000E+02	4.94000E+02	4.84000E+02	4.87000E+02	4.93000E+02	4.85000E+02	4.85000E+02	4.91000E+02	4.87000E+02	4.78000E+02	4.88000E+02	4.87000E+02	4.77000E+02	4.87000E+02	4.85000E+02	4.86000E+02	4.91000E+02	4.82000E+02	4.93000E+02	4.92000E+02	4.88000E+02	4.86000E+02	4.88000E+02	4.88000E+02	4.85000E+02	4.89000E+02	4.93000E+02	4.91000E+02	4.91000E+02	4.90000E+02	4.83000E+02	4.82000E+02	5.00000E+02	4.89000E+02	4.82000E+02	4.95000E+02	4.88000E+02	5.03000E+02	4.86000E+02	4.81000E+02	4.93000E+02	4.92000E+02	4.98000E+02	5.01000E+02	4.89000E+02	4.94000E+02
4.67148E+02	4.88000E+02	4.79000E+02	4.80000E+02	4.89000E+02	4.79000E+02	4.86000E+02	4.76000E+02	4.81000E+02	4.78000E+02	4.87000E+02	4.84000E+02	4.82000E+02	4.85000E+02	4.86000E+02	4.79000E+02	4.79000E+02	4.82000E+02	4.79000E+02	4.82000E+02	4.82000E+02	4.82000E+02	4.79000E+02	4.75000E+02	4.88000E+02	4.81000E+02	4.83000E+02	4.79000E+02	4.88000E+02	4.84000E+02	4.86000E+02	4.80000E+02	4.87000E+02	4.84000E+02	4.82000E+02	4.83000E+02	4.78000E+02	4.85000E+02	4.82000E+02	4.89000E+02	4.92000E+02	4.88000E+02	4.88000E+02	4.91000E+02	4.85000E+02	4.91000E+02	4.89000E+02	4.83000E+02	4.79000E+02	4.84000E+02
4.69938E+02	4.77000E+02	4.83000E+02	4.77000E+02	4.79000E+02	4.82000E+02	4.74000E+02	4.86000E+02	4.87000E+02	4.71000E+02	4.83000E+02	4.87000E+02	4.75000E+02	4.84000E+02	4.87000E+02	4.73000E+02	4.80000E+02	4.77000E+02	4.71000E+02	4.82000E+02	4.87000E+02	4.81000E+02	4.82000E+02	4.82000E+02	4.83000E+02	4.89000E+02	4.82000E+02	4.80000E+02	4.79000E+02	4.85000E+02	4.75000E+02	4.81000E+02	4.77000E+02	4.86000E+02	4.90000E+02	4.92000E+02	4.86000E+02	4.84000E+02	4.90000E+02	4.95000E+02	4.76000E+02	4.81000E+02	4.85000E+02	4.86000E+02	4.88000E+02	4.79000E+02	4.87000E+02	4.93000E+02	4.88000E+02	4.84000E+02
4.72727E+02	4.92000E+02	4.96000E+02	4.89000E+02	4.95000E+02	4.88000E+02	4.90000E+02	4.90000E+02	4.85000E+02	4.95000E+02	4.82000E+02	4.87000E+02	4.85000E+02	4.88000E+02	4.96000E+02	4.82000E+02	4.85000E+02	4.79000E+02	4.87000E+02	4.88000E+02	4.94000E+02	4.84000E+02	4.86000E+02	4.95000E+02	4.83000E+02	4.85000E+02	4.90000E+02	4.88000E+02	4.86000E+02	4.90000E+02	4.92000E+02	4.81000E+02	4.86000E+02	4.97000E+02	4.90000E+02	4.84000E+02	4.90000E+02	4.89000E+02	4.89000E+02	4.89000E+02	4.96000E+02	4.92000E+02	4.96000E+02	4.91000E+02	4.91000E+02	4.90000E+02	4.99000E+02	4.81000E+02	4.90000E+02	4.92000E+02
4.75515E+02	4.90000E+02	4.91000E+02	4.91000E+02	4.84000E+02	4.86000E+02	4.81000E+02	4.82000E+02	4.92000E+02	4.80000E+02	4.87000E+02	4.78000E+02	4.81000E+02	4.85000E+02	4.79000E+02	4.92000E+02	4.86000E+02	4.84000E+02	4.88000E+02	4.79000E+02	4.95000E+02	4.89000E+02	4.87000E+02	4.85000E+02	4.88000E+02	4.83000E+02	4.92000E+02	4.82000E+02	4.93000E+02	4.83000E+02	4.86000E+02	4.89000E+02	4.89000E+02	4.81000E+02	4.93000E+02	4.82000E+02	4.86000E+02	4.88000E+02	4.87000E+02	4.91000E+02	4.90000E+02	4.91000E+02	4.93000E+02	4.82000E+02	4.91000E+02	4.87000E+02	4.91000E+02	4.86000E+02	4.89000E+02	4.92000E+02
4.78302E+02	4.85000E+02	4.81000E+02	4.85000E+02	4.92000E+02	4.85000E+02	4.95000E+02	4.81000E+02	4.89000E+02	4.81000E+02	4.89000E+02	4.86000E+02	4.84000E+02	4.78000E+02	4.89000E+02	4.86000E+02	4.85000E+02	4.82000E+02	4.83000E+02	4.85000E+02	4.83000E+02	4.89000E+02	4.82000E+02	4.84000E+02	4.89000E+02	4.81000E+02	4.90000E+02	4.84000E+02	4.92000E+02	4.83000E+02	4.87000E+02	4.96000E+02	4.90000E+02	4.89000E+02	4.92000E+02	4.89000E+02	4.90000E+02	4.88000E+02	4.93000E+02	4.90000E+02	4.91000E+02	4.92000E+02	4.83000E+02	4.93000E+02	4.87000E+02	4.88000E+02	4.94000E+02	4.88000E+02	4.91000E+02	4.89000E+02
4.81089E+02	4.89000E+02	4.85000E+02	4.88000E+02	4.94000E+02	4.89000E+02	4.95000E+02	4.82000E+02	4.85000E+02	4.88000E+02	4.84000E+02	4.93000E+02	4.79000E+02	4.81000E+02	4.85000E+02	4.89000E+02	4.89000E+02	4.79000E+02	4.87000E+02	4.86000E+02	4.93000E+02	4.89000E+02	4.84000E+02	4.96000E+02	4.90000E+02	4.94000E+02	4.87000E+02	4.94000E+02	4.90000E+02	4.82000E+02	4.92000E+02	4.87000E+02	4.86000E+02	4.94000E+02	4.88000E+02	5.01000E+02	4.88000E+02	4.87000E+02	4.93000E+02	5.05000E+02	4.89000E+02	4.96000E+02	4.94000E+02	4.94000E+02	4.91000E+02	4.94000E+02	4.90000E+02	4.91000E+02	4.90000E+02	4.98000E+02
4.83874E+02	4.91000E+02	4.88000E+02	4.84000E+02	4.88000E+02	4.96000E+02	4.95000E+02	4.85000E+02	4.91000E+02	4.84000E+02	4.84000E+02	4.85000E+02	4.83000E+02	4.89000E+02	4.95000E+02	4.92000E+02	4.85000E+02	4.88000E+02	4.89000E+02	4.89000E+02	4.86000E+02	4.89000E+02	4.88000E+02	4.87000E+02	4.86000E+02	4.89000E+02	4.93000E+02	4.79000E+02	4.88000E+02	4.83000E+02	4.88000E+02	4.94000E+02	4.81000E+02	4.97000E+02	4.87000E+02	4.91000E+02	4.86000E+02	4.87000E+02	4.89000E+02	4.86000E+02	4.85000E+02	4.97000E+02	4.99000E+02	4.88000E+02	4.90000E+02	4.96000E+02	4.86000E+02	4.92000E+02	4.88000E+02	5.02000E+02
4.86658E+02	4.88000E+02	4.82000E+02	4.83000E+02	4.82000E+02	4.94000E+02	4.90000E+02	4.85000E+02	4.76000E+02	4.81000E+02	4.78000E+02	4.85000E+02	4.90000E+02	4.82000E+02	4.78000E+02	4.80000E+02	4.85000E+02	4.81000E+02	4.83000E+02	4.91000E+02	4.87000E+02	4.88000E+02	4.85000E+02	4.85000E+02	4.85000E+02	4.87000E+02	4.97000E+02	4.85000E+02	4.90000E+02	4.89000E+02	4.87000E+02	4.86000E+02	4.89000E+02	4.83000E+02	4.89000E+02	4.90000E+02	4.97000E+02	4.92000E+02	4.86000E+02	4.90000E+02	4.90000E+02	4.92000E+02	4.88000E+02	4.92000E+02	4.90000E+02	4.95000E+02	4.85000E+02	4.87000E+02	4.83000E+02	4.91000E+02
4.89442E+02	4.93000E+02	4.90000E+02	4.79000E+02	4.87000E+02	4.90000E+02	4.84000E+02	4.80000E+02	4.90000E+02	4.81000E+02	4.87000E+02	4.82000E+02	4.83000E+02	4.83000E+02	4.88000E+02	4.85000E+02	4.85000E+02	4.88000E+02	4.80000E+02	4.85000E+02	4.92000E+02	4.89000E+02	4.85000E+02	4.80000E+02	4.87000E+02	4.75000E+02	4.93000E+02	4.81000E+02	4.90000E+02	4.81000E+02	4.86000E+02	4.83000E+02	4.89000E+02	4.85000E+02	4.87000E+02	4.89000E+02	4.89000E+02	4.82000E+02	4.92000E+02	4.95000E+02	4.93000E+02	4.90000E+02	4.85000E+02	4.92000E+02	4.92000E+02	4.87000E+02	4.93000E+02	4.86000E+02	4.81000E+02	4.84000E+02
4.92224E+02	4.79000E+02	4.88000E+02	4.88000E+02	4.88000E+02	4.84000E+02	4.86000E+02	4.84000E+02	4.81000E+02	4.84000E+02	4.82000E+02	4.84000E+02	4.90000E+02	4.84000E+02	4.91000E+02	4.79000E+02	4.76000E+02	4.80000E+02	4.89000E+02	4.91000E+02	4.82000E+02	4.84000E+02	4.76000E+02	4.76000E+02	4.82000E+02	4.83000E+02	4.92000E+02	4.78000E+02	4.80000E+02	4.83000E+02	4.87000E+02	4.87000E+02	4.86000E+02	4.84000E+02	4.87000E+02	4.91000E+02	4.91000E+02	4.94000E+02	4.86000E+02	4.87000E+02	4.81000E+02	4.85000E+02	4.84000E+02	4.91000E+02	4.85000E+02	4.97000E+02	4.90000E+02	4.78000E+02	4.81000E+02	4.85000E+02
4.95006E+02	4.86000E+02	4.87000E+02	4.88000E+02	4.94000E+02	4.89000E+02	4.90000E+02	4.81000E+02	4.85000E+02	4.89000E+02	4.86000E+02	4.79000E+02	4.87000E+02	4.77000E+02	4.89000E+02	4.87000E+02	4.87000E+02	4.80000E+02	4.82000E+02	4.89000E+02	4.83000E+02	4.82000E+02	4.82000E+02	4.83000E+02	4.82000E+02	4.80000E+02	4.89000E+02	4.80000E+02	4.67000E+02	4.89000E+02	4.96000E+02	4.90000E+02	4.80000E+02	4.86000E+02	4.90000E+02	4.86000E+02	4.78000E+02	4.88000E+02	4.88000E+02	4.96000E+02	4.93000E+02	4.88000E+02	4.84000E+02	4.87000E+02	4.92000E+02	4.84000E+02	4.80000E+02	4.93000E+02	4.91000E+02	4.93000E+02
4.97787E+02	4.88000E+02	4.81000E+02	4.83000E+02	4.84000E+02	4.74000E+02	4.87000E+02	4.85000E+02	4.78000E+02	4.90000E+02	4.80000E+02	4.84000E+02	4.85000E+02	4.84000E+02	4.83000E+02	4.77000E+02	4.83000E+02	4.84000E+02	4.84000E+02	4.88000E+02	4.81000E+02	4.84000E+02	4.80000E+02	4.87000E+02	4.84000E+02	4.87000E+02	4.90000E+02	4.91000E+02	4.83000E+02	4.85000E+02	4.83000E+02	4.79000E+02	4.88000E+02	4.90000E+02	4.84000E+02	4.86000E+02	4.81000E+02	4.92000E+02	4.98000E+02	4.85000E+02	4.89000E+02	4.83000E+02	5.00000E+02	4.87000E+02	4.95000E+02	4.90000E+02	4.92000E+02	4.81000E+02	4.89000E+02	4.79000E+02
5.00567E+02	4.91000E+02	4.79000E+02	4.91000E+02	4.87000E+02	4.88000E+02	4.83000E+02	4.90000E+02	4.93000E+02	4.93000E+02	4.94000E+02	4.80000E+02	4.87000E+02	4.89000E+02	4.85000E+02	4.88000E+02	4.92000E+02	4.84000E+02	5.01000E+02	4.84000E+02	4.85000E+02	4.82000E+02	4.84000E+02	4.88000E+02	4.88000E+02	4.86000E+02	4.86000E+02	4.89000E+02	4.87000E+02	4.89000E+02	4.91000E+02	4.94000E+02	4.98000E+02	4.94000E+02	4.96000E+02	4.92000E+02	4.93000E+02	4.94000E+02	4.92000E+02	4.93000E+02	4.86000E+02	4.96000E+02	4.91000E+02	4.92000E+02	4.96000E+02	4.92000E+02	4.95000E+02	4.82000E+02	4.93000E+02	4.93000E+02
5.03346E+02	4.88000E+02	4.84000E+02	4.84000E+02	4.98000E+02	4.86000E+02	4.80000E+02	4.91000E+02	4.88000E+02	4.85000E+02	4.95000E+02	4.81000E+02	4.87000E+02	4.89000E+02	4.95000E+02	4.87000E+02	4.89000E+02	4.90000E+02	4.88000E+02	4.89000E+02	4.91000E+02	4.83000E+02	4.92000E+02	4.94000E+02	4.88000E+02	4.88000E+02	4.80000E+02	4.90000E+02	4.85000E+02	4.93000E+02	4.98000E+02	4.93000E+02	4.85000E+02	4.88000E+02	4.94000E+02	4.86000E+02	4.95000E+02	4.89000E+02	4.97000E+02	4.99000E+02	4.95000E+02	4.95000E+02	4.91000E+02	4.89000E+02	4.93000E+02	4.99000E+02	4.88000E+02	4.93000E+02	4.89000E+02	4.93000E+02
5.06123E+02	4.93000E+02	4.89000E+02	4.77000E+02	4.95000E+02	4.95000E+02	4.88000E+02	4.83000E+02	4.83000E+02	4.88000E+02	4.91000E+02	4.85000E+02	4.87000E+02	4.85000E+02	4.87000E+02	4.85000E+02	4.88000E+02	4.83000E+02	4.91000E+02	4.85000E+02	4.82000E+02	4.82000E+02	4.87000E+02	4.92000E+02	4.88000E+02	4.80000E+02	4.84000E+02	4.86000E+02	4.90000E+02	4.87000E+02	4.86000E+02	4.92000E+02	4.96000E+02	4.84000E+02	4.93000E+02	4.91000E+02	4.92000E+02	4.89000E+02	4.86000E+02	4.95000E+02	4.83000E+02	4.98000E+02	4.86000E+02	4.98000E+02	4.98000E+02	4.98000E+02	5.03000E+02	4.87000E+02	4.92000E+02	4.91000E+02
5.08900E+02	4.88000E+02	4.94000E+02	4.90000E+02	4.93000E+02	5.02000E+02	4.88000E+02	4.83000E+02	4.95000E+02	4.98000E+02	4.91000E+02	4.85000E+02	4.94000E+02	4.96000E+02	4.87000E+02	4.90000E+02	4.83000E+02	4.84000E+02	4.89000E+02	4.90000E+02	4.84000E+02	4.92000E+02	4.88000E+02	4.83000E+02	4.86000E+02	4.87000E+02	4.90000E+02	4.85000E+02	4.83000E+02	4.91000E+02	4.88000E+02	4.86000E+02	4.91000E+02	4.96000E+02	4.88000E+02	5.00000E+02	4.91000E+02	4.96000E+02	4.97000E+02	4.86000E+02	5.03000E+02	4.98000E+02	4.96000E+02	4.94000E+02	4.96000E+02	4.93000E+02	4.92000E+02	4.97000E+02	4.86000E+02	4.96000E+02
5.11677E+02	4.99000E+02	4.90000E+02	4.90000E+02	4.89000E+02	4.86000E+02	4.84000E+02	4.94000E+02	4.82000E+02	4.86000E+02	4.80000E+02	4.79000E+02	4.76000E+02	4.86000E+02	4.86000E+02	4.85000E+02	4.83000E+02	4.90000E+02	4.88000E+02	4.80000E+02	4.85000E+02	4.78000E+02	4.83000E+02	4.76000E+02	4.86000E+02	4.83000E+02	4.92000E+02	4.86000E+02	4.82000E+02	4.99000E+02	4.88000E+02	4.99000E+02	4.88000E+02	4.91000E+02	4.96000E+02	4.85000E+02	4.89000E+02	4.84000E+02	4.87000E+02	4.90000E+02	4.93000E+02	4.96000E+02	4.90000E+02	4.96000E+02	4.82000E+02	4.92000E+02	4.93000E+02	4.93000E+02	4.92000E+02	4.94000E+02
5.14452E+02	4.86000E+02	5.00000E+02	4.88000E+02	4.89000E+02	4.87000E+02	4.82000E+02	4.87000E+02	4.85000E+02	4.90000E+02	4.88000E+02	4.94000E+02	4.82000E+02	4.87000E+02	4.90000E+02	4.94000E+02	4.82000E+02	4.93000E+02	4.83000E+02	4.80000E+02	4.86000E+02	4.83000E+02	4.85000E+02	4.83000E+02	4.90000E+02	4.81000E+02	4.90000E+02	4.88000E+02	4.95000E+02	4.85000E+02	4.95000E+02	5.01000E+02	4.88000E+02	4.87000E+02	4.90000E+02	4.98000E+02	4.96000E+02	5.02000E+02	5.09000E+02	5.04000E+02	5.01000E+02	5.03000E+02	5.01000E+02	5.01000E+02	4.99000E+02	5.00000E+02	5.05000E+02	4.99000E+02	5.01000E+02	5.01000E+02
5.17226E+02	5.00000E+02	4.99000E+02	5.02000E+02	5.00000E+02	4.95000E+02	4.91000E+02	4.95000E+02	4.90000E+02	4.93000E+02	4.98000E+02	4.90000E+02	4.86000E+02	4.88000E+02	4.88000E+02	4.83000E+02	4.80000E+02	4.90000E+02	4.87000E+02	4.85000E+02	4.80000E+02	4.87000E+02	4.93000E+02	4.92000E+02	4.81000E+02	4.87000E+02	4.96000E+02	4.95000E+02	4.91000E+02	5.00000E+02	5.01000E+02	5.02000E+02	5.00000E+02	4.92000E+02	5.03000E+02	5.03000E+02	5.12000E+02	5.13000E+02	5.03000E+02	5.01000E+02	4.97000E+02	5.16000E+02	5.11000E+02	5.08000E+02	5.15000E+02	5.01000E+02	5.19000E+02	4.98000E+02	5.10000E+02	5.09000E+02
5.19999E+02	5.28000E+02	5.25000E+02	5.38000E+02	5.28000E+02	5.19000E+02	5.12000E+02	5.08000E+02	5.15000E+02	5.03000E+02	4.99000E+02	4.92000E+02	5.01000E+02	4.93000E+02	4.98000E+02	4.88000E+02	4.98000E+02	4.87000E+02	4.80000E+02	4.84000E+02	4.78000E+02	4.85000E+02	4.83000E+02	4.89000E+02	4.90000E+02	5.03000E+02	4.92000E+02	4.98000E+02	4.97000E+02	5.02000E+02	4.99000E+02	5.21000E+02	5.19000E+02	5.22000E+02	5.27000E+02	5.23000E+02	5.28000E+02	5.38000E+02	5.31000E+02	5.40000E+02	5.43000E+02	5.40000E+02	5.33000E+02	5.43000E+02	5.51000E+02	5.45000E+02	5.29000E+02	5.30000E+02	5.29000E+02	5.47000E+02
5.22772E+02	6.49000E+02	6.19000E+02	6.05000E+02	5.87000E+02	6.00000E+02	5.68000E+02	5.77000E+02	5.46000E+02	5.48000E+02	5.42000E+02	5.42000E+02	5.38000E+02	5.13000E+02	5.13000E+02	5.10000E+02	4.99000E+02	5.05000E+02	4.89000E+02	4.85000E+02	4.96000E+02	4.86000E+02	5.01000E+02	4.95000E+02	5.06000E+02	5.06000E+02	5.20000E+02	5.31000E+02	5.32000E+02	5.40000E+02	5.53000E+02	5.77000E+02	5.72000E+02	5.96000E+02	6.22000E+02	6.09000E+02	6.10000E+02	6.14000E+02	6.29000E+02	6.58000E+02	6.47000E+02	6.52000E+02	6.48000E+02	6.60000E+02	6.50000E+02	6.47000E+02	6.39000E+02	6.48000E+02	6.27000E+02	6.14000E+02
5.25543E+02	7.21000E+02	7.26000E+02	7.03000E+02	6.76000E+02	6.69000E+02	6.35000E+02	6.10000E+02	6.11000E+02	5.91000E+02	5.71000E+02	5.70000E+02	5.72000E+02	5.37000E+02	5.46000E+02	5.27000E+02	5.12000E+02	4.97000E+02	4.89000E+02	4.91000E+02	4.91000E+02	5.10000E+02	4.99000E+02	5.02000E+02	5.19000E+02	5.23000E+02	5.43000E+02	5.48000E+02	5.68000E+02	5.82000E+02	6.01000E+02	6.24000E+02	6.37000E+02	6.55000E+02	6.65000E+02	6.87000E+02	7.35000E+02	7.29000E+02	7.49000E+02	7.64000E+02	7.46000E+02	7.43000E+02	7.68000E+02	7.54000E+02	7.82000E+02	7.85000E+02	7.58000E+02	7.55000E+02	7.38000E+02	7.19000E+02
5.28314E+02	6.60000E+02	6.77000E+02	6.73000E+02	6.55000E+02	6.56000E+02	6.41000E+02	6.23000E+02	5.93000E+02	5.73000E+02	5.61000E+02	5.71000E+02	5.57000E+02	5.42000E+02	5.36000E+02	5.29000E+02	5.16000E+02	5.08000E+02	4.97000E+02	5.06000E+02	4.90000E+02	5.02000E+02	5.02000E+02	5.09000E+02	5.23000E+02	5.21000E+02	5.36000E+02	5.44000E+02	5.61000E+02	5.69000E+02	5.80000E+02	6.08000E+02	6.08000E+02	6.42000E+02	6.67000E+02	6.64000E+02	6.85000E+02	6.65000E+02	6.81000E+02	6.96000E+02	7.02000E+02	7.49000E+02	7.28000E+02	7.27000E+02	7.30000E+02	7.19000E+02	7.43000E+02	7.09000E+02	6.95000E+02	6.90000E+02
5.31083E+02	5.51000E+02	5.61000E+02	5.55000E+02	5.43000E+02	5.53000E+02	5.40000E+02	5.47000E+02	5.21000E+02	5.20000E+02	5.17000E+02	5.17000E+02	5.18000E+02	5.00000E+02	5.02000E+02	4.98000E+02	4.95000E+02	4.96000E+02	4.95000E+02	4.87000E+02	4.89000E+02	4.89000E+02	4.91000E+02	4.96000E+02	4.91000E+02	5.07000E+02	5.12000E+02	5.03000E+02	5.07000E+02	5.06000E+02	5.25000E+02	5.28000E+02	5.31000E+02	5.40000E+02	5.50000E+02	5.53000E+02	5.61000E+02	5.60000E+02	5.81000E+02	5.86000E+02	5.79000E+02	5.76000E+02	5.78000E+02	5.64000E+02	5.86000E+02	5.91000E+02	5.67000E+02	5.80000E+02	5.85000E+02	5.59000E+02
5.33852E+02	5.17000E+02	5.03000E+02	5.08000E+02	5.05000E+02	5.18000E+02	5.00000E+02	5.08000E+02	4.96000E+02	4.91000E+02	4.89000E+02	4.93000E+02	4.92000E+02	4.87000E+02	4.84000E+02	4.85000E+02	4.87000E+02	4.88000E+02	4.80000E+02	4.85000E+02	4.84000E+02	4.88000E+02	4.85000E+02	4.88000E+02	4.81000E+02	4.80000E+02	4.92000E+02	4.94000E+02	5.04000E+02	4.94000E+02	4.97000E+02	5.03000E+02	5.07000E+02	5.05000E+02	5.01000E+02	5.16000E+02	5.07000E+02	5.13000E+02	5.20000E+02	5.16000E+02	5.16000E+02	5.22000E+02	5.15000E+02	5.15000E+02	5.17000E+02	5.20000E+02	5.18000E+02	5.05000E+02	5.16000E+02	5.18000E+02
5.36620E+02	5.05000E+02	4.97000E+02	4.98000E+02	4.96000E+02	4.89000E+02	4.95000E+02	4.98000E+02	4.82000E+02	4.96000E+02	4.85000E+02	4.92000E+02	4.83000E+02	4.87000E+02	4.92000E+02	4.89000E+02	4.91000E+02	4.87000E+02	4.93000E+02	4.91000E+02	4.84000E+02	4.93000E+02	4.84000E+02	4.88000E+02	4.86000E+02	4.89000E+02	4.93000E+02	4.96000E+02	4.95000E+02	4.93000E+02	4.95000E+02	4.90000E+02	4.88000E+02	5.02000E+02	5.01000E+02	4.99000E+02	5.00000E+02	5.04000E+02	5.02000E+02	5.08000E+02	5.03000E+02	4.97000E+02	4.99000E+02	5.07000E+02	5.02000E+02	5.02000E+02	4.99000E+02	4.95000E+02	5.09000E+02	4.99000E+02
5.39386E+02	5.04000E+02	4.97000E+02	4.89000E+02	4.92000E+02	4.93000E+02	4.93000E+02	4.91000E+02	4.80000E+02	4.88000E+02	4.86000E+02	4.88000E+02	4.86000E+02	4.83000E+02	4.92000E+02	4.89000E+02	4.81000E+02	4.85000E+02	4.92000E+02	4.85000E+02	4.86000E+02	4.82000E+02	4.83000E+02	4.80000E+02	4.84000E+02	4.80000E+02	4.90000E+02	4.89000E+02	4.96000E+02	4.86000E+02	4.93000E+02	4.93000E+02	5.02000E+02	4.86000E+02	4.94000E+02	4.96000E+02	4.93000E+02	4.84000E+02	4.96000E+02	4.96000E+02	5.02000E+02	4.97000E+02	5.02000E+02	4.96000E+02	5.00000E+02	4.93000E+02	4.91000E+02	4.98000E+02	5.00000E+02	4.96000E+02
5.42152E+02	4.90000E+02	4.94000E+02	4.89000E+02	4.84000E+02	4.92000E+02	4.94000E+02	4.86000E+02	4.94000E+02	5.03000E+02	4.84000E+02	4.87000E+02	4.89000E+02	4.87000E+02	4.84000E+02	4.85000E+02	4.80000E+02	4.85000E+02	4.84000E+02	4.89000E+02	4.88000E+02	4.87000E+02	4.83000E+02	4.87000E+02	4.92000E+02	4.86000E+02	4.92000E+02	4.93000E+02	4.88000E+02	4.89000E+02	4.93000E+02	4.84000E+02	4.85000E+02	4.87000E+02	4.95000E+02	4.87000E+02	4.89000E+02	5.01000E+02	4.89000E+02	4.94000E+02	4.88000E+02	5.01000E+02	5.03000E+02	5.02000E+02	4.99000E+02	4.91000E+02	4.92000E+02	4.93000E+02	4.95000E+02	4.86000E+02
5.44917E+02	4.81000E+02	4.83000E+02	4.92000E+02	4.86000E+02	4.86000E+02	4.96000E+02	4.82000E+02	4.88000E+02	4.90000E+02	4.78000E+02	4.83000E+02	4.78000E+02	4.82000E+02	4.88000E+02	4.79000E+02	4.82000E+02	4.83000E+02	4.83000E+02	4.73000E+02	4.76000E+02	4.80000E+02	4.76000E+02	4.83000E+02	4.90000E+02	4.82000E+02	4.83000E+02	4.88000E+02	4.82000E+02	4.91000E+02	4.87000E+02	4.83000E+02	4.97000E+02	4.80000E+02	4.87000E+02	4.89000E+02	4.91000E+02	4.89000E+02	4.87000E+02	4.87000E+02	4.89000E+02	4.89000E+02	4.93000E+02	4.87000E+02	4.98000E+02	4.87000E+02	5.00000E+02	4.83000E+02	4.87000E+02	4.95000E+02
5.47681E+02	4.96000E+02	4.88000E+02	4.90000E+02	4.83000E+02	4.83000E+02	4.91000E+02	4.90000E+02	4.90000E+02	4.87000E+02	4.88000E+02	4.82000E+02	4.79000E+02	4.88000E+02	4.93000E+02	4.83000E+02	4.94000E+02	4.84000E+02	4.89000E+02	4.84000E+02	4.90000E+02	4.81000E+02	4.85000E+02	4.86000E+02	4.88000E+02	4.91000E+02	4.90000E+02	4.88000E+02	4.87000E+02	4.88000E+02	4.90000E+02	4.86000E+02	4.83000E+02	4.88000E+02	4.90000E+02	4.85000E+02	4.94000E+02	4.91000E+02	4.94000E+02	4.79000E+02	4.88000E+02	4.91000E+02	4.92000E+02	4.87000E+02	4.82000E+02	4.93000E+02	4.90000E+02	4.92000E+02	4.83000E+02	4.90000E+02
5.50444E+02	4.80000E+02	4.77000E+02	4.85000E+02	4.89000E+02	4.82000E+02	4.92000E+02	4.80000E+02	4.83000E+02	4.84000E+02	4.81000E+02	4.81000E+02	4.88000E+02	4.86000E+02	4.86000E+02	4.87000E+02	4.94000E+02	4.83000E+02	4.86000E+02	4.84000E+02	4.90000E+02	4.87000E+02	4.85000E+02	4.92000E+02	4.93000E+02	4.91000E+02	4.94000E+02	4.82000E+02	4.86000E+02	4.90000E+02	4.89000E+02	4.96000E+02	4.95000E+02	4.87000E+02	4.85000E+02	4.97000E+02	4.91000E+02	4.95000E+02	4.85000E+02	4.96000E+02	4.84000E+02	4.90000E+02	4.85000E+02	4.89000E+02	4.96000E+02	4.93000E+02	4.85000E+02	4.91000E+02	4.93000E+02	4.97000E+02
5.53207E+02	4.85000E+02	4.86000E+02	4.85000E+02	4.89000E+02	4.89000E+02	4.84000E+02	4.81000E+02	4.84000E+02	4.87000E+02	4.93000E+02	4.91000E+02	4.88000E+02	4.84000E+02	4.82000E+02	4.78000E+02	4.86000E+02	4.81000E+02	4.92000E+02	4.85000E+02	4.82000E+02	4.91000E+02	4.82000E+02	4.83000E+02	4.84000E+02	4.81000E+02	4.91000E+02	4.86000E+02	4.81000E+02	4.90000E+02	4.91000E+02	4.85000E+02	4.82000E+02	4.89000E+02	4.93000E+02	4.86000E+02	4.85000E+02	4.94000E+02	4.94000E+02	4.88000E+02	4.90000E+02	4.88000E+02	4.86000E+02	4.81000E+02	4.86000E+02	4.85000E+02	4.87000E+02	4.92000E+02	4.97000E+02	4.85000E+02
5.55968E+02	4.89000E+02	4.82000E+02	4.90000E+02	4.87000E+02	4.97000E+02	4.96000E+02	4.87000E+02	4.86000E+02	4.92000E+02	4.91000E+02	4.91000E+02	4.83000E+02	4.85000E+02	4.85000E+02	4.89000E+02	4.89000E+02	4.82000E+02	4.93000E+02	4.90000E+02	4.82000E+02	4.92000E+02	4.87000E+02	4.86000E+02	4.92000E+02	4.85000E+02	4.86000E+02	4.91000E+02	4.93000E+02	4.85000E+02	4.90000E+02	4.86000E+02	4.89000E+02	4.98000E+02	4.88000E+02	4.97000E+02	4.93000E+02	4.83000E+02	4.94000E+02	4.94000E+02	4.94000E+02	4.94000E+02	4.93000E+02	4.94000E+02	4.92000E+02	4.96000E+02	4.89000E+02	5.01000E+02	4.90000E+02	4.90000E+02
5.58728E+02	4.87000E+02	4.88000E+02	4.87000E+02	4.92000E+02	4.82000E+02	4.90000E+02	4.88000E+02	4.87000E+02	4.85000E+02	4.92000E+02	4.80000E+02	4.82000E+02	4.81000E+02	4.80000E+02	4.82000E+02	4.85000E+02	4.86000E+02	4.87000E+02	4.83000E+02	4.85000E+02	4.83000E+02	4.83000E+02	4.90000E+02	4.85000E+02	4.88000E+02	4.89000E+02	4.84000E+02	4.87000E+02	4.89000E+02	4.81000E+02	4.89000E+02	4.88000E+02	4.81000E+02	4.87000E+02	4.88000E+02	4.88000E+02	4.86000E+02	4.96000E+02	4.91000E+02	4.97000E+02	4.87000E+02	4.87000E+02	4.90000E+02	4.86000E+02	4.87000E+02	4.95000E+02	4.93000E+02	4.93000E+02	4.83000E+02
5.61488E+02	4.91000E+02	4.94000E+02	4.83000E+02	4.90000E+02	4.81000E+02	4.85000E+02	4.91000E+02	4.85000E+02	4.82000E+02	4.84000E+02	4.80000E+02	4.78000E+02	4.83000E+02	4.75000E+02	4.85000E+02	4.91000E+02	4.87000E+02	4.85000E+02	4.86000E+02	4.90000E+02	4.89000E+02	4.85000E+02	4.90000E+02	4.91000E+02	4.87000E+02	4.87000E+02	4.90000E+02	4.83000E+02	4.85000E+02	4.87000E+02	4.92000E+02	4.90000E+02	4.92000E+02	4.90000E+02	4.92000E+02	5.01000E+02	4.93000E+02	4.86000E+02	4.83000E+02	4.84000E+02	4.92000E+02	4.86000E+02	4.87000E+02	4.85000E+02	4.90000E+02	4.95000E+02	4.93000E+02	4.88000E+02	4.80000E+02
5.64246E+02	4.78000E+02	4.90000E+02	4.85000E+02	4.83000E+02	4.83000E+02	4.78000E+02	4.95000E+02	4.91000E+02	4.85000E+02	4.79000E+02	4.82000E+02	4.76000E+02	4.85000E+02	4.86000E+02	4.73000E+02	4.84000E+02	4.83000E+02	4.83000E+02	4.84000E+02	4.84000E+02	4.78000E+02	4.80000E+02	4.88000E+02	4.89000E+02	4.83000E+02	4.81000E+02	4.83000E+02	4.88000E+02	4.81000E+02	4.84000E+02	4.88000E+02	4.94000E+02	4.84000E+02	4.83000E+02	4.91000E+02	4.93000E+02	4.79000E+02	4.87000E+02	4.90000E+02	4.85000E+02	4.86000E+02	4.86000E+02	4.85000E+02	4.91000E+02	4.86000E+02	4.84000E+02	4.85000E+02	4.95000E+02	4.79000E+02
5.67004E+02	4.90000E+02	4.90000E+02	4.79000E+02	4.85000E+02	4.83000E+02	4.87000E+02	4.83000E+02	4.82000E+02	4.83000E+02	4.82000E+02	4.88000E+02	4.83000E+02	4.86000E+02	4.78000E+02	4.87000E+02	4.83000E+02	4.87000E+02	4.85000E+02	4.91000E+02	4.86000E+02	4.83000E+02	4.85000E+02	4.82000E+02	4.83000E+02	4.82000E+02	4.88000E+02	4.89000E+02	4.85000E+02	4.82000E+02	4.87000E+02	4.84000E+02	4.91000E+02	4.91000E+02	4.88000E+02	4.89000E+02	4.79000E+02	4.91000E+02	4.83000E+02	4.93000E+02	4.90000E+02	4.96000E+02	5.01000E+02	4.83000E+02	4.90000E+02	4.87000E+02	4.95000E+02	4.97000E+02	4.81000E+02	4.93000E+02
5.69761E+02	5.01000E+02	4.98000E+02	5.10000E+02	5.00000E+02	5.01000E+02	5.01000E+02	5.04000E+02	5.05000E+02	5.04000E+02	5.14000E+02	4.97000E+02	5.01000E+02	4.99000E+02	4.92000E+02	4.96000E+02	5.05000E+02	4.99000E+02	4.90000E+02	4.96000E+02	5.03000E+02	5.06000E+02	5.06000E+02	5.08000E+02	5.04000E+02	5.04000E+02	5.06000E+02	5.09000E+02	5.05000E+02	5.10000E+02	5.00000E+02	5.01000E+02	5.00000E+02	5.05000E+02	5.07000E+02	5.05000E+02	5.02000E+02	5.10000E+02	4.97000E+02	5.04000E+02	5.03000E+02	4.92000E+02	5.02000E+02	5.03000E+02	5.04000E+02	5.05000E+02	5.04000E+02	5.09000E+02	5.09000E+02	5.02000E+02
5.72516E+02	4.88000E+02	4.89000E+02	4.83000E+02	4.84000E+02	4.85000E+02	4.85000E+02	4.86000E+02	4.87000E+02	4.90000E+02	4.87000E+02	4.86000E+02	4.85000E+02	4.81000E+02	4.79000E+02	4.79000E+02	4.89000E+02	4.77000E+02	4.81000E+02	4.86000E+02	4.78000E+02	4.89000E+02	4.88000E+02	4.81000E+02	4.84000E+02	4.84000E+02	4.81000E+02	4.85000E+02	4.87000E+02	4.85000E+02	4.85000E+02	4.78000E+02	4.85000E+02	4.86000E+02	4.85000E+02	4.86000E+02	4.89000E+02	4.92000E+02	4.84000E+02	4.86000E+02	4.88000E+02	4.86000E+02	4.83000E+02	4.90000E+02	4.92000E+02	4.70000E+02	4.87000E+02	4.81000E+02	4.82000E+02	4.83000E+02
5.75271E+02	4.92000E+02	4.97000E+02	4.93000E+02	4.89000E+02	4.87000E+02	4.95000E+02	4.89000E+02	4.88000E+02	4.86000E+02	4.92000E+02	4.92000E+02	4.89000E+02	4.86000E+02	4.89000E+02	4.86000E+02	4.89000E+02	4.93000E+02	4.88000E+02	4.93000E+02	4.88000E+02	4.84000E+02	4.88000E+02	4.93000E+02	4.92000E+02	4.84000E+02	4.88000E+02	4.87000E+02	4.91000E+02	4.82000E+02	4.92000E+02	4.87000E+02	4.92000E+02	4.91000E+02	4.91000E+02	4.96000E+02	4.86000E+02	4.94000E+02	4.88000E+02	4.82000E+02	4.95000E+02	4.86000E+02	4.96000E+02	4.83000E+02	4.95000E+02	4.83000E+02	4.84000E+02	4.89000E+02	4.92000E+02	4.86000E+02
5.78025E+02	4.82000E+02	4.76000E+02	4.89000E+02	4.82000E+02	4.78000E+02	4.81000E+02	4.87000E+02	4.84000E+02	4.90000E+02	4.84000E+02	4.82000E+02	4.82000E+02	4.83000E+02	4.85000E+02	4.84000E+02	4.89000E+02	4.82000E+02	4.80000E+02	4.78000E+02	4.80000E+02	4.81000E+02	4.89000E+02	4.92000E+02	4.90000E+02	4.84000E+02	4.92000E+02	4.81000E+02	4.85000E+02	4.88000E+02	4.85000E+02	4.86000E+02	4.85000E+02	4.92000E+02	4.85000E+02	4.83000E+02	4.86000E+02	4.77000E+02	4.89000E+02	4.81000E+02	4.84000E+02	4.88000E+02	4.89000E+02	4.83000E+02	4.91000E+02	4.85000E+02	4.82000E+02	4.85000E+02	4.97000E+02	4.82000E+02
5.80778E+02	4.89000E+02	4.92000E+02	4.86000E+02	4.84000E+02	4.90000E+02	4.84000E+02	4.85000E+02	4.87000E+02	4.83000E+02	4.84000E+02	4.83000E+02	4.85000E+02	4.88000E+02	4.84000E+02	4.85000E+02	4.91000E+02	4.94000E+02	4.91000E+02	4.85000E+02	4.81000E+02	4.90000E+02	4.89000E+02	4.89000E+02	4.87000E+02	4.89000E+02	4.86000E+02	4.87000E+02	4.93000E+02	4.80000E+02	4.95000E+02	4.88000E+02	4.88000E+02	4.87000E+02	4.95000E+02	4.91000E+02	4.84000E+02	4.90000E+02	4.85000E+02	4.89000E+02	4.87000E+02	4.91000E+02	4.87000E+02	4.83000E+02	4.91000E+02	4.86000E+02	4.92000E+02	4.90000E+02	4.94000E+02	4.87000E+02
5.83530E+02	4.90000E+02	4.85000E+02	4.76000E+02	4.78000E+02	4.78000E+02	4.80000E+02	4.89000E+02	4.86000E+02	4.78000E+02	4.89000E+02	4.80000E+02	4.80000E+02	4.86000E+02	4.77000E+02	4.85000E+02	4.87000E+02	4.89000E+02	4.80000E+02	4.83000E+02	4.73000E+02	4.81000E+02	4.88000E+02	4.90000E+02	4.87000E+02	4.84000E+02	4.83000E+02	4.85000E+02	4.92000E+02	4.89000E+02	4.81000E+02	4.83000E+02	4.84000E+02	4.84000E+02	4.83000E+02	4.93000E+02	4.86000E+02	4.93000E+02	4.85000E+02	4.90000E+02	4.87000E+02	4.84000E+02	4.86000E+02	4.84000E+02	4.90000E+02	4.89000E+02	4.88000E+02	4.81000E+02	4.83000E+02	4.86000E+02
5.86282E+02	4.85000E+02	4.84000E+02	4.91000E+02	4.88000E+02	4.87000E+02	4.89000E+02	4.77000E+02	4.92000E+02	4.88000E+02	4.77000E+02	4.84000E+02	4.95000E+02	4.90000E+02	4.82000E+02	4.89000E+02	4.86000E+02	4.84000E+02	4.91000E+02	4.81000E+02	4.87000E+02	4.85000E+02	4.85000E+02	4.83000E+02	4.88000E+02	4.90000E+02	4.87000E+02	4.94000E+02	4.94000E+02	4.80000E+02	4.93000E+02	4.91000E+02	4.80000E+02	4.84000E+02	4.90000E+02	4.93000E+02	4.87000E+02	4.92000E+02	4.80000E+02	4.93000E+02	4.91000E+02	4.91000E+02	4.84000E+02	4.91000E+02	4.92000E+02	4.91000E+02	4.87000E+02	4.86000E+02	4.85000E+02	4.89000E+02
5.89032E+02	4.88000E+02	4.83000E+02	4.83000E+02	4.91000E+02	4.82000E+02	4.75000E+02	4.80000E+02	4.92000E+02	4.80000E+02	4.85000E+02	4.84000E+02	4.86000E+02	4.82000E+02	4.85000E+02	4.89000E+02	4.84000E+02	4.86000E+02	4.83000E+02	4.91000E+02	4.90000E+02	4.79000E+02	4.89000E+02	4.92000E+02	4.94000E+02	4.87000E+02	4.87000E+02	4.88000E+02	4.86000E+02	4.94000E+02	4.92000E+02	4.83000E+02	4.93000E+02	4.85000E+02	4.89000E+02	4.91000E+02	4.91000E+02	4.94000E+02	4.81000E+02	4.86000E+02	4.92000E+02	4.93000E+02	4.89000E+02	4.95000E+02	4.93000E+02	4.95000E+02	4.89000E+02	4.97000E+02	4.98000E+02	4.89000E+02
5.91781E+02	4.85000E+02	4.82000E+02	4.89000E+02	4.85000E+02	4.90000E+02	4.76000E+02	4.88000E+02	4.74000E+02	4.84000E+02	4.88000E+02	4.81000E+02	4.88000E+02	4.91000E+02	4.82000E+02	4.82000E+02	4.86000E+02	4.81000E+02	4.97000E+02	4.90000E+02	4.93000E+02	4.87000E+02	4.84000E+02	4.82000E+02	4.77000E+02	4.80000E+02	4.88000E+02	4.89000E+02	4.87000E+02	4.87000E+02	4.90000E+02	4.87000E+02	4.90000E+02	4.88000E+02	4.85000E+02	4.92000E+02	4.90000E+02	4.90000E+02	4.84000E+02	4.88000E+02	4.82000E+02	4.92000E+02	4.82000E+02	4.94000E+02	4.83000E+02	4.91000E+02	4.84000E+02	4.86000E+02	4.81000E+02	4.94000E+02
5.94530E+02	4.78000E+02	4.83000E+02	4.82000E+02	4.83000E+02	4.81000E+02	4.91000E+02	4.79000E+02	4.86000E+02	4.82000E+02	4.86000E+02	4.78000E+02	4.85000E+02	4.84000E+02	4.87000E+02	4.81000E+02	4.79000E+02	4.82000E+02	4.90000E+02	4.84000E+02	4.87000E+02	4.79000E+02	4.83000E+02	4.91000E+02	4.83000E+02	4.88000E+02	4.89000E+02	4.85000E+02	4.81000E+02	4.86000E+02	4.85000E+02	4.86000E+02	4.80000E+02	4.86000E+02	4.86000E+02	4.86000E+02	4.79000E+02	4.92000E+02	4.85000E+02	4.91000E+02	4.89000E+02	4.96000E+02	4.86000E+02	4.86000E+02	4.82000E+02	4.88000E+02	4.91000E+02	4.94000E+02	4.79000E+02	4.90000E+02
5.97277E+02	4.85000E+02	4.85000E+02	4.87000E+02	4.95000E+02	4.91000E+02	4.83000E+02	4.90000E+02	4.82000E+02	4.84000E+02	4.78000E+02	4.86000E+02	4.89000E+02	4.84000E+02	4.82000E+02	4.87000E+02	4.80000E+02	4.81000E+02	4.86000E+02	4.93000E+02	4.92000E+02	4.86000E+02	4.88000E+02	4.97000E+02	4.83000E+02	4.79000E+02	4.90000E+02	4.87000E+02	4.87000E+02	4.87000E+02	4.95000E+02	4.92000E+02	4.88000E+02	4.90000E+02	4.93000E+02	4.87000E+02	4.89000E+02	4.84000E+02	4.92000E+02	4.89000E+02	4.92000E+02	4.90000E+02	4.85000E+02	4.82000E+02	4.88000E+02	4.86000E+02	4.93000E+02	4.84000E+02	4.94000E+02	4.86000E+02
6.00024E+02	4.95000E+02	4.90000E+02	4.93000E+02	4.91000E+02	4.88000E+02	4.96000E+02	4.84000E+02	4.88000E+02	4.86000E+02	4.87000E+02	4.87000E+02	4.87000E+02	4.88000E+02	4.79000E+02	4.87000E+02	4.97000E+02	4.83000E+02	4.88000E+02	4.87000E+02	4.80000E+02	4.86000E+02	4.84000E+02	4.91000E+02	4.89000E+02	4.82000E+02	4.90000E+02	4.82000E+02	4.85000E+02	4.94000E+02	4.88000E+02	4.91000E+02	4.83000E+02	4.97000E+02	4.88000E+02	4.88000E+02	4.89000E+02	4.93000E+02	4.86000E+02	4.87000E+02	4.91000E+02	4.82000E+02	4.91000E+02	4.89000E+02	4.94000E+02	4.84000E+02	4.91000E+02	4.87000E+02	4.87000E+02	4.87000E+02
6.02770E+02	4.87000E+02	4.92000E+02	4.85000E+02	4.91000E+02	4.84000E+02	4.88000E+02	4.87000E+02	4.88000E+02	4.75000E+02	4.89000E+02	4.82000E+02	4.89000E+02	4.92000E+02	4.85000E+02	4.81000E+02	4.81000E+02	4.79000E+02	4.89000E+02	4.86000E+02	4.79000E+02	4.86000E+02	4.75000E+02	4.86000E+02	4.87000E+02	4.83000E+02	4.85000E+02	4.82000E+02	4.92000E+02	4.84000E+02	4.81000E+02	4.90000E+02	4.96000E+02	4.78000E+02	4.99000E+02	4.90000E+02	4.88000E+02	4.91000E+02	4.84000E+02	4.88000E+02	4.82000E+02	4.91000E+02	4.92000E+02	4.86000E+02	4.86000E+02	4.79000E+02	4.87000E+02	4.94000E+02	4.89000E+02	4.88000E+02
6.05514E+02	4.83000E+02	4.85000E+02	4.87000E+02	4.89000E+02	4.86000E+02	4.87000E+02	4.90000E+02	4.85000E+02	4.86000E+02	4.88000E+02	4.90000E+02	4.90000E+02	4.86000E+02	4.78000E+02	4.87000E+02	4.86000E+02	4.93000E+02	4.82000E+02	4.89000E+02	4.94000E+02	4.93000E+02	4.86000E+02	4.88000E+02	4.90000E+02	4.82000E+02	4.85000E+02	4.89000E+02	4.84000E+02	4.91000E+02	4.92000E+02	4.91000E+02	4.81000E+02	4.88000E+02	4.88000E+02	4.88000E+02	4.85000E+02	4.93000E+02	4.89000E+02	4.85000E+02	4.83000E+02	4.94000E+02	4.89000E+02	4.88000E+02	4.98000E+02	4.85000E+02	4.92000E+02	4.93000E+02	4.94000E+02	4.89000E+02
6.08258E+02	4.84000E+02	4.84000E+02	4.85000E+02	4.76000E+02	4.88000E+02	4.80000E+02	4.86000E+02	4.88000E+02	4.89000E+02	4.85000E+02	4.86000E+02	4.83000E+02	4.85000E+02	4.81000E+02	4.80000E+02	4.81000E+02	4.85000E+02	4.83000E+02	4.81000E+02	4.88000E+02	4.81000E+02	4.86000E+02	4.91000E+02	4.83000E+02	4.85000E+02	4.80000E+02	4.88000E+02	4.86000E+02	4.89000E+02	4.92000E+02	4.85000E+02	4.87000E+02	4.88000E+02	4.80000E+02	4.81000E+02	4.93000E+02	4.90000E+02	4.82000E+02	4.90000E+02	4.86000E+02	4.82000E+02	4.86000E+02	4.89000E+02	4.88000E+02	4.95000E+02	4.87000E+02	4.95000E+02	4.85000E+02	4.87000E+02
6.11001E+02	4.81000E+02	4.84000E+02	4.89000E+02	4.90000E+02	4.76000E+02	4.83000E+02	4.87000E+02	4.74000E+02	4.79000E+02	4.87000E+02	4.84000E+02	4.87000E+02	4.78000E+02	4.84000E+02	4.83000E+02	4.86000E+02	4.83000E+02	4.86000E+02	4.85000E+02	4.86000E+02	4.81000E+02	4.78000E+02	4.78000E+02	4.81000E+02	4.86000E+02	4.78000E+02	4.81000E+02	4.91000E+02	4.90000E+02	4.81000E+02	4.88000E+02	4.82000E+02	4.87000E+02	4.87000E+02	4.86000E+02	4.90000E+02	4.90000E+02	4.91000E+02	4.83000E+02	4.88000E+02	4.92000E+02	4.97000E+02	4.86000E+02	4.89000E+02	4.93000E+02	4.91000E+02	4.86000E+02	4.82000E+02	4.93000E+02
6.13743E+02	4.82000E+02	4.86000E+02	4.86000E+02	4.86000E+02	4.86000E+02	4.87000E+02	4.86000E+02	4.89000E+02	4.88000E+02	4.89000E+02	4.91000E+02	4.81000E+02	4.82000E+02	4.84000E+02	4.77000E+02	4.84000E+02	4.84000E+02	4.86000E+02	4.86000E+02	4.84000E+02	4.81000E+02	4.88000E+02	4.94000E+02	4.85000E+02	4.84000E+02	4.84000E+02	4.87000E+02	4.82000E+02	4.80000E+02	4.81000E+02	4.88000E+02	4.84000E+02	4.95000E+02	4.89000E+02	4.85000E+02	4.88000E+02	4.86000E+02	4.88000E+02	4.86000E+02	4.89000E+02	4.85000E+02	4.88000E+02	4.83000E+02	4.95000E+02	5.00000E+02	4.89000E+02	4.83000E+02	4.87000E+02	4.92000E+02
6.16485E+02	4.86000E+02	4.90000E+02	4.83000E+02	4.81000E+02	4.88000E+02	4.85000E+02	4.90000E+02	4.84000E+02	4.77000E+02	4.81000E+02	4.83000E+02	4.92000E+02	4.86000E+02	4.85000E+02	4.82000E+02	4.87000E+02	4.89000E+02	4.85000E+02	4.91000E+02	4.82000E+02	4.85000E+02	4.85000E+02	4.87000E+02	4.94000E+02	4.89000E+02	4.85000E+02	4.85000E+02	4.89000E+02	4.92000E+02	4.93000E+02	4.85000E+02	4.86000E+02	4.90000E+02	4.90000E+02	4.95000E+02	4.89000E+02	4.92000E+02	4.81000E+02	4.96000E+02	4.89000E+02	4.89000E+02	4.85000E+02	4.90000E+02	4.88000E+02	4.88000E+02	4.98000E+02	4.80000E+02	4.89000E+02	4.88000E+02
6.19225E+02	4.80000E+02	4.94000E+02	4.90000E+02	4.86000E+02	4.88000E+02	4.81000E+02	4.84000E+02	4.85000E+02	4.89000E+02	4.81000E+02	4.86000E+02	4.91000E+02	4.89000E+02	4.90000E+02	4.85000E+02	4.85000E+02	4.81000E+02	4.90000E+02	4.90000E+02	4.81000E+02	4.84000E+02	4.84000E+02	4.89000E+02	4.82000E+02	4.88000E+02	4.90000E+02	4.84000E+02	4.85000E+02	4.84000E+02	4.84000E+02	4.83000E+02	4.79000E+02	4.86000E+02	4.90000E+02	4.85000E+02	4.90000E+02	4.87000E+02	4.85000E+02	4.89000E+02	4.87000E+02	4.93000E+02	5.05000E+02	4.82000E+02	4.90000E+02	4.91000E+02	4.91000E+02	4.94000E+02	4.83000E+02	4.84000E+02
6.21964E+02	4.95000E+02	4.90000E+02	4.86000E+02	4.91000E+02	4.86000E+02	4.87000E+02	4.86000E+02	4.92000E+02	4.94000E+02	4.82000E+02	4.97000E+02	4.83000E+02	4.93000E+02	4.87000E+02	4.91000E+02	4.90000E+02	4.88000E+02	4.83000E+02	4.95000E+02	4.93000E+02	4.91000E+02	4.91000E+02	4.89000E+02	4.95000E+02	4.95000E+02	4.89000E+02	4.91000E+02	4.97000E+02	4.84000E+02	4.85000E+02	4.86000E+02	4.91000E+02	4.88000E+02	4.93000E+02	4.88000E+02	4.97000E+02	4.93000E+02	4.95000E+02	4.85000E+02	4.87000E+02	4.82000E+02	4.94000E+02	4.94000E+02	4.85000E+02	4.92000E+02	4.95000E+02	4.91000E+02	4.94000E+02	4.89000E+02
6.24703E+02	4.86000E+02	4.89000E+02	4.91000E+02	4.89000E+02	4.93000E+02	4.85000E+02	4.93000E+02	4.78000E+02	4.93000E+02	4.84000E+02	4.83000E+02	4.85000E+02	4.90000E+02	4.91000E+02	4.85000E+02	4.78000E+02	4.89000E+02	4.81000E+02	4.86000E+02	4.82000E+02	4.91000E+02	4.93000E+02	4.89000E+02	4.80000E+02	4.87000E+02	4.86000E+02	4.83000E+02	4.93000E+02	4.94000E+02	4.87000E+02	4.94000E+02	4.89000E+02	4.86000E+02	4.94000E+02	4.87000E+02	4.85000E+02	4.92000E+02	4.97000E+02	4.93000E+02	4.89000E+02	4.94000E+02	4.87000E+02	4.83000E+02	4.92000E+02	4.86000E+02	4.87000E+02	4.91000E+02	4.94000E+02	4.96000E+02
6.27440E+02	4.95000E+02	4.83000E+02	4.93000E+02	4.91000E+02	4.93000E+02	4.97000E+02	4.86000E+02	4.90000E+02	4.88000E+02	4.82000E+02	4.88000E+02	4.90000E+02	4.93000E+02	4.90000E+02	4.81000E+02	4.94000E+02	4.91000E+02	4.85000E+02	4.86000E+02	4.85000E+02	4.79000E+02	4.85000E+02	4.95000E+02	4.86000E+02	4.90000E+02	4.90000E+02	4.95000E+02	4.90000E+02	4.96000E+02	4.91000E+02	4.96000E+02	4.85000E+02	4.99000E+02	4.80000E+02	4.89000E+02	4.95000E+02	5.06000E+02	4.93000E+02	5.04000E+02	4.94000E+02	4.89000E+02	4.93000E+02	4.93000E+02	4.96000E+02	4.87000E+02	4.96000E+02	4.91000E+02	4.93000E+02	4.98000E+02
6.30177E+02	4.87000E+02	4.81000E+02	4.85000E+02	4.86000E+02	4.83000E+02	4.82000E+02	4.86000E+02	4.82000E+02	4.88000E+02	4.93000E+02	4.81000E+02	4.87000E+02	4.87000E+02	4.86000E+02	4.86000E+02	4.87000E+02	4.87000E+02	4.84000E+02	4.80000E+02	4.84000E+02	4.92000E+02	4.80000E+02	4.87000E+02	4.80000E+02	4.78000E+02	4.89000E+02	4.83000E+02	4.94000E+02	4.86000E+02	4.79000E+02	4.87000E+02	4.91000E+02	4.81000E+02	4.87000E+02	4.79000E+02	4.85000E+02	4.77000E+02	4.81000E+02	4.87000E+02	4.88000E+02	4.88000E+02	4.88000E+02	4.88000E+02	4.86000E+02	4.90000E+02	4.91000E+02	4.87000E+02	4.94000E+02	4.87000E+02
6.32913E+02	4.87000E+02	4.94000E+02	4.80000E+02	4.85000E+02	4.82000E+02	4.98000E+02	4.80000E+02	4.89000E+02	4.83000E+02	4.75000E+02	4.83000E+02	4.91000E+02	4.88000E+02	4.90000E+02	4.80000E+02	4.86000E+02	4.89000E+02	4.85000E+02	4.91000E+02	4.89000E+02	4.87000E+02	4.86000E+02	4.86000E+02	4.85000E+02	4.80000E+02	4.83000E+02	4.79000E+02	4.78000E+02	4.89000E+02	4.92000E+02	4.85000E+02	4.84000E+02	4.94000E+02	4.99000E+02	4.81000E+02	4.96000E+02	4.98000E+02	4.91000E+02	4.90000E+02	4.94000E+02	4.89000E+02	4.93000E+02	4.90000E+02	4.97000E+02	4.89000E+02	4.84000E+02	4.84000E+02	4.85000E+02	4.92000E+02
6.35647E+02	4.88000E+02	4.89000E+02	4.82000E+02	4.85000E+02	4.87000E+02	4.88000E+02	4.83000E+02	4.83000E+02	4.82000E+02	4.76000E+02	4.85000E+02	4.80000E+02	4.89000E+02	4.89000E+02	4.86000E+02	4.85000E+02	4.81000E+02	4.85000E+02	4.84000E+02	4.85000E+02	4.80000E+02	4.88000E+02	4.89000E+02	4.87000E+02	4.97000E+02	4.84000E+02	4.87000E+02	4.90000E+02	4.91000E+02	4.86000E+02	4.90000E+02	4.93000E+02	4.85000E+02	4.94000E+02	4.94000E+02	4.84000E+02	4.88000E+02	4.87000E+02	4.95000E+02	4.87000E+02	4.89000E+02	4.83000E+02	4.90000E+02	4.86000E+02	4.89000E+02	4.91000E+02	4.82000E+02	4.85000E+02	4.85000E+02
6.38381E+02	4.79000E+02	4.86000E+02	4.89000E+02	4.85000E+02	4.88000E+02	4.77000E+02	4.90000E+02	4.78000E+02	4.81000E+02	4.89000E+02	4.89000E+02	4.89000E+02	4.89000E+02	4.86000E+02	4.81000E+02	4.78000E+02	4.89000E+02	4.86000E+02	4.87000E+02	4.90000E+02	4.80000E+02	4.83000E+02	4.82000E+02	4.85000E+02	4.91000E+02	4.83000E+02	4.85000E+02	4.83000E+02	4.92000E+02	4.93000E+02	4.88000E+02	4.84000E+02	4.85000E+02	5.00000E+02	4.84000E+02	4.98000E+02	4.94000E+02	4.78000E+02	4.83000E+02	4.86000E+02	4.91000E+02	4.90000E+02	4.83000E+02	4.92000E+02	4.83000E+02	4.84000E+02	4.87000E+02	4.89000E+02	4.89000E+02
6.41114E+02	4.73000E+02	4.84000E+02	4.85000E+02	4.82000E+02	4.81000E+02	4.91000E+02	4.81000E+02	4.83000E+02	4.86000E+02	4.81000E+02	4.86000E+02	4.84000E+02	4.87000E+02	4.78000E+02	4.84000E+02	4.83000E+02	4.90000E+02	4.81000E+02	4.83000E+02	4.87000E+02	4.83000E+02	4.78000E+02	4.87000E+02	4.80000E+02	4.78000E+02	4.78000E+02	4.79000E+02	4.85000E+02	4.93000E+02	4.88000E+02	4.91000E+02	4.84000E+02	4.81000E+02	4.87000E+02	4.88000E+02	4.92000E+02	4.84000E+02	4.88000E+02	4.82000E+02	4.86000E+02	4.86000E+02	4.91000E+02	4.88000E+02	4.88000E+02	4.97000E+02	4.86000E+02	4.85000E+02	4.81000E+02	4.88000E+02
6.43846E+02	4.86000E+02	4.89000E+02	4.87000E+02	4.79000E+02	4.88000E+02	4.81000E+02	4.90000E+02	4.86000E+02	4.80000E+02	4.84000E+02	4.82000E+02	4.84000E+02	4.91000E+02	4.84000E+02	4.82000E+02	4.90000E+02	4.84000E+02	4.86000E+02	4.81000E+02	4.83000E+02	4.84000E+02	4.90000E+02	4.93000E+02	4.81000E+02	4.89000E+02	4.88000E+02	4.91000E+02	4.86000E+02	4.88000E+02	4.88000E+02	4.94000E+02	4.83000E+02	4.92000E+02	4.82000E+02	4.90000E+02	4.85000E+02	4.92000E+02	4.95000E+02	4.91000E+02	4.80000E+02	4.85000E+02	4.90000E+02	4.99000E+02	4.95000E+02	4.86000E+02	4.96000E+02	4.77000E+02	4.94000E+02	4.86000E+02
6.46578E+02	4.92000E+02	4.86000E+02	4.87000E+02	4.82000E+02	4.89000E+02	4.95000E+02	4.88000E+02	5.06000E+02	4.83000E+02	4.85000E+02	4.83000E+02	4.82000E+02	4.92000E+02	4.87000E+02	4.92000E+02	4.89000E+02	4.88000E+02	4.84000E+02	4.82000E+02	4.83000E+02	4.85000E+02	4.85000E+02	4.94000E+02	4.83000E+02	4.86000E+02	4.86000E+02	4.91000E+02	4.98000E+02	4.86000E+02	4.93000E+02	4.90000E+02	4.83000E+02	4.89000E+02	4.80000E+02	4.91000E+02	4.97000E+02	4.94000E+02	4.94000E+02	4.92000E+02	4.91000E+02	4.92000E+02	4.86000E+02	4.86000E+02	4.92000E+02	5.05000E+02	4.81000E+02	4.84000E+02	4.86000E+02	4.84000E+02
6.49308E+02	4.91000E+02	4.85000E+02	4.89000E+02	4.79000E+02	4.89000E+02	4.80000E+02	4.82000E+02	4.85000E+02	4.83000E+02	4.86000E+02	4.86000E+02	4.84000E+02	4.78000E+02	4.84000E+02	4.85000E+02	4.78000E+02	4.84000E+02	4.87000E+02	4.81000E+02	4.81000E+02	4.87000E+02	4.81000E+02	4.80000E+02	4.82000E+02	4.87000E+02	4.87000E+02	4.86000E+02	4.80000E+02	4.85000E+02	4.82000E+02	4.84000E+02	4.84000E+02	4.85000E+02	4.83000E+02	4.86000E+02	4.84000E+02	4.88000E+02	4.75000E+02	4.93000E+02	4.88000E+02	4.91000E+02	4.95000E+02	4.87000E+02	4.90000E+02	4.87000E+02	4.90000E+02	4.86000E+02	4.78000E+02	4.85000E+02
6.52037E+02	4.81000E+02	4.83000E+02	4.96000E+02	4.89000E+02	4.80000E+02	4.80000E+02	4.82000E+02	4.87000E+02	4.89000E+02	4.83000E+02	4.78000E+02	4.86000E+02	4.86000E+02	4.80000E+02	4.85000E+02	4.82000E+02	4.86000E+02	4.77000E+02	4.88000E+02	4.85000E+02	4.79000E+02	4.89000E+02	4.86000E+02	4.82000E+02	4.87000E+02	4.91000E+02	4.81000E+02	4.88000E+02	4.90000E+02	4.84000E+02	4.85000E+02	4.79000E+02	4.83000E+02	4.88000E+02	4.89000E+02	4.87000E+02	4.80000E+02	4.88000E+02	4.91000E+02	4.89000E+02	4.84000E+02	4.88000E+02	4.89000E+02	4.84000E+02	4.80000E+02	4.89000E+02	4.85000E+02	4.86000E+02	4.78000E+02
6.54766E+02	4.80000E+02	4.75000E+02	4.76000E+02	4.83000E+02	4.80000E+02	4.77000E+02	4.78000E+02	4.81000E+02	4.82000E+02	4.80000E+02	4.85000E+02	4.86000E+02	4.86000E+02	4.79000E+02	4.76000E+02	4.81000E+02	4.80000E+02	4.71000E+02	4.82000E+02	4.85000E+02	4.82000E+02	4.82000E+02	4.80000E+02	4.82000E+02	4.85000E+02	4.76000E+02	4.81000E+02	4.86000E+02	4.86000E+02	4.78000E+02	4.85000E+02	4.83000E+02	4.82000E+02	4.78000E+02	4.89000E+02	4.85000E+02	4.89000E+02	4.79000E+02	4.88000E+02	4.91000E+02	4.92000E+02	4.89000E+02	4.88000E+02	4.85000E+02	4.76000E+02	4.90000E+02	4.93000E+02	4.76000E+02	4.88000E+02
6.57493E+02	4.98000E+02	4.93000E+02	4.94000E+02	4.80000E+02	4.88000E+02	4.79000E+02	4.84000E+02	4.84000E+02	4.85000E+02	4.82000E+02	4.81000E+02	4.81000E+02	4.87000E+02	4.91000E+02	4.85000E+02	4.80000E+02	4.94000E+02	4.90000E+02	4.88000E+02	4.91000E+02	4.88000E+02	4.85000E+02	4.88000E+02	4.80000E+02	4.88000E+02	4.90000E+02	4.85000E+02	4.89000E+02	4.91000E+02	4.88000E+02	4.89000E+02	4.90000E+02	4.92000E+02	4.90000E+02	4.93000E+02	4.82000E+02	4.85000E+02	4.91000E+02	4.97000E+02	4.89000E+02	4.85000E+02	4.91000E+02	4.85000E+02	4.92000E+02	4.86000E+02	4.86000E+02	4.88000E+02	4.86000E+02	4.87000E+02
6.60220E+02	4.78000E+02	4.89000E+02	4.94000E+02	4.85000E+02	4.87000E+02	4.88000E+02	4.83000E+02	4.91000E+02	4.94000E+02	4.97000E+02	4.89000E+02	4.85000E+02	4.90000E+02	4.82000E+02	4.85000E+02	4.85000E+02	4.86000E+02	4.78000E+02	4.86000E+02	4.83000E+02	4.89000E+02	4.85000E+02	4.88000E+02	4.95000E+02	4.94000E+02	4.81000E+02	4.92000E+02	4.89000E+02	4.86000E+02	4.87000E+02	4.89000E+02	4.97000E+02	5.02000E+02	4.88000E+02	4.87000E+02	4.90000E+02	4.88000E+02	4.86000E+02	4.83000E+02	4.92000E+02	4.92000E+02	4.87000E+02	4.91000E+02	4.84000E+02	4.89000E+02	4.90000E+02	4.98000E+02	4.88000E+02	4.97000E+02
6.62946E+02	4.78000E+02	4.90000E+02	4.90000E+02	4.90000E+02	4.83000E+02	4.89000E+02	4.85000E+02	4.90000E+02	4.76000E+02	4.89000E+02	4.84000E+02	4.85000E+02	4.97000E+02	4.83000E+02	4.87000E+02	4.85000E+02	4.92000E+02	4.93000E+02	4.83000E+02	4.79000E+02	4.84000E+02	4.86000E+02	4.86000E+02	4.92000E+02	4.90000E+02	4.93000E+02	4.91000E+02	4.87000E+02	4.88000E+02	4.91000E+02	4.90000E+02	4.79000E+02	4.94000E+02	4.88000E+02	4.85000E+02	4.90000E+02	4.91000E+02	4.92000E+02	4.90000E+02	4.88000E+02	4.93000E+02	4.92000E+02	4.85000E+02	4.82000E+02	4.90000E+02	4.89000E+02	4.83000E+02	4.93000E+02	4.80000E+02
6.65671E+02	4.86000E+02	4.84000E+02	4.90000E+02	4.87000E+02	4.79000E+02	4.84000E+02	4.77000E+02	4.85000E+02	4.87000E+02	4.82000E+02	4.83000E+02	4.92000E+02	4.81000E+02	4.83000E+02	4.86000E+02	4.88000E+02	4.75000E+02	4.86000E+02	4.82000E+02	4.94000E+02	4.84000E+02	4.83000E+02	4.87000E+02	4.88000E+02	4.83000E+02	4.94000E+02	4.80000E+02	4.79000E+02	4.91000E+02	4.87000E+02	4.88000E+02	4.88000E+02	4.89000E+02	4.87000E+02	4.88000E+02	4.86000E+02	4.82000E+02	4.93000E+02	4.86000E+02	4.92000E+02	4.96000E+02	4.83000E+02	4.94000E+02	4.88000E+02	4.84000E+02	5.00000E+02	4.89000E+02	4.90000E+02	4.93000E+02
6.68395E+02	4.87000E+02	4.91000E+02	4.91000E+02	4.86000E+02	4.87000E+02	4.87000E+02	4.85000E+02	4.83000E+02	4.82000E+02	4.85000E+02	4.83000E+02	4.76000E+02	4.86000E+02	4.81000E+02	4.87000E+02	4.83000E+02	4.89000E+02	4.84000E+02	4.88000E+02	4.80000E+02	4.86000E+02	4.89000E+02	4.84000E+02	4.91000E+02	4.87000E+02	4.84000E+02	4.86000E+02	4.82000E+02	4.91000E+02	4.80000E+02	4.81000E+02	4.91000E+02	4.85000E+02	4.86000E+02	4.93000E+02	4.83000E+02	4.94000E+02	4.85000E+02	4.88000E+02	4.89000E+02	4.85000E+02	4.95000E+02	4.93000E+02	4.89000E+02	4.87000E+02	4.89000E+02	4.91000E+02	4.86000E+02	4.91000E+02
6.71118E+02	4.90000E+02	4.87000E+02	4.92000E+02	4.96000E+02	4.94000E+02	4.95000E+02	4.81000E+02	4.94000E+02	5.04000E+02	4.95000E+02	4.87000E+02	4.93000E+02	4.83000E+02	4.80000E+02	4.83000E+02	4.91000E+02	4.96000E+02	4.81000E+02	4.89000E+02	4.88000E+02	4.81000E+02	4.86000E+02	4.87000E+02	4.91000E+02	4.86000E+02	4.92000E+02	4.93000E+02	4.89000E+02	4.95000E+02	4.90000E+02	4.94000E+02	4.84000E+02	4.94000E+02	4.94000E+02	4.93000E+02	4.92000E+02	4.92000E+02	4.89000E+02	4.92000E+02	4.94000E+02	4.97000E+02	4.94000E+02	4.89000E+02	4.98000E+02	4.89000E+02	4.89000E+02	4.92000E+02	4.98000E+02	4.92000E+02
6.73840E+02	4.82000E+02	4.85000E+02	4.86000E+02	4.93000E+02	4.87000E+02	4.86000E+02	4.89000E+02	4.88000E+02	4.94000E+02	4.87000E+02	4.86000E+02	4.90000E+02	4.77000E+02	4.86000E+02	4.85000E+02	4.84000E+02	4.81000E+02	4.88000E+02	4.85000E+02	4.79000E+02	4.76000E+02	4.88000E+02	4.86000E+02	4.88000E+02	4.81000E+02	4.83000E+02	4.87000E+02	4.83000E+02	4.86000E+02	4.89000E+02	4.89000E+02	4.87000E+02	4.84000E+02	4.85000E+02	4.81000E+02	4.91000E+02	4.92000E+02	4.92000E+02	4.90000E+02	4.95000E+02	4.82000E+02	4.81000E+02	4.86000E+02	4.94000E+02	4.93000E+02	4.83000E+02	4.91000E+02	5.02000E+02	4.81000E+02
6.76561E+02	4.89000E+02	4.90000E+02	4.89000E+02	4.88000E+02	4.87000E+02	4.83000E+02	4.98000E+02	4.86000E+02	4.88000E+02	4.81000E+02	4.85000E+02	4.81000E+02	4.93000E+02	4.88000E+02	4.90000E+02	4.83000E+02	4.89000E+02	4.84000E+02	4.89000E+02	4.88000E+02	4.92000E+02	4.87000E+02	4.95000E+02	4.88000E+02	4.89000E+02	4.83000E+02	4.88000E+02	4.86000E+02	4.90000E+02	4.96000E+02	4.89000E+02	4.80000E+02	4.82000E+02	4.90000E+02	4.93000E+02	4.88000E+02	4.91000E+02	5.00000E+02	4.88000E+02	4.91000E+02	4.95000E+02	4.84000E+02	4.96000E+02	4.82000E+02	4.91000E+02	4.91000E+02	4.89000E+02	4.92000E+02	4.93000E+02
6.79281E+02	4.91000E+02	4.87000E+02	4.81000E+02	4.81000E+02	4.79000E+02	4.78000E+02	4.81000E+02	4.85000E+02	4.82000E+02	4.78000E+02	4.91000E+02	4.86000E+02	4.79000E+02	4.93000E+02	4.86000E+02	4.83000E+02	4.81000E+02	4.83000E+02	4.84000E+02	4.78000E+02	4.85000E+02	4.82000E+02	4.84000E+02	4.82000E+02	4.83000E+02	4.92000E+02	4.89000E+02	4.85000E+02	4.94000E+02	4.94000E+02	4.85000E+02	4.78000E+02	4.97000E+02	4.83000E+02	4.96000E+02	4.88000E+02	4.87000E+02	4.87000E+02	4.84000E+02	4.88000E+02	4.93000E+02	4.82000E+02	4.90000E+02	4.89000E+02	4.88000E+02	4.82000E+02	4.80000E+02	4.89000E+02	4.89000E+02
6.82001E+02	4.88000E+02	4.85000E+02	4.87000E+02	4.92000E+02	4.94000E+02	4.78000E+02	4.83000E+02	4.82000E+02	4.79000E+02	4.84000E+02	4.82000E+02	4.95000E+02	4.86000E+02	4.75000E+02	4.84000E+02	4.84000E+02	4.91000E+02	4.86000E+02	4.90000E+02	4.83000E+02	4.83000E+02	4.87000E+02	4.92000E+02	4.88000E+02	4.86000E+02	4.92000E+02	4.83000E+02	4.93000E+02	4.87000E+02	4.74000E+02	4.94000E+02	4.90000E+02	4.92000E+02	4.85000E+02	4.85000E+02	4.93000E+02	4.83000E+02	4.80000E+02	4.89000E+02	4.95000E+02	4.87000E+02	4.91000E+02	4.87000E+02	4.94000E+02	4.88000E+02	4.89000E+02	4.84000E+02	4.99000E+02	4.87000E+02
6.84720E+02	4.83000E+02	4.81000E+02	4.83000E+02	4.96000E+02	4.84000E+02	4.82000E+02	4.85000E+02	4.77000E+02	4.85000E+02	4.90000E+02	4.89000E+02	4.86000E+02	4.81000E+02	4.85000E+02	4.83000E+02	4.86000E+02	4.93000E+02	4.84000E+02	4.89000E+02	4.81000E+02	4.87000E+02	4.87000E+02	4.84000E+02	4.84000E+02	4.85000E+02	4.99000E+02	4.84000E+02	4.86000E+02	4.83000E+02	4.91000E+02	4.87000E+02	4.90000E+02	4.84000E+02	4.86000E+02	4.91000E+02	4.92000E+02	4.92000E+02	4.84000E+02	4.91000E+02	4.85000E+02	4.92000E+02	4.84000E+02	4.93000E+02	4.88000E+02	4.97000E+02	4.84000E+02	4.92000E+02	4.86000E+02	4.92000E+02
6.87437E+02	4.72000E+02	4.82000E+02	4.90000E+02	4.88000E+02	4.77000E+02	4.87000E+02	4.82000E+02	4.81000E+02	4.92000E+02	4.77000E+02	4.83000E+02	4.86000E+02	4.93000E+02	4.88000E+02	4.86000E+02	4.87000E+02	4.93000E+02	4.83000E+02	4.88000E+02	4.88000E+02	4.81000E+02	4.89000E+02	4.83000E+02	4.82000E+02	4.83000E+02	4.90000E+02	4.87000E+02	4.85000E+02	4.88000E+02	4.95000E+02	4.86000E+02	4.89000E+02	4.81000E+02	4.84000E+02	4.88000E+02	4.92000E+02	4.95000E+02	4.93000E+02	4.88000E+02	4.91000E+02	4.93000E+02	4.87000E+02	4.90000E+02	4.87000E+02	4.94000E+02	4.92000E+02	4.88000E+02	4.90000E+02	4.90000E+02
6.90154E+02	4.89000E+02	4.84000E+02	4.90000E+02	4.84000E+02	4.91000E+02	4.80000E+02	4.81000E+02	4.91000E+02	4.89000E+02	4.81000E+02	4.79000E+02	4.88000E+02	4.72000E+02	4.80000E+02	4.84000E+02	4.89000E+02	4.84000E+02	4.72000E+02	4.83000E+02	4.76000E+02	4.87000E+02	4.91000E+02	4.89000E+02	4.82000E+02	4.83000E+02	4.88000E+02	4.94000E+02	4.91000E+02	4.93000E+02	4.85000E+02	4.84000E+02	4.77000E+02	4.86000E+02	4.81000E+02	4.94000E+02	4.83000E+02	4.88000E+02	4.87000E+02	4.82000E+02	4.81000E+02	4.81000E+02	4.89000E+02	4.95000E+02	4.88000E+02	4.91000E+02	4.86000E+02	4.90000E+02	4.89000E+02	4.89000E+02
6.92870E+02	4.81000E+02	4.85000E+02	4.79000E+02	4.88000E+02	4.88000E+02	4.85000E+02	4.89000E+02	4.84000E+02	4.83000E+02	4.89000E+02	4.87000E+02	4.88000E+02	4.86000E+02	4.79000E+02	4.97000E+02	4.91000E+02	4.93000E+02	4.89000E+02	4.91000E+02	4.92000E+02	4.85000E+02	4.87000E+02	4.87000E+02	4.84000E+02	4.78000E+02	4.85000E+02	4.84000E+02	4.85000E+02	4.96000E+02	4.89000E+02	4.90000E+02	4.95000E+02	4.84000E+02	5.01000E+02	4.92000E+02	4.89000E+02	4.91000E+02	4.97000E+02	4.92000E+02	4.89000E+02	4.90000E+02	5.00000E+02	4.98000E+02	4.92000E+02	4.83000E+02	4.87000E+02	4.92000E+02	4.90000E+02	4.98000E+02
6.95585E+02	4.85000E+02	4.91000E+02	4.88000E+02	4.87000E+02	4.81000E+02	4.86000E+02	4.84000E+02	4.93000E+02	4.83000E+02	4.89000E+02	4.84000E+02	4.83000E+02	4.90000E+02	4.79000E+02	4.90000E+02	4.91000E+02	4.86000E+02	4.79000E+02	4.88000E+02	4.89000E+02	4.87000E+02	4.87000E+02	4.89000E+02	4.89000E+02	4.82000E+02	4.88000E+02	4.81000E+02	4.89000E+02	4.91000E+02	4.83000E+02	4.84000E+02	4.88000E+02	4.92000E+02	4.93000E+02	4.84000E+02	4.88000E+02	4.90000E+02	4.81000E+02	4.90000E+02	4.99000E+02	4.86000E+02	4.91000E+02	4.86000E+02	4.86000E+02	4.94000E+02	4.94000E+02	4.86000E+02	4.84000E+02	4.90000E+02
6.98299E+02	4.78000E+02	4.89000E+02	4.87000E+02	4.81000E+02	4.80000E+02	4.82000E+02	4.91000E+02	4.82000E+02	4.81000E+02	4.79000E+02	4.88000E+02	4.84000E+02	4.89000E+02	4.76000E+02	4.84000E+02	4.83000E+02	4.92000E+02	4.82000E+02	4.84000E+02	4.91000E+02	4.79000E+02	4.84000E+02	4.77000E+02	4.79000E+02	4.80000E+02	4.90000E+02	4.81000E+02	4.86000E+02	4.88000E+02	4.89000E+02	4.84000E+02	4.87000E+02	4.89000E+02	4.91000E+02	4.87000E+02	4.94000E+02	4.89000E+02	4.91000E+02	4.82000E+02	4.88000E+02	4.87000E+02	4.83000E+02	4.83000E+02	4.82000E+02	4.87000E+02	4.86000E+02	4.82000E+02	4.92000E+02	4.85000E+02
7.01012E+02	4.83000E+02	4.83000E+02	4.79000E+02	4.83000E+02	4.94000E+02	4.76000E+02	4.83000E+02	4.77000E+02	4.93000E+02	4.82000E+02	4.80000E+02	4.82000E+02	4.78000E+02	4.90000E+02	4.82000E+02	4.88000E+02	4.89000E+02	4.85000E+02	4.94000E+02	4.84000E+02	4.91000E+02	4.93000E+02	4.91000E+02	4.89000E+02	4.82000E+02	4.87000E+02	4.81000E+02	4.86000E+02	4.80000E+02	4.93000E+02	4.96000E+02	4.94000E+02	4.89000E+02	4.90000E+02	4.82000E+02	4.85000E+02	4.78000E+02	4.84000E+02	4.88000E+02	4.93000E+02	4.88000E+02	4.85000E+02	4.91000E+02	4.85000E+02	4.75000E+02	4.89000E+02	4.89000E+02	4.95000E+02	4.90000E+02
7.03725E+02	4.94000E+02	4.87000E+02	4.89000E+02	4.97000E+02	4.95000E+02	4.92000E+02	4.82000E+02	4.86000E+02	4.91000E+02	4.84000E+02	4.86000E+02	4.79000E+02	4.93000E+02	4.89000E+02	4.79000E+02	4.83000E+02	4.82000E+02	4.93000E+02	4.81000E+02	4.78000E+02	4.80000E+02	4.86000E+02	4.95000E+02	4.83000E+02	4.87000E+02	4.84000E+02	4.87000E+02	4.88000E+02	4.91000E+02	4.94000E+02	4.89000E+02	4.95000E+02	4.92000E+02	4.90000E+02	4.86000E+02	4.90000E+02	4.99000E+02	4.85000E+02	4.88000E+02	4.96000E+02	4.96000E+02	4.89000E+02	5.02000E+02	4.91000E+02	4.84000E+02	4.95000E+02	4.88000E+02	4.86000E+02	4.84000E+02
7.06436E+02	4.87000E+02	4.84000E+02	4.78000E+02	4.80000E+02	4.83000E+02	4.83000E+02	4.81000E+02	4.80000E+02	4.88000E+02	4.90000E+02	4.80000E+02	4.84000E+02	4.73000E+02	4.79000E+02	4.76000E+02	4.80000E+02	4.84000E+02	4.83000E+02	4.85000E+02	4.84000E+02	4.88000E+02	4.88000E+02	4.78000E+02	4.78000E+02	4.90000E+02	4.81000E+02	4.82000E+02	4.87000E+02	4.94000E+02	4.89000E+02	4.83000E+02	4.87000E+02	4.92000E+02	4.92000E+02	4.90000E+02	4.87000E+02	4.90000E+02	4.87000E+02	4.95000E+02	4.91000E+02	4.80000E+02	4.81000E+02	4.87000E+02	4.85000E+02	4.84000E+02	4.92000E+02	4.87000E+02	4.87000E+02	4.80000E+02
7.09146E+02	4.83000E+02	4.88000E+02	4.91000E+02	4.80000E+02	4.89000E+02	4.78000E+02	4.85000E+02	4.84000E+02	4.90000E+02	4.88000E+02	4.76000E+02	4.85000E+02	4.87000E+02	4.96000E+02	4.91000E+02	4.88000E+02	4.87000E+02	4.80000E+02	4.84000E+02	4.84000E+02	4.78000E+02	4.84000E+02	4.90000E+02	4.88000E+02	4.81000E+02	4.84000E+02	4.81000E+02	4.85000E+02	4.83000E+02	4.90000E+02	4.93000E+02	4.93000E+02	4.91000E+02	4.90000E+02	4.86000E+02	4.87000E+02	4.88000E+02	4.92000E+02	4.87000E+02	4.90000E+02	4.89000E+02	4.93000E+02	4.92000E+02	4.87000E+02	4.92000E+02	4.88000E+02	4.91000E+02	4.93000E+02	4.96000E+02
7.11856E+02	4.80000E+02	4.79000E+02	4.87000E+02	4.91000E+02	4.85000E+02	4.87000E+02	4.81000E+02	4.89000E+02	4.77000E+02	4.85000E+02	4.84000E+02	4.82000E+02	4.87000E+02	4.87000E+02	4.78000E+02	4.88000E+02	4.95000E+02	4.94000E+02	4.87000E+02	4.91000E+02	4.83000E+02	4.85000E+02	4.91000E+02	4.77000E+02	4.93000E+02	4.90000E+02	4.83000E+02	4.90000E+02	4.77000E+02	4.85000E+02	4.93000E+02	4.90000E+02	4.82000E+02	4.97000E+02	4.89000E+02	4.98000E+02	4.99000E+02	4.94000E+02	4.97000E+02	4.92000E+02	4.91000E+02	4.85000E+02	4.87000E+02	4.88000E+02	4.93000E+02	4.85000E+02	4.89000E+02	4.93000E+02	4.94000E+02
7.14565E+02	4.82000E+02	4.84000E+02	4.89000E+02	4.85000E+02	4.82000E+02	4.78000E+02	4.91000E+02	4.80000E+02	4.81000E+02	4.77000E+02	4.83000E+02	4.86000E+02	4.79000E+02	4.83000E+02	4.77000E+02	4.89000E+02	4.90000E+02	4.86000E+02	4.85000E+02	4.82000E+02	4.85000E+02	4.91000E+02	4.89000E+02	4.76000E+02	4.84000E+02	4.83000E+02	4.89000E+02	4.91000E+02	4.82000E+02	4.85000E+02	4.78000E+02	4.86000E+02	4.79000E+02	4.83000E+02	4.83000E+02	4.85000E+02	4.90000E+02	4.87000E+02	4.90000E+02	4.89000E+02	4.84000E+02	4.87000E+02	4.93000E+02	4.89000E+02	4.83000E+02	4.80000E+02	4.77000E+02	4.83000E+02	4.81000E+02
7.17273E+02	4.81000E+02	4.85000E+02	4.93000E+02	4.83000E+02	4.87000E+02	4.85000E+02	4.91000E+02	4.86000E+02	4.90000E+02	4.94000E+02	4.89000E+02	4.91000E+02	4.80000E+02	4.92000E+02	4.88000E+02	4.87000E+02	4.86000E+02	4.88000E+02	4.83000E+02	4.83000E+02	4.85000E+02	4.87000E+02	4.89000E+02	4.88000E+02	4.86000E+02	4.86000E+02	4.86000E+02	4.91000E+02	4.81000E+02	4.91000E+02	4.95000E+02	4.89000E+02	4.90000E+02	4.90000E+02	4.89000E+02	4.87000E+02	4.86000E+02	4.98000E+02	4.94000E+02	4.88000E+02	4.88000E+02	4.88000E+02	4.90000E+02	4.99000E+02	4.93000E+02	4.87000E+02	4.93000E+02	4.87000E+02	4.96000E+02
7.19980E+02	4.93000E+02	4.94000E+02	4.91000E+02	4.85000E+02	4.85000E+02	4.90000E+02	4.86000E+02	4.85000E+02	4.71000E+02	4.86000E+02	4.81000E+02	4.88000E+02	4.85000E+02	4.84000E+02	4.86000E+02	4.84000E+02	4.83000E+02	4.86000E+02	4.76000E+02	4.90000E+02	4.81000E+02	4.83000E+02	4.94000E+02	4.77000E+02	4.87000E+02	4.83000E+02	4.81000E+02	4.88000E+02	4.82000E+02	4.87000E+02	4.92000E+02	4.93000E+02	4.92000E+02	4.89000E+02	4.88000E+02	4.94000E+02	4.93000E+02	4.95000E+02	4.91000E+02	4.86000E+02	4.87000E+02	4.89000E+02	4.86000E+02	4.83000E+02	4.90000E+02	4.94000E+02	4.86000E+02	4.91000E+02	4.85000E+02
7.22686E+02	4.75000E+02	4.85000E+02	4.88000E+02	4.78000E+02	4.87000E+02	4.92000E+02	4.82000E+02	4.83000E+02	4.84000E+02	4.90000E+02	4.90000E+02	4.91000E+02	4.89000E+02	4.92000E+02	4.83000E+02	4.78000E+02	4.94000E+02	4.81000E+02	4.84000E+02	4.81000E+02	4.83000E+02	4.84000E+02	4.87000E+02	4.83000E+02	4.87000E+02	4.92000E+02	4.95000E+02	4.89000E+02	4.84000E+02	4.92000E+02	4.81000E+02	4.89000E+02	4.86000E+02	4.82000E+02	4.89000E+02	4.83000E+02	4.88000E+02	4.96000E+02	4.86000E+02	4.91000E+02	4.96000E+02	4.89000E+02	4.85000E+02	4.88000E+02	4.93000E+02	4.85000E+02	4.95000E+02	4.92000E+02	4.88000E+02
7.25391E+02	4.84000E+02	4.86000E+02	4.84000E+02	4.85000E+02	4.77000E+02	4.90000E+02	4.80000E+02	4.86000E+02	4.83000E+02	4.81000E+02	4.89000E+02	4.83000E+02	4.83000E+02	4.90000E+02	4.83000E+02	4.86000E+02	4.74000E+02	4.85000E+02	4.86000E+02	4.90000E+02	4.86000E+02	4.84000E+02	4.79000E+02	4.93000E+02	4.86000E+02	4.92000E+02	4.91000E+02	4.80000E+02	4.80000E+02	4.89000E+02	4.81000E+02	4.87000E+02	4.95000E+02	4.79000E+02	4.91000E+02	4.89000E+02	4.88000E+02	4.89000E+02	4.88000E+02	4.90000E+02	4.88000E+02	4.87000E+02	4.82000E+02	4.92000E+02	4.91000E+02	4.89000E+02	4.88000E+02	4.92000E+02	4.96000E+02
7.28095E+02	4.82000E+02	4.88000E+02	4.92000E+02	4.87000E+02	4.96000E+02	4.87000E+02	4.80000E+02	4.91000E+02	4.90000E+02	4.91000E+02	4.88000E+02	4.91000E+02	4.85000E+02	4.77000E+02	4.85000E+02	4.74000E+02	4.83000E+02	4.90000E+02	4.89000E+02	4.91000E+02	4.90000E+02	4.95000E+02	4.88000E+02	4.90000E+02	4.91000E+02	4.89000E+02	4.88000E+02	4.89000E+02	4.93000E+02	4.87000E+02	4.90000E+02	4.89000E+02	4.86000E+02	4.85000E+02	4.96000E+02	4.95000E+02	4.91000E+02	4.87000E+02	4.94000E+02	4.91000E+02	4.92000E+02	4.95000E+02	4.89000E+02	4.91000E+02	4.95000E+02	4.95000E+02	4.92000E+02	4.86000E+02	4.92000E+02
7.30799E+02	4.85000E+02	4.81000E+02	4.78000E+02	4.86000E+02	4.77000E+02	4.80000E+02	4.86000E+02	4.78000E+02	4.73000E+02	4.80000E+02	4.89000E+02	4.73000E+02	4.90000E+02	4.79000E+02	4.90000E+02	4.77000E+02	4.83000E+02	4.87000E+02	4.94000E+02	4.85000E+02	4.82000E+02	4.77000E+02	4.82000E+02	4.83000E+02	4.82000E+02	4.88000E+02	4.79000E+02	4.89000E+02	4.92000E+02	4.89000E+02	4.83000E+02	4.86000E+02	4.86000E+02	4.89000E+02	4.81000E+02	4.89000E+02	4.88000E+02	4.83000E+02	4.82000E+02	4.82000E+02	4.85000E+02	4.79000E+02	4.86000E+02	4.81000E+02	4.86000E+02	4.88000E+02	4.87000E+02	4.85000E+02	4.81000E+02
7.33501E+02	4.91000E+02	4.89000E+02	4.88000E+02	4.84000E+02	4.83000E+02	4.85000E+02	4.81000E+02	4.84000E+02	4.84000E+02	4.86000E+02	4.87000E+02	4.88000E+02	4.81000E+02	4.89000E+02	4.84000E+02	4.82000E+02	4.83000E+02	4.79000E+02	4.94000E+02	4.87000E+02	4.80000E+02	4.88000E+02	4.83000E+02	4.91000E+02	4.88000E+02	4.84000E+02	4.82000E+02	4.92000E+02	4.86000E+02	4.95000E+02	4.88000E+02	4.96000E+02	4.82000E+02	4.93000E+02	4.90000E+02	4.94000E+02	4.97000E+02	4.91000E+02	4.90000E+02	4.92000E+02	4.90000E+02	4.87000E+02	4.93000E+02	4.94000E+02	4.92000E+02	4.86000E+02	4.95000E+02	4.89000E+02	4.92000E+02
7.36203E+02	4.86000E+02	4.84000E+02	4.90000E+02	4.86000E+02	4.88000E+02	4.89000E+02	4.83000E+02	4.91000E+02	4.88000E+02	4.87000E+02	4.82000E+02	4.94000E+02	4.85000E+02	4.87000E+02	4.85000E+02	4.89000E+02	4.95000E+02	4.89000E+02	4.76000E+02	4.86000E+02	4.85000E+02	4.87000E+02	4.87000E+02	4.90000E+02	4.82000E+02	4.88000E+02	4.83000E+02	4.81000E+02	5.00000E+02	4.89000E+02	4.85000E+02	4.82000E+02	4.92000E+02	4.91000E+02	4.97000E+02	4.90000E+02	4.97000E+02	4.90000E+02	4.96000E+02	4.92000E+02	4.84000E+02	4.81000E+02	4.88000E+02	4.96000E+02	4.91000E+02	4.83000E+02	4.88000E+02	4.91000E+02	4.92000E+02
7.38903E+02	4.79000E+02	4.93000E+02	4.89000E+02	4.92000E+02	4.80000E+02	4.82000E+02	4.87000E+02	4.86000E+02	4.85000E+02	4.85000E+02	4.82000E+02	4.87000E+02	4.84000E+02	4.82000E+02	4.80000E+02	4.78000E+02	4.96000E+02	4.79000E+02	4.83000E+02	4.91000E+02	4.77000E+02	4.83000E+02	4.99000E+02	4.79000E+02	4.89000E+02	4.90000E+02	4.87000E+02	4.92000E+02	4.80000E+02	4.80000E+02	4.88000E+02	4.88000E+02	4.85000E+02	4.84000E+02	4.88000E+02	4.91000E+02	4.92000E+02	4.97000E+02	4.88000E+02	4.91000E+02	4.92000E+02	4.86000E+02	4.88000E+02	4.78000E+02	4.92000E+02	4.91000E+02	4.91000E+02	4.85000E+02	4.85000E+02
7.41603E+02	4.91000E+02	4.81000E+02	4.83000E+02	4.82000E+02	4.87000E+02	4.86000E+02	4.89000E+02	4.82000E+02	4.90000E+02	4.80000E+02	4.80000E+02	4.84000E+02	4.91000E+02	4.79000E+02	4.83000E+02	4.78000E+02	4.88000E+02	4.95000E+02	4.84000E+02	4.85000E+02	4.79000E+02	4.91000E+02	4.88000E+02	4.82000E+02	4.82000E+02	4.88000E+02	4.87000E+02	4.81000E+02	4.73000E+02	4.89000E+02	4.92000E+02	4.92000E+02	4.84000E+02	4.93000E+02	4.90000E+02	4.86000E+02	4.96000E+02	4.91000E+02	4.80000E+02	4.91000E+02	4.89000E+02	4.91000E+02	4.86000E+02	4.83000E+02	4.82000E+02	4.85000E+02	4.93000E+02	4.84000E+02	4.92000E+02
7.44302E+02	4.83000E+02	4.87000E+02	4.94000E+02	4.86000E+02	4.88000E+02	4.86000E+02	4.89000E+02	4.95000E+02	4.87000E+02	4.94000E+02	4.87000E+02	4.92000E+02	4.82000E+02	4.85000E+02	4.88000E+02	4.85000E+02	4.93000E+02	4.88000E+02	4.86000E+02	4.83000E+02	4.86000E+02	4.96000E+02	4.87000E+02	4.85000E+02	4.91000E+02	4.94000E+02	4.91000E+02	4.90000E+02	4.83000E+02	4.90000E+02	4.86000E+02	4.95000E+02	4.92000E+02	5.03000E+02	4.83000E+02	4.90000E+02	4.83000E+02	5.02000E+02	4.93000E+02	4.83000E+02	4.88000E+02	4.97000E+02	4.90000E+02	4.91000E+02	4.94000E+02	4.92000E+02	5.02000E+02	4.91000E+02	4.98000E+02
7.47000E+02	4.83000E+02	4.89000E+02	4.88000E+02	4.82000E+02	4.83000E+02	4.88000E+02	4.86000E+02	4.84000E+02	4.84000E+02	4.92000E+02	4.88000E+02	4.94000E+02	4.86000E+02	4.81000E+02	4.87000E+02	4.83000E+02	4.85000E+02	4.89000E+02	4.83000E+02	4.79000E+02	4.88000E+02	4.90000E+02	4.95000E+02	4.89000E+02	4.84000E+02	4.88000E+02	4.93000E+02	4.78000E+02	4.89000E+02	4.88000E+02	4.85000E+02	4.90000E+02	4.86000E+02	4.81000E+02	4.89000E+02	4.84000E+02	4.89000E+02	4.85000E+02	4.98000E+02	4.85000E+02	4.91000E+02	4.96000E+02	4.83000E+02	4.92000E+02	4.90000E+02	4.86000E+02	4.87000E+02	4.94000E+02	4.95000E+02
7.49697E+02	4.85000E+02	4.79000E+02	4.87000E+02	4.81000E+02	4.82000E+02	4.80000E+02	4.86000E+02	4.79000E+02	4.72000E+02	4.87000E+02	4.80000E+02	4.86000E+02	4.79000E+02	4.83000E+02	4.83000E+02	4.84000E+02	4.71000E+02	4.73000E+02	4.87000E+02	4.87000E+02	4.79000E+02	4.86000E+02	4.80000E+02	4.88000E+02	4.83000E+02	4.89000E+02	4.82000E+02	4.81000E+02	4.90000E+02	4.77000E+02	4.93000E+02	4.88000E+02	4.86000E+02	4.85000E+02	4.86000E+02	4.95000E+02	4.82000E+02	4.92000E+02	4.94000E+02	4.81000E+02	4.82000E+02	4.91000E+02	4.91000E+02	4.86000E+02	4.78000E+02	4.90000E+02	4.80000E+02	4.83000E+02	4.87000E+02
7.52394E+02	4.78000E+02	4.88000E+02	4.84000E+02	4.81000E+02	4.84000E+02	4.91000E+02	4.90000E+02	4.84000E+02	4.94000E+02	4.81000E+02	4.78000E+02	4.84000E+02	4.85000E+02	4.85000E+02	4.84000E+02	4.87000E+02	4.82000E+02	4.85000E+02	4.81000E+02	4.87000E+02	4.87000E+02	4.84000E+02	4.86000E+02	4.84000E+02	4.83000E+02	4.83000E+02	4.88000E+02	4.82000E+02	4.88000E+02	4.78000E+02	4.88000E+02	4.90000E+02	4.91000E+02	4.90000E+02	4.93000E+02	4.90000E+02	4.81000E+02	4.90000E+02	4.82000E+02	4.86000E+02	4.95000E+02	4.97000E+02	4.95000E+02	4.88000E+02	4.85000E+02	4.84000E+02	4.88000E+02	4.88000E+02	4.88000E+02
7.55089E+02	4.89000E+02	4.90000E+02	4.82000E+02	4.80000E+02	4.86000E+02	4.80000E+02	4.88000E+02	4.83000E+02	4.86000E+02	4.88000E+02	4.92000E+02	4.84000E+02	4.87000E+02	4.81000E+02	4.81000E+02	4.84000E+02	4.86000E+02	4.93000E+02	4.86000E+02	4.85000E+02	4.82000E+02	4.89000E+02	4.86000E+02	4.83000E+02	4.86000E+02	4.85000E+02	4.83000E+02	4.84000E+02	4.85000E+02	4.93000E+02	4.95000E+02	4.89000E+02	4.92000E+02	4.89000E+02	4.95000E+02	4.95000E+02	4.89000E+02	4.83000E+02	4.88000E+02	4.87000E+02	4.89000E+02	4.88000E+02	4.82000E+02	4.89000E+02	4.94000E+02	4.88000E+02	4.88000E+02	4.94000E+02	4.85000E+02
7.57784E+02	4.87000E+02	4.85000E+02	4.80000E+02	4.89000E+02	4.76000E+02	4.80000E+02	4.82000E+02	4.87000E+02	4.88000E+02	4.83000E+02	4.87000E+02	4.81000E+02	4.74000E+02	4.78000E+02	4.76000E+02	4.77000E+02	4.81000E+02	4.84000E+02	4.89000E+02	4.79000E+02	4.79000E+02	4.85000E+02	4.88000E+02	4.79000E+02	4.89000E+02	4.82000E+02	4.85000E+02	4.83000E+02	4.85000E+02	4.85000E+02	4.80000E+02	4.90000E+02	4.86000E+02	4.86000E+02	4.81000E+02	4.93000E+02	4.82000E+02	4.84000E+02	4.93000E+02	4.85000E+02	4.89000E+02	4.93000E+02	4.85000E+02	4.91000E+02	4.80000E+02	4.85000E+02	4.86000E+02	4.80000E+02	4.85000E+02
7.60477E+02	4.87000E+02	4.88000E+02	4.84000E+02	4.95000E+02	4.76000E+02	4.82000E+02	4.94000E+02	4.88000E+02	4.82000E+02	4.84000E+02	4.82000E+02	4.86000E+02	4.87000E+02	4.87000E+02	4.86000E+02	4.85000E+02	4.86000E+02	4.86000E+02	4.90000E+02	4.95000E+02	4.98000E+02	4.88000E+02	4.92000E+02	4.84000E+02	4.89000E+02	4.87000E+02	4.89000E+02	4.81000E+02	4.89000E+02	4.94000E+02	4.87000E+02	4.93000E+02	4.92000E+02	4.93000E+02	5.04000E+02	4.95000E+02	4.90000E+02	4.92000E+02	4.95000E+02	4.96000E+02	4.95000E+02	4.86000E+02	4.99000E+02	4.91000E+02	4.92000E+02	4.89000E+02	4.91000E+02	4.88000E+02	4.94000E+02
7.63170E+02	4.83000E+02	4.85000E+02	4.86000E+02	4.80000E+02	4.89000E+02	4.86000E+02	4.88000E+02	4.83000E+02	4.86000E+02	4.81000E+02	4.84000E+02	4.84000E+02	4.90000E+02	4.78000E+02	4.88000E+02	4.88000E+02	4.86000E+02	4.88000E+02	4.83000E+02	4.79000E+02	4.84000E+02	4.84000E+02	4.87000E+02	4.86000E+02	4.90000E+02	4.82000E+02	4.86000E+02	4.92000E+02	4.89000E+02	4.80000E+02	4.89000E+02	4.96000E+02	4.91000E+02	4.86000E+02	4.88000E+02	4.81000E+02	4.85000E+02	4.91000E+02	4.94000E+02	4.91000E+02	4.87000E+02	4.90000E+02	4.88000E+02	4.92000E+02	4.93000E+02	4.91000E+02	4.86000E+02	4.85000E+02	4.87000E+02
7.65862E+02	4.87000E+02	4.89000E+02	4.75000E+02	4.85000E+02	4.90000E+02	4.88000E+02	4.88000E+02	4.89000E+02	4.79000E+02	4.84000E+02	4.82000E+02	4.94000E+02	4.91000E+02	4.82000E+02	4.85000E+02	4.82000E+02	4.85000E+02	4.86000E+02	4.84000E+02	4.85000E+02	4.83000E+02	4.91000E+02	4.87000E+02	4.88000E+02	4.87000E+02	4.85000E+02	4.83000E+02	4.86000E+02	4.89000E+02	4.92000E+02	4.96000E+02	4.86000E+02	4.88000E+02	4.90000E+02	4.93000E+02	4.89000E+02	4.98000E+02	4.91000E+02	4.96000E+02	4.99000E+02	4.95000E+02	4.87000E+02	4.89000E+02	4.89000E+02	4.96000E+02	4.91000E+02	4.91000E+02	4.86000E+02	4.91000E+02
7.68553E+02	4.84000E+02	4.88000E+02	4.81000E+02	4.83000E+02	4.82000E+02	4.84000E+02	4.81000E+02	4.81000E+02	4.94000E+02	4.89000E+02	4.83000E+02	4.95000E+02	4.83000E+02	4.86000E+02	4.89000E+02	4.82000E+02	4.82000E+02	4.78000E+02	4.94000E+02	4.83000E+02	4.85000E+02	4.87000E+02	4.86000E+02	4.78000E+02	4.95000E+02	4.88000E+02	4.95000E+02	4.87000E+02	4.87000E+02	4.83000E+02	4.86000E+02	4.90000E+02	4.86000E+02	4.94000E+02	4.89000E+02	4.99000E+02	4.89000E+02	4.95000E+02	4.94000E+02	4.92000E+02	4.87000E+02	4.84000E+02	4.86000E+02	4.90000E+02	4.91000E+02	4.92000E+02	4.89000E+02	4.79000E+02	4.91000E+02
7.71243E+02	4.82000E+02	4.89000E+02	4.79000E+02	4.87000E+02	4.92000E+02	4.89000E+02	4.82000E+02	4.91000E+02	4.88000E+02	4.88000E+02	4.86000E+02	4.89000E+02	4.96000E+02	4.82000E+02	4.89000E+02	4.84000E+02	4.92000E+02	4.86000E+02	4.88000E+02	4.84000E+02	4.83000E+02	5.03000E+02	4.91000E+02	4.86000E+02	4.91000E+02	4.87000E+02	4.91000E+02	4.88000E+02	4.86000E+02	4.88000E+02	4.90000E+02	4.78000E+02	4.88000E+02	4.80000E+02	4.96000E+02	4.96000E+02	4.95000E+02	4.86000E+02	4.88000E+02	4.99000E+02	4.94000E+02	4.93000E+02	4.96000E+02	4.91000E+02	4.89000E+02	4.92000E+02	4.88000E+02	4.84000E+02	4.90000E+02
7.73932E+02	4.92000E+02	4.88000E+02	4.92000E+02	4.90000E+02	4.87000E+02	4.88000E+02	4.84000E+02	4.88000E+02	4.88000E+02	4.95000E+02	4.89000E+02	4.98000E+02	4.92000E+02	4.95000E+02	4.77000E+02	4.93000E+02	4.89000E+02	4.93000E+02	4.93000E+02	4.97000E+02	4.94000E+02	4.92000E+02	4.86000E+02	4.94000E+02	4.86000E+02	4.87000E+02	4.93000E+02	4.93000E+02	4.90000E+02	4.91000E+02	4.97000E+02	4.95000E+02	4.98000E+02	4.93000E+02	5.03000E+02	4.88000E+02	4.83000E+02	4.95000E+02	5.09000E+02	4.94000E+02	4.97000E+02	4.99000E+02	4.94000E+02	4.93000E+02	4.92000E+02	4.97000E+02	4.98000E+02	4.91000E+02	4.91000E+02
7.76620E+02	4.80000E+02	4.85000E+02	4.92000E+02	4.93000E+02	4.78000E+02	4.90000E+02	4.86000E+02	4.83000E+02	4.80000E+02	4.84000E+02	4.86000E+02	4.81000E+02	4.89000E+02	4.91000E+02	4.85000E+02	4.78000E+02	4.82000E+02	4.82000E+02	4.89000E+02	4.85000E+02	4.82000E+02	4.90000E+02	4.81000E+02	4.81000E+02	4.86000E+02	4.83000E+02	4.89000E+02	4.84000E+02	4.86000E+02	4.79000E+02	4.86000E+02	4.83000E+02	4.87000E+02	4.93000E+02	4.82000E+02	4.96000E+02	4.91000E+02	4.81000E+02	4.93000E+02	4.89000E+02	4.86000E+02	4.85000E+02	4.92000E+02	4.90000E+02	4.93000E+02	4.91000E+02	4.86000E+02	4.92000E+02	4.87000E+02
7.79308E+02	4.88000E+02	4.82000E+02	4.90000E+02	4.87000E+02	4.84000E+02	4.90000E+02	4.82000E+02	4.88000E+02	4.84000E+02	4.91000E+02	4.85000E+02	4.88000E+02	4.93000E+02	4.89000E+02	4.92000E+02	4.85000E+02	4.91000E+02	4.90000E+02	4.87000E+02	4.91000E+02	4.79000E+02	4.86000E+02	4.84000E+02	4.94000E+02	4.97000E+02	5.00000E+02	4.78000E+02	4.86000E+02	4.82000E+02	4.91000E+02	4.86000E+02	4.83000E+02	4.91000E+02	4.89000E+02	4.94000E+02	4.99000E+02	4.94000E+02	4.99000E+02	4.93000E+02	4.88000E+02	4.94000E+02	4.86000E+02	4.89000E+02	4.85000E+02	4.89000E+02	4.94000E+02	4.96000E+02	4.88000E+02	4.91000E+02
7.81994E+02	4.75000E+02	4.87000E+02	4.91000E+02	4.86000E+02	4.77000E+02	4.82000E+02	4.77000E+02	4.88000E+02	4.80000E+02	4.75000E+02	4.93000E+02	4.79000E+02	4.88000E+02	4.85000E+02	4.89000E+02	4.85000E+02	4.77000E+02	4.84000E+02	4.82000E+02	4.86000E+02	4.83000E+02	4.83000E+02	4.87000E+02	4.84000E+02	4.81000E+02	4.82000E+02	4.92000E+02	4.91000E+02	4.86000E+02	4.93000E+02	4.87000E+02	4.82000E+02	4.83000E+02	4.91000E+02	4.84000E+02	4.85000E+02	4.78000E+02	4.96000E+02	4.90000E+02	4.87000E+02	4.88000E+02	4.84000E+02	4.88000E+02	4.88000E+02	4.84000E+02	4.96000E+02	4.85000E+02	4.89000E+02	4.89000E+02
7.84680E+02	4.91000E+02	4.89000E+02	4.96000E+02	4.89000E+02	4.81000E+02	4.90000E+02	4.80000E+02	4.83000E+02	4.89000E+02	4.84000E+02	4.90000E+02	4.84000E+02	4.82000E+02	4.86000E+02	4.92000E+02	4.88000E+02	4.92000E+02	4.96000E+02	4.89000E+02	4.85000E+02	4.89000E+02	4.93000E+02	4.88000E+02	4.86000E+02	4.89000E+02	4.83000E+02	4.92000E+02	4.95000E+02	4.85000E+02	4.86000E+02	4.95000E+02	4.85000E+02	4.97000E+02	4.94000E+02	4.89000E+02	4.91000E+02	4.91000E+02	4.82000E+02	4.93000E+02	4.92000E+02	4.93000E+02	4.88000E+02	4.89000E+02	4.96000E+02	4.93000E+02	4.96000E+02	4.84000E+02	4.93000E+02	4.94000E+02
7.87365E+02	4.96000E+02	4.82000E+02	4.91000E+02	4.89000E+02	4.85000E+02	4.95000E+02	4.93000E+02	4.85000E+02	4.87000E+02	4.89000E+02	4.89000E+02	4.93000E+02	4.89000E+02	4.83000E+02	4.90000E+02	4.92000E+02	4.83000E+02	4.84000E+02	4.91000E+02	4.87000E+02	4.89000E+02	4.86000E+02	4.83000E+02	4.93000E+02	4.92000E+02	4.90000E+02	4.92000E+02	4.85000E+02	4.93000E+02	4.91000E+02	4.86000E+02	4.93000E+02	4.98000E+02	4.96000E+02	4.98000E+02	4.93000E+02	4.93000E+02	5.01000E+02	4.98000E+02	4.95000E+02	4.93000E+02	4.86000E+02	4.94000E+02	4.96000E+02	4.98000E+02	4.84000E+02	4.86000E+02	4.91000E+02	4.89000E+02
7.90049E+02	4.83000E+02	4.86000E+02	4.87000E+02	4.78000E+02	4.88000E+02	4.92000E+02	4.91000E+02	4.86000E+02	4.88000E+02	4.92000E+02	4.85000E+02	4.80000E+02	4.82000E+02	4.88000E+02	4.91000E+02	4.83000E+02	4.89000E+02	4.89000E+02	4.86000E+02	4.75000E+02	4.86000E+02	4.85000E+02	4.92000E+02	4.81000E+02	4.96000E+02	4.84000E+02	4.91000E+02	4.91000E+02	4.93000E+02	4.90000E+02	4.89000E+02	4.84000E+02	4.91000E+02	4.90000E+02	4.97000E+02	4.92000E+02	4.98000E+02	4.88000E+02	4.89000E+02	4.85000E+02	4.89000E+02	4.88000E+02	4.94000E+02	4.97000E+02	4.92000E+02	4.90000E+02	4.94000E+02	4.85000E+02	4.86000E+02
7.92732E+02	4.89000E+02	4.83000E+02	4.91000E+02	4.87000E+02	4.83000E+02	4.94000E+02	4.80000E+02	4.80000E+02	4.92000E+02	4.86000E+02	4.93000E+02	4.91000E+02	4.85000E+02	4.88000E+02	4.85000E+02	4.87000E+02	4.86000E+02	4.89000E+02	4.91000E+02	4.85000E+02	4.86000E+02	4.81000E+02	4.92000E+02	4.86000E+02	4.92000E+02	4.90000E+02	4.90000E+02	4.95000E+02	4.87000E+02	4.90000E+02	4.98000E+02	4.83000E+02	4.87000E+02	4.91000E+02	4.85000E+02	4.96000E+02	4.96000E+02	4.91000E+02	4.86000E+02	4.94000E+02	4.88000E+02	4.87000E+02	5.06000E+02	4.89000E+02	4.90000E+02	4.96000E+02	4.95000E+02	4.96000E+02	4.95000E+02
7.95414E+02	4.89000E+02	4.95000E+02	4.94000E+02	4.87000E+02	4.83000E+02	4.95000E+02	4.88000E+02	4.95000E+02	4.90000E+02	4.86000E+02	4.84000E+02	4.87000E+02	4.83000E+02	4.80000E+02	4.88000E+02	4.92000E+02	4.77000E+02	4.84000E+02	4.87000E+02	4.96000E+02	4.92000E+02	4.88000E+02	4.88000E+02	4.87000E+02	4.89000E+02	4.88000E+02	4.84000E+02	5.00000E+02	4.83000E+02	4.90000E+02	4.92000E+02	4.84000E+02	4.93000E+02	4.82000E+02	5.03000E+02	4.88000E+02	4.93000E+02	4.86000E+02	4.93000E+02	4.90000E+02	4.89000E+02	4.87000E+02	4.89000E+02	4.90000E+02	4.94000E+02	4.89000E+02	4.91000E+02	4.86000E+02	4.99000E+02
7.98095E+02	4.88000E+02	4.88000E+02	4.82000E+02	4.83000E+02	4.94000E+02	4.75000E+02	4.84000E+02	4.81000E+02	4.75000E+02	4.89000E+02	4.88000E+02	4.80000E+02	4.77000E+02	4.91000E+02	4.89000E+02	4.83000E+02	4.99000E+02	4.81000E+02	4.90000E+02	4.94000E+02	4.83000E+02	4.90000E+02	4.84000E+02	4.88000E+02	4.94000E+02	4.92000E+02	4.87000E+02	4.90000E+02	4.98000E+02	4.91000E+02	4.89000E+02	4.88000E+02	4.91000E+02	4.86000E+02	4.88000E+02	4.87000E+02	4.90000E+02	4.86000E+02	4.86000E+02	4.99000E+02	4.92000E+02	4.88000E+02	4.91000E+02	4.92000E+02	4.90000E+02	4.99000E+02	4.94000E+02	4.90000E+02	4.94000E+02
8.00776E+02	4.82000E+02	4.86000E+02	4.84000E+02	4.74000E+02	4.88000E+02	4.89000E+02	4.81000E+02	4.79000E+02	4.84000E+02	4.82000E+02	4.87000E+02	4.78000E+02	4.75000E+02	4.84000E+02	4.86000E+02	4.84000E+02	4.80000E+02	4.79000E+02	4.81000E+02	4.79000E+02	4.80000E+02	4.82000E+02	4.85000E+02	4.84000E+02	4.81000E+02	4.82000E+02	4.81000E+02	4.84000E+02	4.90000E+02	4.95000E+02	4.88000E+02	4.85000E+02	4.80000E+02	4.87000E+02	4.85000E+02	4.82000E+02	4.91000E+02	4.94000E+02	4.87000E+02	4.85000E+02	4.81000E+02	4.92000E+02	4.86000E+02	4.85000E+02	4.93000E+02	4.92000E+02	4.87000E+02	4.88000E+02	4.87000E+02
8.03455E+02	4.89000E+02	4.85000E+02	4.85000E+02	4.90000E+02	4.85000E+02	4.94000E+02	4.86000E+02	4.78000E+02	4.84000E+02	4.84000E+02	4.80000E+02	4.88000E+02	4.83000E+02	4.86000E+02	4.72000E+02	4.83000E+02	4.85000E+02	4.92000E+02	4.80000E+02	4.89000E+02	4.87000E+02	4.86000E+02	4.95000E+02	4.85000E+02	4.81000E+02	4.83000E+02	4.86000E+02	4.86000E+02	4.86000E+02	4.80000E+02	4.92000E+02	4.86000E+02	4.88000E+02	4.94000E+02	4.91000E+02	4.84000E+02	4.92000E+02	4.84000E+02	4.87000E+02	4.90000E+02	4.89000E+02	4.89000E+02	4.86000E+02	4.84000E+02	4.89000E+02	4.87000E+02	4.96000E+02	4.93000E+02	4.94000E+02
8.06134E+02	4.85000E+02	4.91000E+02	4.94000E+02	4.90000E+02	4.90000E+02	4.82000E+02	4.81000E+02	4.91000E+02	4.85000E+02	4.92000E+02	4.91000E+02	4.84000E+02	4.83000E+02	4.87000E+02	4.89000E+02	4.81000E+02	4.75000E+02	4.88000E+02	4.83000E+02	4.86000E+02	4.97000E+02	4.80000E+02	4.89000E+02	4.89000E+02	4.90000E+02	4.91000E+02	4.82000E+02	4.86000E+02	4.85000E+02	4.91000E+02	4.92000E+02	4.85000E+02	4.88000E+02	4.81000E+02	4.87000E+02	4.85000E+02	4.90000E+02	4.93000E+02	4.88000E+02	4.87000E+02	4.88000E+02	4.98000E+02	4.93000E+02	4.90000E+02	4.83000E+02	4.88000E+02	4.95000E+02	4.83000E+02	4.82000E+02
8.08812E+02	4.79000E+02	4.83000E+02	4.86000E+02	4.89000E+02	4.81000E+02	4.85000E+02	4.83000E+02	4.82000E+02	4.90000E+02	4.85000E+02	4.80000E+02	4.90000E+02	4.84000E+02	4.82000E+02	4.95000E+02	4.82000E+02	4.91000E+02	4.79000E+02	4.84000E+02	4.87000E+02	4.83000E+02	4.85000E+02	4.94000E+02	4.86000E+02	4.86000E+02	4.85000E+02	4.87000E+02	4.90000E+02	4.85000E+02	4.93000E+02	4.80000E+02	4.89000E+02	4.90000E+02	4.93000E+02	4.98000E+02	4.85000E+02	4.88000E+02	4.84000E+02	4.88000E+02	4.87000E+02	4.98000E+02	4.80000E+02	4.92000E+02	4.84000E+02	4.90000E+02	4.89000E+02	4.89000E+02	4.83000E+02	4.86000E+02
8.11489E+02	4.76000E+02	4.87000E+02	4.91000E+02	4.80000E+02	4.82000E+02	4.78000E+02	4.86000E+02	4.87000E+02	4.91000E+02	4.86000E+02	4.83000E+02	4.86000E+02	4.89000E+02	4.85000E+02	4.81000E+02	4.80000E+02	4.83000E+02	4.86000E+02	4.82000E+02	4.91000E+02	4.84000E+02	4.91000E+02	4.86000E+02	4.81000E+02	4.81000E+02	4.84000E+02	4.94000E+02	4.88000E+02	4.92000E+02	4.95000E+02	4.86000E+02	4.84000E+02	4.92000E+02	4.95000E+02	4.88000E+02	4.89000E+02	4.97000E+02	4.86000E+02	4.96000E+02	4.93000E+02	4.96000E+02	4.87000E+02	4.82000E+02	4.95000E+02	4.92000E+02	4.84000E+02	4.85000E+02	4.95000E+02	4.89000E+02
8.14165E+02	4.98000E+02	4.90000E+02	4.93000E+02	4.85000E+02	4.93000E+02	4.80000E+02	4.88000E+02	4.89000E+02	4.92000E+02	4.88000E+02	4.89000E+02	4.86000E+02	4.84000E+02	4.87000E+02	4.82000E+02	4.86000E+02	4.92000E+02	4.89000E+02	4.86000E+02	4.85000E+02	4.85000E+02	4.87000E+02	4.87000E+02	4.88000E+02	4.93000E+02	4.87000E+02	4.90000E+02	4.87000E+02	4.92000E+02	4.99000E+02	4.98000E+02	4.90000E+02	4.95000E+02	4.95000E+02	4.95000E+02	4.89000E+02	4.97000E+02	4.87000E+02	4.90000E+02	4.99000E+02	4.96000E+02	4.96000E+02	4.96000E+02	4.95000E+02	4.91000E+02	4.94000E+02	4.86000E+02	5.00000E+02	4.91000E+02
8.16840E+02	4.91000E+02	4.92000E+02	4.94000E+02	4.92000E+02	4.92000E+02	4.87000E+02	4.84000E+02	4.92000E+02	4.86000E+02	4.80000E+02	4.83000E+02	4.89000E+02	4.81000E+02	4.87000E+02	4.79000E+02	4.90000E+02	4.84000E+02	4.86000E+02	4.81000E+02	4.85000E+02	4.93000E+02	4.89000E+02	4.84000E+02	4.80000E+02	4.89000E+02	4.91000E+02	4.91000E+02	4.86000E+02	4.80000E+02	4.88000E+02	4.83000E+02	4.94000E+02	4.85000E+02	4.95000E+02	4.88000E+02	4.78000E+02	4.96000E+02	4.86000E+02	4.87000E+02	4.82000E+02	4.93000E+02	4.89000E+02	4.80000E+02	4.93000E+02	4.90000E+02	4.86000E+02	4.99000E+02	4.90000E+02	4.94000E+02
8.19514E+02	4.85000E+02	4.92000E+02	4.82000E+02	4.96000E+02	4.91000E+02	4.94000E+02	4.76000E+02	4.88000E+02	4.77000E+02	4.82000E+02	4.85000E+02	4.90000E+02	4.84000E+02	4.84000E+02	4.84000E+02	4.90000E+02	4.91000E+02	4.85000E+02	4.91000E+02	4.91000E+02	4.80000E+02	4.92000E+02	4.91000E+02	4.97000E+02	4.86000E+02	4.96000E+02	4.91000E+02	4.97000E+02	4.92000E+02	4.91000E+02	4.83000E+02	4.89000E+02	4.88000E+02	4.87000E+02	4.93000E+02	4.89000E+02	4.94000E+02	4.91000E+02	4.97000E+02	4.98000E+02	4.91000E+02	4.87000E+02	4.88000E+02	4.87000E+02	4.85000E+02	4.85000E+02	4.97000E+02	4.86000E+02	4.92000E+02
8.22188E+02	4.86000E+02	4.92000E+02	4.86000E+02	4.79000E+02	4.85000E+02	4.94000E+02	4.89000E+02	4.84000E+02	4.84000E+02	4.86000E+02	4.92000E+02	4.90000E+02	4.88000E+02	4.90000E+02	4.83000E+02	4.85000E+02	4.97000E+02	4.84000E+02	4.89000E+02	4.91000E+02	4.86000E+02	4.90000E+02	4.89000E+02	4.90000E+02	4.95000E+02	4.85000E+02	4.89000E+02	4.92000E+02	4.97000E+02	4.91000E+02	4.90000E+02	4.89000E+02	4.93000E+02	4.93000E+02	5.01000E+02	4.91000E+02	4.89000E+02	4.94000E+02	4.85000E+02	4.97000E+02	4.93000E+02	4.84000E+02	4.91000E+02	4.90000E+02	4.93000E+02	4.92000E+02	4.91000E+02	4.82000E+02	4.86000E+02
8.24860E+02	4.93000E+02	4.87000E+02	4.95000E+02	4.92000E+02	4.81000E+02	4.85000E+02	4.84000E+02	4.85000E+02	4.86000E+02	4.92000E+02	4.88000E+02	4.93000E+02	4.89000E+02	4.89000E+02	4.90000E+02	4.79000E+02	4.89000E+02	4.85000E+02	4.92000E+02	4.88000E+02	4.86000E+02	4.83000E+02	4.96000E+02	4.97000E+02	4.85000E+02	4.87000E+02	4.93000E+02	4.89000E+02	4.93000E+02	4.93000E+02	4.87000E+02	4.90000E+02	4.95000E+02	4.83000E+02	4.90000E+02	5.01000E+02	4.98000E+02	4.95000E+02	4.88000E+02	5.03000E+02	4.85000E+02	4.92000E+02	4.88000E+02	4.91000E+02	4.85000E+02	4.96000E+02	5.05000E+02	4.88000E+02	5.00000E+02
8.27532E+02	4.93000E+02	4.91000E+02	4.90000E+02	4.88000E+02	4.80000E+02	4.90000E+02	4.93000E+02	4.79000E+02	4.86000E+02	4.87000E+02	4.84000E+02	4.83000E+02	4.83000E+02	4.83000E+02	4.80000E+02	4.87000E+02	4.82000E+02	4.80000E+02	4.83000E+02	4.88000E+02	4.78000E+02	4.81000E+02	4.88000E+02	4.81000E+02	4.84000E+02	4.86000E+02	4.92000E+02	4.81000E+02	4.85000E+02	4.91000E+02	4.78000E+02	4.88000E+02	4.90000E+02	5.01000E+02	4.86000E+02	4.87000E+02	4.91000E+02	4.82000E+02	4.90000E+02	5.00000E+02	4.91000E+02	4.95000E+02	4.89000E+02	4.86000E+02	4.90000E+02	4.88000E+02	4.90000E+02	4.87000E+02	4.89000E+02
8.30203E+02	4.74000E+02	4.82000E+02	4.93000E+02	4.92000E+02	4.84000E+02	4.89000E+02	4.81000E+02	4.88000E+02	4.85000E+02	4.92000E+02	4.86000E+02	4.91000E+02	4.85000E+02	4.89000E+02	4.88000E+02	4.86000E+02	4.91000E+02	4.78000E+02	4.87000E+02	4.91000E+02	4.88000E+02	4.89000E+02	4.93000E+02	4.86000E+02	4.85000E+02	4.83000E+02	4.85000E+02	4.81000E+02	4.87000E+02	4.97000E+02	4.98000E+02	4.93000E+02	4.97000E+02	4.94000E+02	4.91000E+02	4.82000E+02	4.89000E+02	4.86000E+02	4.93000E+02	4.89000E+02	4.88000E+02	4.95000E+02	4.90000E+02	4.84000E+02	5.00000E+02	4.95000E+02	4.90000E+02	4.85000E+02	4.85000E+02
8.32872E+02	4.89000E+02	4.77000E+02	4.84000E+02	4.86000E+02	4.90000E+02	4.75000E+02	4.81000E+02	4.82000E+02	4.77000E+02	4.84000E+02	4.78000E+02	4.90000E+02	4.86000E+02	4.81000E+02	4.87000E+02	4.80000E+02	4.79000E+02	4.86000E+02	4.78000E+02	4.92000E+02	4.86000E+02	4.85000E+02	4.83000E+02	4.76000E+02	4.90000E+02	4.97000E+02	4.82000E+02	4.89000E+02	4.86000E+02	4.85000E+02	4.84000E+02	4.84000E+02	4.92000E+02	4.85000E+02	4.92000E+02	4.85000E+02	4.81000E+02	4.86000E+02	4.83000E+02	4.85000E+02	4.94000E+02	4.88000E+02	4.93000E+02	4.97000E+02	4.86000E+02	4.94000E+02	4.93000E+02	4.83000E+02	4.83000E+02
8.35541E+02	4.89000E+02	4.86000E+02	4.89000E+02	4.81000E+02	4.95000E+02	4.89000E+02	4.89000E+02	4.89000E+02	4.89000E+02	4.86000E+02	4.81000E+02	4.92000E+02	4.91000E+02	4.84000E+02	4.85000E+02	4.87000E+02	4.84000E+02	4.89000E+02	4.89000E+02	4.81000E+02	4.81000E+02	4.82000E+02	4.88000E+02	4.92000E+02	4.89000E+02	4.98000E+02	4.82000E+02	4.90000E+02	4.79000E+02	4.84000E+02	4.93000E+02	4.90000E+02	4.88000E+02	4.94000E+02	4.90000E+02	4.95000E+02	4.88000E+02	4.93000E+02	4.96000E+02	4.97000E+02	4.96000E+02	5.00000E+02	4.91000E+02	4.92000E+02	4.87000E+02	4.86000E+02	4.92000E+02	4.93000E+02	4.91000E+02
8.38210E+02	4.77000E+02	4.89000E+02	4.87000E+02	4.85000E+02	4.89000E+02	4.87000E+02	4.81000E+02	4.90000E+02	4.78000E+02	4.83000E+02	4.87000E+02	4.84000E+02	4.86000E+02	4.84000E+02	4.82000E+02	4.84000E+02	4.88000E+02	4.88000E+02	4.82000E+02	4.91000E+02	4.79000E+02	4.78000E+02	4.86000E+02	4.86000E+02	4.82000E+02	4.89000E+02	4.89000E+02	4.82000E+02	4.85000E+02	4.96000E+02	4.89000E+02	4.86000E+02	4.87000E+02	4.85000E+02	4.84000E+02	4.81000E+02	4.92000E+02	4.89000E+02	4.81000E+02	4.93000E+02	4.84000E+02	4.84000E+02	4.99000E+02	4.83000E+02	4.86000E+02	4.82000E+02	4.94000E+02	4.85000E+02	4.83000E+02
8.40877E+02	4.81000E+02	4.87000E+02	4.94000E+02	4.81000E+02	4.80000E+02	4.84000E+02	4.89000E+02	4.82000E+02	4.79000E+02	4.92000E+02	4.90000E+02	4.85000E+02	4.91000E+02	4.87000E+02	4.86000E+02	4.89000E+02	4.88000E+02	4.89000E+02	4.93000E+02	4.89000E+02	4.95000E+02	4.86000E+02	4.85000E+02	4.88000E+02	4.81000E+02	4.81000E+02	4.91000E+02	4.91000E+02	4.84000E+02	4.91000E+02	4.88000E+02	4.88000E+02	4.83000E+02	4.97000E+02	4.88000E+02	4.95000E+02	4.90000E+02	4.93000E+02	4.88000E+02	4.92000E+02	4.86000E+02	4.90000E+02	4.89000E+02	4.90000E+02	5.02000E+02	4.88000E+02	4.89000E+02	4.91000E+02	4.91000E+02
8.43543E+02	4.83000E+02	4.89000E+02	4.83000E+02	4.83000E+02	4.87000E+02	4.79000E+02	4.78000E+02	4.90000E+02	4.90000E+02	4.91000E+02	4.83000E+02	4.93000E+02	4.85000E+02	4.82000E+02	4.85000E+02	4.76000E+02	4.85000E+02	4.81000E+02	4.83000E+02	4.88000E+02	4.84000E+02	4.91000E+02	4.91000E+02	4.88000E+02	4.87000E+02	4.96000E+02	4.93000E+02	4.88000E+02	4.91000E+02	4.89000E+02	4.91000E+02	4.85000E+02	4.82000E+02	4.91000E+02	4.88000E+02	4.97000E+02	4.92000E+02	4.94000E+02	4.90000E+02	4.91000E+02	4.90000E+02	4.83000E+02	4.95000E+02	4.96000E+02	4.92000E+02	4.86000E+02	4.89000E+02	4.89000E+02	4.90000E+02
8.46209E+02	4.88000E+02	4.94000E+02	4.87000E+02	4.83000E+02	4.82000E+02	4.91000E+02	4.94000E+02	4.84000E+02	4.85000E+02	4.83000E+02	4.86000E+02	4.81000E+02	4.89000E+02	4.88000E+02	4.81000E+02	4.92000E+02	4.82000E+02	4.87000E+02	4.85000E+02	4.91000E+02	4.91000E+02	4.87000E+02	4.87000E+02	4.87000E+02	4.85000E+02	4.89000E+02	4.87000E+02	4.88000E+02	4.85000E+02	4.88000E+02	4.92000E+02	4.98000E+02	4.86000E+02	4.98000E+02	4.87000E+02	5.01000E+02	4.89000E+02	5.00000E+02	5.00000E+02	4.86000E+02	4.97000E+02	4.87000E+02	4.85000E+02	4.92000E+02	4.80000E+02	4.98000E+02	4.93000E+02	4.89000E+02	4.92000E+02
8.48874E+02	4.94000E+02	4.85000E+02	4.84000E+02	4.91000E+02	4.91000E+02	4.89000E+02	4.85000E+02	4.79000E+02	4.79000E+02	4.81000E+02	4.96000E+02	4.89000E+02	4.82000E+02	4.84000E+02	4.77000E+02	4.90000E+02	4.92000E+02	4.89000E+02	4.81000E+02	4.82000E+02	4.77000E+02	4.95000E+02	4.83000E+02	4.84000E+02	4.92000E+02	4.91000E+02	4.92000E+02	4.79000E+02	4.87000E+02	4.87000E+02	4.85000E+02	4.85000E+02	4.91000E+02	4.96000E+02	4.89000E+02	4.85000E+02	4.83000E+02	4.94000E+02	4.88000E+02	4.91000E+02	4.88000E+02	4.87000E+02	4.97000E+02	4.90000E+02	4.92000E+02	4.93000E+02	4.90000E+02	4.91000E+02	4.93000E+02
8.51537E+02	4.93000E+02	4.87000E+02	4.87000E+02	4.81000E+02	4.82000E+02	4.84000E+02	4.95000E+02	4.88000E+02	4.91000E+02	4.87000E+02	4.91000E+02	4.86000E+02	4.92000E+02	4.89000E+02	4.90000E+02	4.86000E+02	4.91000E+02	4.91000E+02	4.91000E+02	4.89000E+02	4.92000E+02	4.85000E+02	4.84000E+02	4.94000E+02	4.93000E+02	4.79000E+02	4.85000E+02	4.91000E+02	4.94000E+02	4.93000E+02	4.88000E+02	4.93000E+02	4.94000E+02	5.01000E+02	4.98000E+02	4.92000E+02	4.92000E+02	4.89000E+02	4.93000E+02	4.93000E+02	4.94000E+02	4.79000E+02	4.93000E+02	4.85000E+02	4.93000E+02	4.98000E+02	4.98000E+02	4.91000E+02	4.98000E+02
8.54200E+02	4.85000E+02	4.88000E+02	4.97000E+02	4.88000E+02	4.91000E+02	4.91000E+02	4.92000E+02	4.88000E+02	4.90000E+02	4.91000E+02	4.88000E+02	4.95000E+02	4.94000E+02	4.86000E+02	4.96000E+02	4.89000E+02	4.83000E+02	4.90000E+02	4.87000E+02	4.92000E+02	4.85000E+02	4.89000E+02	4.92000E+02	4.90000E+02	4.89000E+02	4.93000E+02	4.88000E+02	4.86000E+02	4.91000E+02	4.98000E+02	4.93000E+02	4.94000E+02	4.97000E+02	4.98000E+02	4.90000E+02	4.97000E+02	4.93000E+02	4.90000E+02	4.95000E+02	4.90000E+02	4.84000E+02	4.97000E+02	4.88000E+02	4.86000E+02	4.93000E+02	4.94000E+02	4.96000E+02	4.93000E+02	4.86000E+02
8.56862E+02	4.86000E+02	4.88000E+02	4.88000E+02	4.89000E+02	4.84000E+02	4.85000E+02	4.78000E+02	4.85000E+02	4.88000E+02	4.90000E+02	4.90000E+02	4.83000E+02	4.82000E+02	4.97000E+02	4.89000E+02	4.85000E+02	4.91000E+02	4.78000E+02	4.82000E+02	4.84000E+02	4.93000E+02	4.84000E+02	4.83000E+02	4.89000E+02	4.95000E+02	4.86000E+02	4.91000E+02	4.94000E+02	4.86000E+02	4.98000E+02	4.95000E+02	4.93000E+02	4.90000E+02	4.84000E+02	4.89000E+02	4.91000E+02	4.88000E+02	4.95000E+02	4.84000E+02	4.96000E+02	4.95000E+02	4.90000E+02	4.96000E+02	4.82000E+02	4.94000E+02	4.86000E+02	4.88000E+02	4.96000E+02	4.94000E+02
8.59524E+02	4.87000E+02	4.91000E+02	4.83000E+02	4.90000E+02	4.91000E+02	4.85000E+02	4.87000E+02	4.78000E+02	4.81000E+02	4.88000E+02	4.87000E+02	4.83000E+02	4.86000E+02	4.81000E+02	4.86000E+02	4.87000E+02	4.84000E+02	4.91000E+02	4.84000E+02	4.92000E+02	4.83000E+02	4.94000E+02	4.92000E+02	4.85000E+02	4.96000E+02	4.89000E+02	4.90000E+02	4.90000E+02	4.93000E+02	4.87000E+02	4.87000E+02	4.93000E+02	4.91000E+02	4.89000E+02	4.90000E+02	4.90000E+02	4.84000E+02	4.92000E+02	4.98000E+02	4.91000E+02	4.93000E+02	4.92000E+02	4.89000E+02	4.86000E+02	4.89000E+02	4.93000E+02	4.99000E+02	4.90000E+02	4.88000E+02
8.62184E+02	4.84000E+02	4.92000E+02	4.96000E+02	4.91000E+02	4.92000E+02	4.94000E+02	4.93000E+02	4.89000E+02	4.88000E+02	4.86000E+02	4.88000E+02	4.86000E+02	4.87000E+02	4.94000E+02	4.91000E+02	4.90000E+02	4.88000E+02	4.94000E+02	4.93000E+02	4.81000E+02	4.94000E+02	4.89000E+02	4.80000E+02	4.91000E+02	4.88000E+02	4.98000E+02	4.84000E+02	4.92000E+02	4.87000E+02	4.91000E+02	4.85000E+02	4.87000E+02	4.96000E+02	4.90000E+02	4.97000E+02	4.97000E+02	4.90000E+02	4.93000E+02	4.98000E+02	4.85000E+02	4.92000E+02	4.88000E+02	4.83000E+02	4.95000E+02	5.00000E+02	4.94000E+02	4.99000E+02	4.90000E+02	5.01000E+02
8.64844E+02	4.90000E+02	4.93000E+02	4.90000E+02	4.87000E+02	4.82000E+02	4.85000E+02	4.82000E+02	4.83000E+02	4.80000E+02	4.87000E+02	4.86000E+02	4.87000E+02	4.92000E+02	4.89000E+02	4.88000E+02	4.93000E+02	4.80000E+02	4.84000E+02	4.89000E+02	4.91000E+02	4.85000E+02	4.82000E+02	4.88000E+02	4.91000E+02	4.91000E+02	4.93000E+02	4.79000E+02	4.87000E+02	5.00000E+02	4.85000E+02	4.92000E+02	4.92000E+02	4.86000E+02	4.93000E+02	4.95000E+02	4.89000E+02	4.89000E+02	4.91000E+02	4.82000E+02	4.80000E+02	4.90000E+02	4.95000E+02	4.96000E+02	4.88000E+02	4.88000E+02	4.90000E+02	4.96000E+02	4.96000E+02	4.86000E+02
8.67502E+02	4.85000E+02	4.90000E+02	4.97000E+02	4.82000E+02	4.93000E+02	4.90000E+02	4.84000E+02	4.94000E+02	4.91000E+02	4.87000E+02	4.79000E+02	4.98000E+02	4.83000E+02	4.93000E+02	4.90000E+02	4.93000E+02	4.92000E+02	4.84000E+02	4.91000E+02	4.87000E+02	4.85000E+02	4.92000E+02	4.95000E+02	4.85000E+02	4.87000E+02	4.90000E+02	4.88000E+02	4.88000E+02	4.89000E+02	4.91000E+02	4.91000E+02	4.94000E+02	4.96000E+02	4.93000E+02	4.97000E+02	4.91000E+02	4.86000E+02	4.98000E+02	4.93000E+02	4.92000E+02	4.98000E+02	5.00000E+02	4.96000E+02	4.94000E+02	4.91000E+02	4.93000E+02	4.96000E+02	4.90000E+02	4.93000E+02
8.70160E+02	4.83000E+02	4.89000E+02	4.89000E+02	4.87000E+02	4.94000E+02	4.88000E+02	4.87000E+02	4.88000E+02	4.83000E+02	4.87000E+02	4.92000E+02	4.87000E+02	4.83000E+02	4.86000E+02	4.84000E+02	4.92000E+02	4.92000E+02	4.89000E+02	4.83000E+02	4.94000E+02	4.90000E+02	4.88000E+02	4.94000E+02	4.92000E+02	4.91000E+02	4.95000E+02	4.93000E+02	4.90000E+02	4.88000E+02	4.92000E+02	4.85000E+02	4.89000E+02	4.93000E+02	4.95000E+02	4.84000E+02	4.88000E+02	4.98000E+02	4.94000E+02	4.96000E+02	4.87000E+02	4.94000E+02	4.92000E+02	4.90000E+02	4.99000E+02	4.91000E+02	4.85000E+02	4.92000E+02	4.92000E+02	4.86000E+02
8.72817E+02	4.84000E+02	4.81000E+02	4.86000E+02	4.80000E+02	4.84000E+02	4.85000E+02	4.80000E+02	4.86000E+02	4.94000E+02	4.81000E+02	4.79000E+02	4.76000E+02	4.79000E+02	4.82000E+02	4.80000E+02	4.88000E+02	4.87000E+02	4.81000E+02	4.84000E+02	4.83000E+02	4.82000E+02	4.84000E+02	4.82000E+02	4.75000E+02	4.80000E+02	4.89000E+02	4.89000E+02	4.80000E+02	4.90000E+02	4.84000E+02	4.76000E+02	4.86000E+02	4.86000E+02	4.85000E+02	4.85000E+02	4.87000E+02	4.84000E+02	4.87000E+02	4.89000E+02	4.85000E+02	4.91000E+02	4.97000E+02	4.92000E+02	4.89000E+02	4.93000E+02	4.94000E+02	4.94000E+02	4.90000E+02	4.95000E+02
8.75473E+02	4.87000E+02	4.90000E+02	4.84000E+02	4.86000E+02	4.80000E+02	4.86000E+02	4.85000E+02	4.87000E+02	4.89000E+02	4.83000E+02	4.79000E+02	4.97000E+02	4.78000E+02	4.83000E+02	4.88000E+02	4.88000E+02	4.85000E+02	4.96000E+02	4.82000E+02	4.90000E+02	4.84000E+02	4.84000E+02	4.92000E+02	4.87000E+02	4.85000E+02	4.90000E+02	4.91000E+02	4.85000E+02	4.91000E+02	4.88000E+02	4.89000E+02	4.78000E+02	4.87000E+02	4.89000E+02	4.87000E+02	4.88000E+02	4.87000E+02	4.75000E+02	4.83000E+02	4.93000E+02	4.86000E+02	4.89000E+02	4.92000E+02	4.94000E+02	4.91000E+02	4.89000E+02	5.04000E+02	4.86000E+02	4.88000E+02
8.78128E+02	4.88000E+02	4.83000E+02	4.85000E+02	4.81000E+02	4.81000E+02	4.84000E+02	4.82000E+02	4.80000E+02	4.85000E+02	4.84000E+02	4.91000E+02	4.81000E+02	4.77000E+02	4.83000E+02	4.85000E+02	4.84000E+02	4.88000E+02	4.91000E+02	4.86000E+02	4.83000E+02	4.77000E+02	4.87000E+02	4.86000E+02	4.80000E+02	4.82000E+02	4.86000E+02	4.82000E+02	4.96000E+02	4.87000E+02	4.82000E+02	4.89000E+02	4.86000E+02	4.89000E+02	4.93000E+02	4.96000E+02	4.87000E+02	4.85000E+02	4.85000E+02	4.90000E+02	4.88000E+02	4.93000E+02	4.86000E+02	4.85000E+02	4.84000E+02	4.88000E+02	5.00000E+02	4.93000E+02	4.81000E+02	4.95000E+02
8.80782E+02	4.91000E+02	4.86000E+02	4.86000E+02	4.92000E+02	4.92000E+02	4.83000E+02	4.86000E+02	4.81000E+02	4.82000E+02	4.91000E+02	4.85000E+02	4.86000E+02	4.85000E+02	4.84000E+02	4.93000E+02	4.82000E+02	4.86000E+02	4.87000E+02	4.90000E+02	4.82000E+02	4.82000E+02	4.92000E+02	4.84000E+02	4.91000E+02	4.84000E+02	4.95000E+02	4.79000E+02	4.92000E+02	4.92000E+02	4.88000E+02	4.89000E+02	4.96000E+02	4.95000E+02	4.93000E+02	4.81000E+02	4.86000E+02	4.81000E+02	4.95000E+02	4.88000E+02	4.86000E+02	4.94000E+02	4.96000E+02	4.93000E+02	4.91000E+02	4.99000E+02	4.84000E+02	4.92000E+02	4.90000E+02	4.94000E+02
8.83436E+02	4.85000E+02	4.86000E+02	4.90000E+02	4.89000E+02	4.88000E+02	4.97000E+02	4.88000E+02	4.84000E+02	4.89000E+02	4.88000E+02	4.83000E+02	4.90000E+02	4.80000E+02	4.87000E+02	4.82000E+02	4.85000E+02	4.82000E+02	4.99000E+02	4.88000E+02	4.92000E+02	4.91000E+02	4.90000E+02	4.86000E+02	4.91000E+02	4.92000E+02	4.91000E+02	4.94000E+02	4.93000E+02	4.90000E+02	4.96000E+02	4.81000E+02	4.83000E+02	4.91000E+02	4.93000E+02	4.98000E+02	4.94000E+02	4.92000E+02	4.95000E+02	4.90000E+02	4.91000E+02	4.96000E+02	4.96000E+02	4.92000E+02	4.97000E+02	4.89000E+02	4.86000E+02	4.91000E+02	4.85000E+02	4.98000E+02
8.86088E+02	4.82000E+02	4.90000E+02	4.83000E+02	4.88000E+02	4.83000E+02	4.85000E+02	4.83000E+02	4.92000E+02	4.95000E+02	4.85000E+02	4.83000E+02	4.85000E+02	4.92000E+02	4.93000E+02	4.85000E+02	4.86000E+02	4.84000E+02	4.91000E+02	4.81000E+02	4.83000E+02	4.87000E+02	4.86000E+02	4.91000E+02	4.90000E+02	4.92000E+02	4.87000E+02	4.84000E+02	4.88000E+02	5.00000E+02	4.85000E+02	4.89000E+02	4.91000E+02	4.86000E+02	4.85000E+02	4.85000E+02	4.91000E+02	4.87000E+02	4.88000E+02	4.91000E+02	4.92000E+02	4.92000E+02	4.92000E+02	4.90000E+02	4.90000E+02	4.93000E+02	4.96000E+02	4.93000E+02	4.92000E+02	4.92000E+02
8.88740E+02	4.85000E+02	4.82000E+02	4.86000E+02	4.84000E+02	4.84000E+02	4.93000E+02	4.90000E+02	4.77000E+02	4.81000E+02	4.78000E+02	4.86000E+02	4.88000E+02	4.87000E+02	4.76000E+02	4.82000E+02	4.85000E+02	4.78000E+02	4.86000E+02	4.85000E+02	4.86000E+02	4.83000E+02	4.88000E+02	4.87000E+02	4.90000E+02	4.83000E+02	4.82000E+02	4.82000E+02	4.89000E+02	4.78000E+02	4.87000E+02	4.93000E+02	4.92000E+02	4.81000E+02	4.93000E+02	4.93000E+02	4.83000E+02	4.92000E+02	4.84000E+02	4.87000E+02	4.90000E+02	4.99000E+02	4.93000E+02	4.88000E+02	4.89000E+02	4.87000E+02	4.89000E+02	4.91000E+02	4.92000E+02	4.86000E+02
8.91391E+02	4.82000E+02	4.82000E+02	4.82000E+02	4.85000E+02	4.83000E+02	4.76000E+02	4.90000E+02	4.84000E+02	4.91000E+02	4.86000E+02	4.90000E+02	4.87000E+02	4.88000E+02	4.86000E+02	4.88000E+02	4.80000E+02	4.85000E+02	4.85000E+02	4.85000E+02	4.82000E+02	4.81000E+02	4.90000E+02	4.81000E+02	4.87000E+02	4.91000E+02	4.82000E+02	4.85000E+02	4.95000E+02	4.88000E+02	4.91000E+02	4.88000E+02	4.81000E+02	4.90000E+02	4.93000E+02	4.91000E+02	4.86000E+02	4.88000E+02	4.90000E+02	4.87000E+02	4.96000E+02	4.89000E+02	4.88000E+02	4.95000E+02	4.96000E+02	4.86000E+02	4.90000E+02	4.84000E+02	4.83000E+02	4.80000E+02
8.94041E+02	4.87000E+02	4.86000E+02	4.85000E+02	4.86000E+02	4.87000E+02	4.87000E+02	4.90000E+02	4.86000E+02	4.89000E+02	4.90000E+02	4.87000E+02	4.88000E+02	4.87000E+02	4.82000E+02	4.89000E+02	4.94000E+02	4.83000E+02	4.93000E+02	4.85000E+02	4.82000E+02	4.88000E+02	4.76000E+02	4.91000E+02	4.83000E+02	4.90000E+02	4.93000E+02	4.92000E+02	4.96000E+02	4.88000E+02	4.96000E+02	4.90000E+02	4.88000E+02	4.88000E+02	4.93000E+02	4.94000E+02	4.88000E+02	4.97000E+02	4.91000E+02	4.84000E+02	4.98000E+02	4.93000E+02	4.96000E+02	4.88000E+02	4.98000E+02	5.00000E+02	4.95000E+02	4.87000E+02	4.94000E+02	4.94000E+02
8.96690E+02	4.92000E+02	4.83000E+02	4.94000E+02	4.89000E+02	4.87000E+02	4.85000E+02	4.82000E+02	5.00000E+02	4.81000E+02	4.90000E+02	4.80000E+02	4.90000E+02	4.94000E+02	4.86000E+02	4.92000E+02	4.86000E+02	4.88000E+02	4.93000E+02	5.00000E+02	4.92000E+02	4.88000E+02	4.95000E+02	4.81000E+02	4.94000E+02	4.99000E+02	4.90000E+02	4.92000E+02	4.93000E+02	4.89000E+02	4.91000E+02	4.92000E+02	4.90000E+02	4.92000E+02	4.92000E+02	4.91000E+02	4.88000E+02	4.96000E+02	4.87000E+02	4.99000E+02	4.94000E+02	4.91000E+02	4.93000E+02	4.91000E+02	4.92000E+02	4.98000E+02	5.01000E+02	4.94000E+02	4.90000E+02	4.94000E+02
8.99338E+02	4.82000E+02	4.93000E+02	4.87000E+02	4.86000E+02	4.89000E+02	4.88000E+02	4.81000E+02	4.83000E+02	4.82000E+02	4.85000E+02	4.79000E+02	4.82000E+02	4.90000E+02	4.76000E+02	4.91000E+02	4.83000E+02	4.84000E+02	4.87000E+02	4.88000E+02	4.87000E+02	4.83000E+02	4.95000E+02	4.84000E+02	4.92000E+02	4.88000E+02	4.89000E+02	4.86000E+02	4.92000E+02	4.88000E+02	4.92000E+02	4.95000E+02	4.89000E+02	4.93000E+02	4.92000E+02	4.88000E+02	4.98000E+02	4.85000E+02	4.83000E+02	4.86000E+02	4.93000E+02	4.91000E+02	4.92000E+02	4.91000E+02	4.94000E+02	4.87000E+02	4.89000E+02	4.91000E+02	4.87000E+02	4.94000E+02
9.01985E+02	4.89000E+02	4.79000E+02	4.89000E+02	4.86000E+02	4.93000E+02	4.88000E+02	4.94000E+02	4.93000E+02	4.84000E+02	4.87000E+02	4.85000E+02	4.81000E+02	4.85000E+02	4.89000E+02	4.79000E+02	4.81000E+02	4.90000E+02	4.88000E+02	4.91000E+02	4.85000E+02	4.88000E+02	4.84000E+02	4.88000E+02	4.86000E+02	4.88000E+02	5.00000E+02	4.84000E+02	4.83000E+02	4.98000E+02	4.89000E+02	4.92000E+02	4.92000E+02	4.89000E+02	4.95000E+02	4.84000E+02	4.99000E+02	4.90000E+02	4.93000E+02	4.91000E+02	4.93000E+02	4.84000E+02	4.94000E+02	4.93000E+02	4.87000E+02	4.94000E+02	4.91000E+02	4.91000E+02	4.93000E+02	4.90000E+02
9.04632E+02	4.86000E+02	4.83000E+02	4.80000E+02	4.86000E+02	4.90000E+02	4.90000E+02	4.91000E+02	4.85000E+02	4.84000E+02	4.86000E+02	4.90000E+02	4.79000E+02	4.92000E+02	4.81000E+02	4.81000E+02	4.83000E+02	4.88000E+02	4.92000E+02	4.84000E+02	4.85000E+02	4.87000E+02	4.85000E+02	4.89000E+02	4.94000E+02	4.94000E+02	4.89000E+02	4.84000E+02	4.90000E+02	4.86000E+02	4.90000E+02	4.92000E+02	4.93000E+02	4.91000E+02	4.94000E+02	4.93000E+02	4.95000E+02	4.98000E+02	4.86000E+02	4.97000E+02	4.91000E+02	4.94000E+02	4.91000E+02	4.87000E+02	4.87000E+02	4.89000E+02	4.88000E+02	4.92000E+02	4.92000E+02	4.89000E+02
9.07278E+02	4.82000E+02	4.85000E+02	4.88000E+02	4.92000E+02	4.84000E+02	4.86000E+02	4.93000E+02	4.80000E+02	4.80000E+02	4.93000E+02	4.95000E+02	4.82000E+02	4.72000E+02	4.87000E+02	4.86000E+02	4.92000E+02	4.91000E+02	4.83000E+02	4.83000E+02	4.89000E+02	4.86000E+02	4.91000E+02	4.85000E+02	4.88000E+02	4.84000E+02	4.90000E+02	4.83000E+02	4.85000E+02	4.93000E+02	4.91000E+02	4.89000E+02	4.93000E+02	4.91000E+02	4.88000E+02	4.86000E+02	4.92000E+02	4.94000E+02	4.95000E+02	4.88000E+02	4.99000E+02	4.91000E+02	4.95000E+02	4.86000E+02	4.90000E+02	4.91000E+02	4.98000E+02	4.94000E+02	4.90000E+02	4.89000E+02
9.09922E+02	4.85000E+02	4.85000E+02	4.87000E+02	4.86000E+02	4.91000E+02	4.84000E+02	4.90000E+02	4.90000E+02	4.88000E+02	4.87000E+02	4.89000E+02	4.90000E+02	4.94000E+02	4.87000E+02	4.94000E+02	4.90000E+02	4.87000E+02	4.85000E+02	4.87000E+02	4.90000E+02	4.90000E+02	4.87000E+02	4.85000E+02	4.97000E+02	4.89000E+02	4.90000E+02	4.82000E+02	4.87000E+02	4.87000E+02	4.91000E+02	4.84000E+02	4.94000E+02	4.88000E+02	4.89000E+02	4.96000E+02	4.92000E+02	4.97000E+02	4.91000E+02	4.89000E+02	4.92000E+02	4.86000E+02	4.95000E+02	4.92000E+02	4.92000E+02	4.94000E+02	4.89000E+02	4.93000E+02	4.91000E+02	4.94000E+02
9.12566E+02	4.84000E+02	4.93000E+02	4.83000E+02	4.87000E+02	4.80000E+02	4.86000E+02	4.90000E+02	4.85000E+02	4.91000E+02	4.77000E+02	4.94000E+02	4.91000E+02	4.87000E+02	4.93000E+02	4.95000E+02	4.89000E+02	4.85000E+02	4.85000E+02	4.84000E+02	4.86000E+02	4.86000E+02	4.84000E+02	4.82000E+02	4.88000E+02	4.88000E+02	4.88000E+02	4.83000E+02	4.92000E+02	4.94000E+02	4.90000E+02	4.95000E+02	4.94000E+02	4.98000E+02	4.84000E+02	4.89000E+02	4.95000E+02	4.94000E+02	4.93000E+02	4.96000E+02	4.95000E+02	4.94000E+02	5.01000E+02	4.93000E+02	4.95000E+02	4.94000E+02	4.94000E+02	4.93000E+02	4.97000E+02	4.93000E+02
9.15210E+02	4.89000E+02	4.86000E+02	4.91000E+02	4.80000E+02	4.93000E+02	4.84000E+02	4.95000E+02	4.96000E+02	4.88000E+02	4.94000E+02	4.81000E+02	4.86000E+02	4.87000E+02	4.88000E+02	5.00000E+02	4.80000E+02	4.91000E+02	4.81000E+02	4.92000E+02	4.89000E+02	4.85000E+02	4.91000E+02	4.92000E+02	4.83000E+02	4.91000E+02	4.96000E+02	4.87000E+02	4.93000E+02	4.96000E+02	4.92000E+02	4.96000E+02	4.93000E+02	4.90000E+02	4.99000E+02	4.96000E+02	4.93000E+02	4.90000E+02	4.88000E+02	5.03000E+02	4.93000E+02	4.91000E+02	4.98000E+02	4.90000E+02	4.99000E+02	4.83000E+02	5.08000E+02	4.96000E+02	4.97000E+02	4.96000E+02
9.17852E+02	4.82000E+02	4.96000E+02	4.86000E+02	4.95000E+02	4.90000E+02	4.88000E+02	4.89000E+02	4.86000E+02	4.84000E+02	4.92000E+02	4.84000E+02	4.87000E+02	4.82000E+02	4.89000E+02	4.91000E+02	4.91000E+02	4.85000E+02	4.89000E+02	4.84000E+02	4.81000E+02	4.85000E+02	4.84000E+02	4.89000E+02	4.87000E+02	4.90000E+02	4.86000E+02	4.91000E+02	4.92000E+02	4.93000E+02	4.88000E+02	4.92000E+02	4.95000E+02	4.87000E+02	4.97000E+02	4.97000E+02	4.88000E+02	4.96000E+02	4.95000E+02	4.98000E+02	4.90000E+02	4.90000E+02	4.97000E+02	5.02000E+02	4.89000E+02	4.90000E+02	4.86000E+02	4.91000E+02	4.95000E+02	4.78000E+02
9.20493E+02	4.87000E+02	4.92000E+02	4.91000E+02	4.90000E+02	4.93000E+02	4.85000E+02	4.89000E+02	4.92000E+02	4.95000E+02	4.88000E+02	4.92000E+02	4.81000E+02	4.80000E+02	4.82000E+02	4.84000E+02	4.87000E+02	4.92000E+02	4.99000E+02	4.91000E+02	4.89000E+02	4.90000E+02	4.87000E+02	4.92000E+02	4.89000E+02	4.94000E+02	4.87000E+02	4.79000E+02	4.90000E+02	4.91000E+02	4.97000E+02	4.94000E+02	4.82000E+02	4.89000E+02	4.93000E+02	4.87000E+02	4.96000E+02	4.92000E+02	4.93000E+02	4.93000E+02	4.92000E+02	4.98000E+02	4.91000E+02	4.92000E+02	4.97000E+02	4.92000E+02	4.97000E+02	4.92000E+02	4.94000E+02	4.91000E+02
9.23134E+02	4.83000E+02	4.90000E+02	4.88000E+02	4.86000E+02	4.85000E+02	4.82000E+02	4.83000E+02	4.82000E+02	4.84000E+02	4.91000E+02	4.88000E+02	4.79000E+02	4.89000E+02	4.83000E+02	4.83000E+02	4.88000E+02	4.83000E+02	4.75000E+02	4.78000E+02	4.93000E+02	4.85000E+02	4.92000E+02	4.85000E+02	4.80000E+02	4.83000E+02	4.91000E+02	4.90000E+02	4.90000E+02	4.90000E+02	4.84000E+02	4.93000E+02	4.90000E+02	4.89000E+02	4.86000E+02	4.88000E+02	4.79000E+02	4.90000E+02	4.91000E+02	4.79000E+02	5.01000E+02	4.90000E+02	4.91000E+02	4.98000E+02	4.98000E+02	4.95000E+02	4.97000E+02	4.90000E+02	4.89000E+02	4.85000E+02
9.25773E+02	4.94000E+02	4.90000E+02	4.87000E+02	4.93000E+02	4.81000E+02	4.82000E+02	4.95000E+02	4.86000E+02	4.90000E+02	4.88000E+02	4.86000E+02	4.83000E+02	4.80000E+02	4.79000E+02	4.83000E+02	4.91000E+02	4.85000E+02	4.92000E+02	4.84000E+02	4.86000E+02	4.88000E+02	4.87000E+02	4.92000E+02	4.86000E+02	4.87000E+02	4.92000E+02	4.96000E+02	4.76000E+02	4.97000E+02	4.96000E+02	4.97000E+02	4.89000E+02	4.86000E+02	4.92000E+02	4.87000E+02	4.91000E+02	4.98000E+02	4.95000E+02	4.89000E+02	4.89000E+02	4.94000E+02	4.98000E+02	4.87000E+02	4.91000E+02	4.93000E+02	4.96000E+02	4.89000E+02	4.86000E+02	4.97000E+02
9.28412E+02	4.89000E+02	4.83000E+02	4.86000E+02	4.93000E+02	4.90000E+02	4.88000E+02	4.91000E+02	4.84000E+02	4.83000E+02	4.91000E+02	4.90000E+02	4.99000E+02	4.87000E+02	4.90000E+02	4.80000E+02	4.90000E+02	4.87000E+02	4.85000E+02	4.96000E+02	4.92000E+02	4.91000E+02	4.92000E+02	5.00000E+02	4.87000E+02	4.93000E+02	4.91000E+02	4.86000E+02	5.00000E+02	4.87000E+02	4.89000E+02	4.92000E+02	4.83000E+02	4.87000E+02	4.93000E+02	4.99000E+02	5.00000E+02	4.91000E+02	4.84000E+02	4.95000E+02	4.97000E+02	4.93000E+02	4.93000E+02	4.98000E+02	4.91000E+02	4.91000E+02	4.94000E+02	4.97000E+02	5.00000E+02	4.89000E+02
9.31050E+02	4.85000E+02	4.90000E+02	4.83000E+02	4.87000E+02	4.84000E+02	4.81000E+02	4.89000E+02	4.85000E+02	4.90000E+02	4.81000E+02	4.86000E+02	4.88000E+02	4.86000E+02	4.83000E+02	4.81000E+02	4.83000E+02	4.90000E+02	4.81000E+02	4.79000E+02	4.88000E+02	4.84000E+02	4.83000E+02	4.81000E+02	4.95000E+02	4.81000E+02	4.85000E+02	4.81000E+02	4.85000E+02	4.90000E+02	4.90000E+02	4.92000E+02	4.79000E+02	4.92000E+02	4.89000E+02	4.88000E+02	4.90000E+02	4.94000E+02	4.85000E+02	4.90000E+02	4.93000E+02	4.93000E+02	4.99000E+02	4.89000E+02	4.94000E+02	4.93000E+02	4.89000E+02	4.87000E+02	4.89000E+02	4.89000E+02
9.33687E+02	4.87000E+02	4.90000E+02	4.79000E+02	4.96000E+02	4.91000E+02	4.94000E+02	5.01000E+02	4.89000E+02	4.95000E+02	4.91000E+02	4.85000E+02	4.89000E+02	4.88000E+02	4.91000E+02	4.93000E+02	4.88000E+02	4.89000E+02	4.89000E+02	4.91000E+02	4.88000E+02	4.90000E+02	4.94000E+02	4.90000E+02	4.92000E+02	4.92000E+02	4.90000E+02	4.99000E+02	4.93000E+02	4.99000E+02	4.96000E+02	4.94000E+02	4.99000E+02	4.92000E+02	4.96000E+02	5.00000E+02	4.92000E+02	4.92000E+02	5.00000E+02	4.95000E+02	4.90000E+02	4.96000E+02	4.94000E+02	5.00000E+02	4.96000E+02	4.94000E+02	4.83000E+02	4.90000E+02	4.97000E+02	4.91000E+02
9.36323E+02	4.94000E+02	4.94000E+02	4.90000E+02	4.91000E+02	4.89000E+02	4.96000E+02	4.82000E+02	4.87000E+02	4.92000E+02	4.91000E+02	4.82000E+02	4.83000E+02	4.91000E+02	4.94000E+02	4.95000E+02	4.89000E+02	4.96000E+02	4.90000E+02	4.93000E+02	4.91000E+02	4.87000E+02	4.87000E+02	4.81000E+02	4.98000E+02	4.96000E+02	4.90000E+02	4.89000E+02	4.93000E+02	4.91000E+02	4.85000E+02	4.97000E+02	4.95000E+02	4.96000E+02	4.89000E+02	4.91000E+02	4.91000E+02	4.87000E+02	4.95000E+02	4.86000E+02	5.00000E+02	5.00000E+02	4.88000E+02	4.94000E+02	4.91000E+02	4.89000E+02	4.91000E+02	4.90000E+02	4.97000E+02	4.92000E+02
9.38959E+02	4.93000E+02	4.91000E+02	4.92000E+02	4.84000E+02	4.91000E+02	4.97000E+02	4.97000E+02	4.93000E+02	4.99000E+02	4.98000E+02	4.95000E+02	4.98000E+02	4.93000E+02	4.94000E+02	4.87000E+02	5.03000E+02	4.89000E+02	4.92000E+02	4.95000E+02	4.92000E+02	4.94000E+02	5.10000E+02	4.91000E+02	4.93000E+02	4.94000E+02	4.90000E+02	4.91000E+02	5.01000E+02	4.92000E+02	5.02000E+02	4.97000E+02	4.91000E+02	4.97000E+02	5.02000E+02	4.93000E+02	4.92000E+02	5.00000E+02	4.98000E+02	4.95000E+02	5.04000E+02	4.89000E+02	5.02000E+02	5.07000E+02	5.08000E+02	4.99000E+02	5.04000E+02	4.95000E+02	4.97000E+02	5.10000E+02
9.41593E+02	4.92000E+02	4.91000E+02	4.96000E+02	5.00000E+02	4.96000E+02	4.94000E+02	4.94000E+02	4.97000E+02	4.92000E+02	4.94000E+02	4.95000E+02	4.92000E+02	4.96000E+02	4.98000E+02	5.00000E+02	4.92000E+02	5.02000E+02	4.91000E+02	4.98000E+02	4.89000E+02	4.92000E+02	4.94000E+02	4.89000E+02	4.86000E+02	4.97000E+02	4.87000E+02	5.01000E+02	4.96000E+02	4.99000E+02	4.97000E+02	5.04000E+02	5.07000E+02	4.95000E+02	4.97000E+02	4.95000E+02	5.08000E+02	5.04000E+02	5.01000E+02	5.03000E+02	5.13000E+02	5.05000E+02	4.99000E+02	4.97000E+02	5.03000E+02	5.00000E+02	4.99000E+02	5.03000E+02	5.00000E+02	4.94000E+02
9.44227E+02	4.91000E+02	4.89000E+02	4.97000E+02	4.97000E+02	4.90000E+02	4.97000E+02	4.93000E+02	4.98000E+02	4.85000E+02	4.96000E+02	4.84000E+02	4.91000E+02	4.99000E+02	4.98000E+02	5.03000E+02	4.90000E+02	5.00000E+02	4.96000E+02	4.91000E+02	4.87000E+02	5.01000E+02	4.94000E+02	4.93000E+02	5.01000E+02	4.90000E+02	4.89000E+02	4.95000E+02	4.97000E+02	4.89000E+02	5.01000E+02	5.05000E+02	5.00000E+02	4.99000E+02	4.96000E+02	5.00000E+02	4.96000E+02	4.91000E+02	4.93000E+02	5.00000E+02	5.05000E+02	4.94000E+02	5.03000E+02	5.03000E+02	4.97000E+02	4.97000E+02	5.01000E+02	4.99000E+02	4.94000E+02	4.98000E+02
9.46860E+02	4.83000E+02	4.97000E+02	4.96000E+02	4.91000E+02	4.89000E+02	4.92000E+02	4.95000E+02	4.94000E+02	4.91000E+02	4.89000E+02	4.90000E+02	4.89000E+02	4.96000E+02	5.01000E+02	4.98000E+02	4.94000E+02	4.96000E+02	4.92000E+02	4.95000E+02	4.84000E+02	4.96000E+02	4.92000E+02	4.98000E+02	4.89000E+02	4.98000E+02	4.92000E+02	4.91000E+02	4.99000E+02	4.99000E+02	4.88000E+02	5.00000E+02	5.03000E+02	4.95000E+02	4.92000E+02	5.06000E+02	4.98000E+02	4.99000E+02	5.01000E+02	4.98000E+02	4.93000E+02	5.07000E+02	5.00000E+02	4.92000E+02	4.95000E+02	4.93000E+02	4.94000E+02	4.99000E+02	4.93000E+02	5.05000E+02
9.49492E+02	4.82000E+02	4.95000E+02	4.95000E+02	4.89000E+02	4.96000E+02	4.94000E+02	4.98000E+02	4.95000E+02	4.91000E+02	5.01000E+02	4.96000E+02	4.92000E+02	4.93000E+02	4.92000E+02	4.95000E+02	4.89000E+02	4.99000E+02	4.99000E+02	4.89000E+02	5.03000E+02	4.94000E+02	4.94000E+02	4.93000E+02	4.88000E+02	4.96000E+02	4.90000E+02	4.93000E+02	5.03000E+02	5.01000E+02	4.92000E+02	5.04000E+02	4.95000E+02	5.02000E+02	4.97000E+02	4.95000E+02	4.97000E+02	5.00000E+02	4.95000E+02	5.03000E+02	4.94000E+02	4.92000E+02	4.94000E+02	5.03000E+02	4.96000E+02	4.93000E+02	4.96000E+02	5.01000E+02	5.00000E+02	5.04000E+02
9.52123E+02	4.83000E+02	4.89000E+02	4.85000E+02	4.90000E+02	4.80000E+02	4.84000E+02	4.87000E+02	4.93000E+02	4.85000E+02	4.90000E+02	4.84000E+02	4.94000E+02	4.85000E+02	4.86000E+02	4.87000E+02	4.88000E+02	4.94000E+02	4.92000E+02	4.87000E+02	4.96000E+02	4.96000E+02	4.85000E+02	4.85000E+02	4.84000E+02	4.90000E+02	4.92000E+02	5.01000E+02	4.93000E+02	4.92000E+02	5.01000E+02	5.01000E+02	5.00000E+02	4.91000E+02	4.95000E+02	4.98000E+02	4.93000E+02	4.97000E+02	4.96000E+02	4.96000E+02	4.89000E+02	4.93000E+02	4.92000E+02	4.91000E+02	5.03000E+02	4.96000E+02	4.98000E+02	4.97000E+02	5.01000E+02	4.96000E+02
9.54753E+02	4.98000E+02	4.97000E+02	4.90000E+02	5.01000E+02	4.97000E+02	5.00000E+02	4.88000E+02	4.90000E+02	4.97000E+02	4.96000E+02	5.06000E+02	4.95000E+02	4.99000E+02	4.96000E+02	4.94000E+02	4.96000E+02	4.94000E+02	4.89000E+02	4.91000E+02	4.94000E+02	5.03000E+02	4.98000E+02	4.89000E+02	4.94000E+02	5.00000E+02	4.93000E+02	4.85000E+02	4.93000E+02	4.99000E+02	5.01000E+02	4.90000E+02	5.01000E+02	5.03000E+02	4.99000E+02	5.00000E+02	4.98000E+02	5.09000E+02	5.11000E+02	5.02000E+02	4.98000E+02	5.06000E+02	5.06000E+02	4.93000E+02	4.95000E+02	4.93000E+02	4.89000E+02	5.05000E+02	4.99000E+02	5.04000E+02
9.57383E+02	4.95000E+02	4.98000E+02	4.92000E+02	4.92000E+02	4.97000E+02	4.91000E+02	5.01000E+02	4.91000E+02	4.86000E+02	4.99000E+02	4.87000E+02	4.98000E+02	4.92000E+02	4.86000E+02	4.87000E+02	4.83000E+02	4.93000E+02	5.02000E+02	5.00000E+02	4.89000E+02	5.02000E+02	4.94000E+02	4.97000E+02	4.95000E+02	5.06000E+02	4.95000E+02	5.03000E+02	4.97000E+02	4.98000E+02	4.99000E+02	5.00000E+02	5.09000E+02	4.99000E+02	5.00000E+02	5.03000E+02	4.96000E+02	5.00000E+02	5.02000E+02	5.03000E+02	5.05000E+02	4.99000E+02	4.94000E+02	5.01000E+02	5.02000E+02	5.03000E+02	5.01000E+02	5.03000E+02	5.01000E+02	5.00000E+02
9.60011E+02	4.93000E+02	4.92000E+02	4.92000E+02	5.03000E+02	4.96000E+02	4.90000E+02	4.89000E+02	5.01000E+02	4.96000E+02	4.90000E+02	4.99000E+02	4.94000E+02	4.92000E+02	4.90000E+02	4.89000E+02	4.94000E+02	4.95000E+02	4.90000E+02	4.99000E+02	4.87000E+02	4.93000E+02	5.01000E+02	4.95000E+02	4.98000E+02	4.96000E+02	5.02000E+02	5.05000E+02	4.98000E+02	4.97000E+02	5.01000E+02	4.97000E+02	4.96000E+02	5.01000E+02	5.04000E+02	5.04000E+02	4.98000E+02	4.98000E+02	5.01000E+02	4.96000E+02	5.02000E+02	5.00000E+02	5.03000E+02	5.00000E+02	5.03000E+02	5.01000E+02	4.95000E+02	5.01000E+02	5.02000E+02	5.12000E+02
9.62639E+02	4.80000E+02	4.93000E+02	4.93000E+02	4.93000E+02	4.93000E+02	4.90000E+02	4.96000E+02	4.93000E+02	4.87000E+02	4.89000E+02	5.01000E+02	5.01000E+02	4.96000E+02	4.90000E+02	4.89000E+02	4.90000E+02	4.85000E+02	4.97000E+02	4.86000E+02	4.88000E+02	4.86000E+02	4.88000E+02	4.90000E+02	4.91000E+02	4.98000E+02	5.02000E+02	4.95000E+02	4.92000E+02	5.00000E+02	4.89000E+02	5.00000E+02	4.98000E+02	4.94000E+02	4.98000E+02	5.06000E+02	4.92000E+02	5.07000E+02	5.04000E+02	4.98000E+02	4.98000E+02	4.92000E+02	4.93000E+02	4.99000E+02	5.00000E+02	4.98000E+02	4.98000E+02	4.96000E+02	4.96000E+02	4.90000E+02
9.65266E+02	4.95000E+02	4.92000E+02	4.92000E+02	4.96000E+02	4.87000E+02	4.92000E+02	4.96000E+02	4.90000E+02	4.98000E+02	4.96000E+02	4.87000E+02	4.94000E+02	4.95000E+02	5.04000E+02	4.97000E+02	4.98000E+02	4.93000E+02	4.88000E+02	4.85000E+02	4.88000E+02	4.95000E+02	4.89000E+02	4.93000E+02	4.93000E+02	4.95000E+02	4.95000E+02	4.93000E+02	4.94000E+02	4.94000E+02	4.91000E+02	4.91000E+02	5.03000E+02	4.92000E+02	4.91000E+02	4.89000E+02	4.95000E+02	4.98000E+02	4.98000E+02	4.97000E+02	4.98000E+02	4.94000E+02	4.96000E+02	4.98000E+02	4.95000E+02	4.96000E+02	5.04000E+02	5.02000E+02	5.06000E+02	5.01000E+02
9.67892E+02	4.91000E+02	4.97000E+02	4.98000E+02	4.93000E+02	4.96000E+02	4.85000E+02	4.88000E+02	4.98000E+02	4.98000E+02	4.96000E+02	4.94000E+02	4.98000E+02	4.89000E+02	4.99000E+02	4.97000E+02	4.91000E+02	5.01000E+02	4.97000E+02	5.02000E+02	5.00000E+02	4.96000E+02	4.98000E+02	5.00000E+02	5.03000E+02	4.91000E+02	4.95000E+02	5.06000E+02	5.04000E+02	5.00000E+02	4.96000E+02	5.01000E+02	5.01000E+02	4.99000E+02	4.93000E+02	4.98000E+02	5.08000E+02	5.03000E+02	5.11000E+02	4.96000E+02	5.01000E+02	5.02000E+02	5.03000E+02	5.05000E+02	5.03000E+02	4.89000E+02	5.02000E+02	5.06000E+02	5.04000E+02	5.02000E+02
9.70517E+02	5.01000E+02	4.95000E+02	4.95000E+02	4.98000E+02	5.00000E+02	4.99000E+02	4.94000E+02	4.99000E+02	4.94000E+02	5.00000E+02	4.96000E+02	4.97000E+02	4.95000E+02	5.03000E+02	4.96000E+02	4.99000E+02	4.99000E+02	4.92000E+02	5.00000E+02	5.00000E+02	4.95000E+02	5.04000E+02	4.97000E+02	5.07000E+02	4.99000E+02	4.96000E+02	5.00000E+02	4.99000E+02	5.02000E+02	4.91000E+02	5.01000E+02	4.95000E+02	4.96000E+02	5.04000E+02	4.98000E+02	5.14000E+02	5.05000E+02	5.02000E+02	4.98000E+02	5.06000E+02	4.96000E+02	5.03000E+02	5.07000E+02	5.00000E+02	5.08000E+02	5.03000E+02	5.02000E+02	5.01000E+02	5.02000E+02
9.73141E+02	4.97000E+02	4.93000E+02	5.01000E+02	4.97000E+02	4.98000E+02	4.93000E+02	5.06000E+02	4.98000E+02	4.90000E+02	4.97000E+02	4.96000E+02	4.96000E+02	4.93000E+02	4.91000E+02	5.08000E+02	4.94000E+02	4.87000E+02	4.93000E+02	4.97000E+02	4.92000E+02	4.96000E+02	5.00000E+02	4.96000E+02	4.94000E+02	4.97000E+02	4.88000E+02	5.02000E+02	5.03000E+02	4.94000E+02	5.04000E+02	4.91000E+02	4.97000E+02	4.94000E+02	5.13000E+02	4.97000E+02	5.08000E+02	5.04000E+02	4.98000E+02	5.02000E+02	5.04000E+02	5.00000E+02	5.04000E+02	4.98000E+02	5.05000E+02	5.04000E+02	5.03000E+02	4.96000E+02	5.03000E+02	4.98000E+02
9.75765E+02	5.05000E+02	4.94000E+02	5.00000E+02	5.02000E+02	4.90000E+02	4.96000E+02	4.97000E+02	4.93000E+02	4.97000E+02	5.02000E+02	4.94000E+02	5.00000E+02	4.92000E+02	5.00000E+02	4.92000E+02	5.05000E+02	4.97000E+02	4.98000E+02	4.96000E+02	5.03000E+02	4.97000E+02	4.97000E+02	4.99000E+02	4.93000E+02	4.92000E+02	5.01000E+02	5.05000E+02	4.98000E+02	5.00000E+02	5.14000E+02	4.99000E+02	5.02000E+02	4.95000E+02	4.97000E+02	4.97000E+02	5.08000E+02	5.04000E+02	5.09000E+02	4.99000E+02	5.14000E+02	5.04000E+02	5.06000E+02	5.06000E+02	5.12000E+02	5.03000E+02	5.05000E+02	5.00000E+02	5.04000E+02	5.01000E+02
9.78387E+02	4.95000E+02	4.90000E+02	4.96000E+02	4.96000E+02	5.01000E+02	4.96000E+02	5.02000E+02	4.92000E+02	5.01000E+02	4.97000E+02	4.99000E+02	4.90000E+02	4.96000E+02	5.04000E+02	4.94000E+02	5.04000E+02	4.94000E+02	4.98000E+02	4.96000E+02	4.99000E+02	4.97000E+02	4.94000E+02	5.02000E+02	5.00000E+02	4.90000E+02	4.94000E+02	5.00000E+02	4.95000E+02	4.95000E+02	5.02000E+02	4.99000E+02	5.07000E+02	5.07000E+02	5.02000E+02	5.01000E+02	5.05000E+02	4.96000E+02	4.93000E+02	5.04000E+02	5.12000E+02	5.10000E+02	5.11000E+02	5.03000E+02	4.93000E+02	5.05000E+02	5.10000E+02	5.00000E+02	5.01000E+02	5.04000E+02
9.81009E+02	4.95000E+02	4.94000E+02	5.02000E+02	4.90000E+02	4.97000E+02	4.94000E+02	4.89000E+02	5.05000E+02	4.96000E+02	5.07000E+02	4.95000E+02	4.95000E+02	5.02000E+02	4.98000E+02	4.93000E+02	4.96000E+02	4.95000E+02	4.98000E+02	5.04000E+02	5.01000E+02	4.87000E+02	4.97000E+02	4.92000E+02	4.96000E+02	4.95000E+02	5.03000E+02	4.95000E+02	5.07000E+02	5.08000E+02	4.91000E+02	4.94000E+02	4.92000E+02	4.95000E+02	5.00000E+02	5.01000E+02	5.04000E+02	5.14000E+02	4.93000E+02	5.12000E+02	5.02000E+02	5.14000E+02	5.10000E+02	5.04000E+02	5.02000E+02	5.05000E+02	5.04000E+02	4.98000E+02	5.07000E+02	4.93000E+02
9.83630E+02	5.00000E+02	4.83000E+02	5.01000E+02	5.01000E+02	4.95000E+02	4.94000E+02	4.93000E+02	4.95000E+02	5.03000E+02	4.98000E+02	5.03000E+02	4.94000E+02	5.04000E+02	4.97000E+02	4.90000E+02	4.95000E+02	5.06000E+02	4.98000E+02	4.93000E+02	4.97000E+02	4.98000E+02	4.98000E+02	4.96000E+02	4.98000E+02	5.08000E+02	4.95000E+02	4.95000E+02	4.98000E+02	5.02000E+02	5.07000E+02	4.95000E+02	4.94000E+02	5.13000E+02	4.87000E+02	5.09000E+02	4.92000E+02	4.91000E+02	4.94000E+02	5.03000E+02	5.03000E+02	4.99000E+02	4.96000E+02	5.10000E+02	4.99000E+02	5.06000E+02	4.96000E+02	4.97000E+02	5.03000E+02	5.01000E+02
9.86250E+02	4.94000E+02	4.90000E+02	4.87000E+02	4.92000E+02	4.92000E+02	4.85000E+02	4.93000E+02	4.96000E+02	4.92000E+02	4.86000E+02	4.94000E+02	4.92000E+02	4.92000E+02	4.91000E+02	4.92000E+02	4.87000E+02	4.95000E+02	4.84000E+02	4.99000E+02	4.99000E+02	4.96000E+02	4.98000E+02	4.98000E+02	4.89000E+02	4.93000E+02	5.02000E+02	4.91000E+02	5.01000E+02	4.95000E+02	5.01000E+02	4.92000E+02	4.92000E+02	4.94000E+02	4.95000E+02	4.99000E+02	5.05000E+02	5.00000E+02	4.92000E+02	4.93000E+02	5.00000E+02	5.02000E+02	4.95000E+02	5.00000E+02	4.97000E+02	5.01000E+02	5.03000E+02	4.86000E+02	4.94000E+02	5.02000E+02
9.88869E+02	4.94000E+02	4.96000E+02	5.10000E+02	5.03000E+02	4.99000E+02	5.07000E+02	5.02000E+02	5.02000E+02	4.90000E+02	5.01000E+02	4.96000E+02	4.99000E+02	4.96000E+02	5.04000E+02	5.04000E+02	4.93000E+02	4.99000E+02	4.98000E+02	5.02000E+02	5.04000E+02	4.92000E+02	5.06000E+02	5.01000E+02	5.03000E+02	4.98000E+02	5.03000E+02	4.97000E+02	5.05000E+02	5.00000E+02	5.05000E+02	5.05000E+02	5.08000E+02	4.98000E+02	5.07000E+02	5.04000E+02	5.01000E+02	5.04000E+02	5.01000E+02	5.08000E+02	5.06000E+02	5.06000E+02	4.93000E+02	4.97000E+02	5.08000E+02	5.02000E+02	5.02000E+02	5.00000E+02	5.05000E+02	5.05000E+02
9.91488E+02	4.96000E+02	5.00000E+02	4.88000E+02	4.95000E+02	4.93000E+02	4.97000E+02	4.96000E+02	4.87000E+02	4.91000E+02	4.93000E+02	4.91000E+02	4.95000E+02	5.00000E+02	4.97000E+02	4.94000E+02	4.81000E+02	4.95000E+02	4.95000E+02	4.90000E+02	4.98000E+02	4.89000E+02	4.89000E+02	4.91000E+02	4.96000E+02	4.96000E+02	4.88000E+02	4.97000E+02	4.97000E+02	4.89000E+02	4.95000E+02	4.93000E+02	4.92000E+02	4.99000E+02	4.93000E+02	4.92000E+02	5.00000E+02	4.94000E+02	5.08000E+02	5.00000E+02	4.99000E+02	5.10000E+02	4.92000E+02	4.89000E+02	4.96000E+02	5.00000E+02	5.00000E+02	5.06000E+02	4.91000E+02	4.99000E+02
9.94105E+02	4.90000E+02	5.01000E+02	5.02000E+02	4.97000E+02	4.89000E+02	4.98000E+02	4.99000E+02	4.89000E+02	5.08000E+02	4.94000E+02	4.96000E+02	4.89000E+02	4.87000E+02	4.95000E+02	4.96000E+02	4.94000E+02	4.97000E+02	4.98000E+02	4.91000E+02	4.94000E+02	4.99000E+02	4.91000E+02	4.91000E+02	5.01000E+02	4.94000E+02	4.86000E+02	5.03000E+02	4.93000E+02	4.93000E+02	5.00000E+02	4.90000E+02	5.02000E+02	5.00000E+02	4.91000E+02	4.99000E+02	4.97000E+02	4.93000E+02	4.96000E+02	5.01000E+02	5.03000E+02	5.05000E+02	4.97000E+02	5.04000E+02	4.98000E+02	4.94000E+02	5.01000E+02	4.92000E+02	4.99000E+02	5.02000E+02
9.96722E+02	5.00000E+02	4.93000E+02	4.94000E+02	4.99000E+02	4.87000E+02	4.95000E+02	4.90000E+02	4.93000E+02	4.96000E+02	4.93000E+02	4.94000E+02	4.87000E+02	4.92000E+02	4.95000E+02	4.96000E+02	4.91000E+02	4.98000E+02	4.93000E+02	4.91000E+02	4.88000E+02	4.92000E+02	5.03000E+02	4.98000E+02	5.05000E+02	4.97000E+02	4.99000E+02	5.00000E+02	4.94000E+02	4.82000E+02	4.98000E+02	4.99000E+02	5.01000E+02	5.09000E+02	5.05000E+02	4.96000E+02	4.97000E+02	4.97000E+02	5.02000E+02	5.03000E+02	5.02000E+02	4.99000E+02	5.03000E+02	4.98000E+02	5.03000E+02	5.08000E+02	5.07000E+02	5.04000E+02	5.02000E+02	5.06000E+02
9.99338E+02	4.92000E+02	4.93000E+02	4.91000E+02	4.99000E+02	4.92000E+02	4.85000E+02	4.99000E+02	4.94000E+02	4.89000E+02	4.85000E+02	4.95000E+02	4.91000E+02	4.91000E+02	4.93000E+02	4.90000E+02	4.92000E+02	4.86000E+02	4.85000E+02	4.90000E+02	4.87000E+02	4.90000E+02	4.97000E+02	4.93000E+02	4.94000E+02	4.95000E+02	5.05000E+02	4.92000E+02	4.98000E+02	4.91000E+02	4.91000E+02	4.94000E+02	4.95000E+02	4.91000E+02	4.99000E+02	4.95000E+02	4.96000E+02	4.99000E+02	4.89000E+02	5.00000E+02	4.95000E+02	4.96000E+02	4.99000E+02	4.93000E+02	4.95000E+02	4.96000E+02	5.03000E+02	4.97000E+02	4.99000E+02	4.97000E+02
1.00195E+03	4.91000E+02	4.88000E+02	4.88000E+02	4.91000E+02	4.92000E+02	4.85000E+02	4.92000E+02	4.86000E+02	4.86000E+02	4.84000E+02	4.91000E+02	4.90000E+02	4.93000E+02	4.86000E+02	4.89000E+02	4.90000E+02	4.91000E+02	4.88000E+02	4.90000E+02	4.90000E+02	4.92000E+02	4.89000E+02	4.91000E+02	4.91000E+02	4.93000E+02	4.89000E+02	4.96000E+02	5.00000E+02	4.91000E+02	5.01000E+02	4.84000E+02	4.88000E+02	4.90000E+02	4.95000E+02	4.87000E+02	4.94000E+02	5.05000E+02	4.94000E+02	4.95000E+02	4.92000E+02	4.99000E+02	4.95000E+02	4.97000E+02	4.98000E+02	4.95000E+02	4.96000E+02	5.00000E+02	4.93000E+02	4.91000E+02
1.00457E+03	4.88000E+02	4.88000E+02	4.93000E+02	4.85000E+02	4.92000E+02	4.93000E+02	4.83000E+02	4.85000E+02	4.85000E+02	4.87000E+02	4.80000E+02	4.92000E+02	4.84000E+02	4.90000E+02	4.90000E+02	4.84000E+02	4.87000E+02	4.78000E+02	4.83000E+02	4.92000E+02	4.94000E+02	4.84000E+02	4.89000E+02	4.87000E+02	4.95000E+02	4.89000E+02	4.86000E+02	4.88000E+02	4.94000E+02	4.91000E+02	4.90000E+02	4.84000E+02	4.93000E+02	4.83000E+02	4.92000E+02	4.87000E+02	5.02000E+02	4.95000E+02	4.92000E+02	4.99000E+02	4.94000E+02	4.90000E+02	4.89000E+02	4.88000E+02	4.88000E+02	4.86000E+02	5.00000E+02	4.92000E+02	4.93000E+02
1.00718E+03	4.97000E+02	4.88000E+02	4.85000E+02	4.90000E+02	4.89000E+02	4.89000E+02	4.82000E+02	4.90000E+02	4.87000E+02	4.93000E+02	4.94000E+02	4.95000E+02	4.90000E+02	4.89000E+02	4.93000E+02	4.95000E+02	4.93000E+02	4.87000E+02	4.89000E+02	4.87000E+02	4.82000E+02	4.86000E+02	4.91000E+02	4.86000E+02	4.96000E+02	4.89000E+02	4.88000E+02	4.97000E+02	4.95000E+02	4.94000E+02	4.87000E+02	4.98000E+02	5.00000E+02	4.86000E+02	5.02000E+02	4.90000E+02	4.84000E+02	4.83000E+02	5.03000E+02	4.87000E+02	4.99000E+02	5.06000E+02	4.99000E+02	4.94000E+02	4.86000E+02	5.00000E+02	4.99000E+02	4.92000E+02	4.98000E+02
1.00979E+03	4.96000E+02	4.96000E+02	4.91000E+02	4.83000E+02	4.97000E+02	4.92000E+02	4.91000E+02	4.87000E+02	4.94000E+02	4.88000E+02	4.89000E+02	4.91000E+02	4.92000E+02	4.87000E+02	4.84000E+02	4.91000E+02	4.97000E+02	4.87000E+02	4.96000E+02	4.81000E+02	4.93000E+02	4.89000E+02	4.90000E+02	4.98000E+02	4.87000E+02	4.96000E+02	4.85000E+02	4.90000E+02	4.85000E+02	4.91000E+02	4.92000E+02	4.87000E+02	5.02000E+02	5.01000E+02	5.01000E+02	4.96000E+02	4.97000E+02	4.94000E+02	4.97000E+02	4.97000E+02	4.95000E+02	5.04000E+02	4.98000E+02	4.97000E+02	4.85000E+02	4.96000E+02	4.90000E+02	5.02000E+02	4.98000E+02
1.01240E+03	4.90000E+02	4.91000E+02	4.89000E+02	4.93000E+02	4.87000E+02	4.91000E+02	4.88000E+02	4.86000E+02	4.92000E+02	4.91000E+02	4.82000E+02	4.91000E+02	4.94000E+02	4.85000E+02	4.87000E+02	4.95000E+02	4.93000E+02	4.96000E+02	4.85000E+02	5.01000E+02	5.00000E+02	4.91000E+02	4.93000E+02	4.86000E+02	4.85000E+02	4.93000E+02	4.83000E+02	4.86000E+02	4.92000E+02	4.93000E+02	4.95000E+02	4.98000E+02	4.94000E+02	4.84000E+02	4.92000E+02	4.95000E+02	5.10000E+02	4.94000E+02	4.98000E+02	4.92000E+02	4.88000E+02	4.94000E+02	4.89000E+02	4.90000E+02	4.95000E+02	4.99000E+02	4.98000E+02	5.00000E+02	4.86000E+02
1.01502E+03	4.87000E+02	4.89000E+02	4.94000E+02	5.00000E+02	4.88000E+02	4.91000E+02	4.83000E+02	4.94000E+02	4.90000E+02	4.96000E+02	4.92000E+02	4.90000E+02	4.88000E+02	4.84000E+02	4.91000E+02	4.88000E+02	4.92000E+02	4.93000E+02	4.95000E+02	4.94000E+02	4.95000E+02	4.90000E+02	4.94000E+02	4.93000E+02	4.95000E+02	4.91000E+02	4.91000E+02	4.99000E+02	4.97000E+02	4.94000E+02	4.92000E+02	4.98000E+02	4.83000E+02	4.92000E+02	4.90000E+02	4.87000E+02	4.93000E+02	4.97000E+02	4.92000E+02	4.89000E+02	4.90000E+02	4.97000E+02	4.98000E+02	4.88000E+02	4.99000E+02	4.91000E+02	4.93000E+02	4.94000E+02	5.02000E+02
1.01763E+03	4.90000E+02	4.90000E+02	4.89000E+02	4.93000E+02	4.93000E+02	4.92000E+02	4.83000E+02	4.90000E+02	4.94000E+02	4.91000E+02	4.85000E+02	4.98000E+02	4.81000E+02	4.96000E+02	4.87000E+02	4.89000E+02	4.89000E+02	4.87000E+02	4.91000E+02	4.85000E+02	4.93000E+02	4.91000E+02	4.95000E+02	4.88000E+02	4.75000E+02	4.90000E+02	4.84000E+02	4.92000E+02	4.90000E+02	4.84000E+02	4.89000E+02	4.91000E+02	4.85000E+02	4.86000E+02	4.93000E+02	4.87000E+02	4.93000E+02	4.91000E+02	4.99000E+02	4.90000E+02	4.97000E+02	4.95000E+02	4.90000E+02	4.95000E+02	4.86000E+02	4.95000E+02	4.89000E+02	4.93000E+02	4.87000E+02
1.02023E+03	4.87000E+02	4.90000E+02	4.87000E+02	4.84000E+02	4.87000E+02	4.90000E+02	4.94000E+02	4.87000E+02	4.83000E+02	4.88000E+02	4.88000E+02	4.89000E+02	4.93000E+02	4.93000E+02	4.87000E+02	4.95000E+02	4.87000E+02	4.85000E+02	4.93000E+02	4.88000E+02	4.89000E+02	4.93000E+02	4.83000E+02	4.83000E+02	4.85000E+02	4.88000E+02	4.84000E+02	4.91000E+02	4.83000E+02	4.91000E+02	4.90000E+02	4.92000E+02	4.95000E+02	4.88000E+02	4.92000E+02	4.94000E+02	4.89000E+02	4.86000E+02	4.91000E+02	4.94000E+02	4.94000E+02	4.89000E+02	4.98000E+02	5.01000E+02	4.92000E+02	4.98000E+02	4.95000E+02	4.96000E+02	4.92000E+02
1.02284E+03	4.87000E+02	4.88000E+02	4.88000E+02	4.87000E+02	4.91000E+02	4.85000E+02	4.91000E+02	4.89000E+02	4.81000E+02	4.94000E+02	4.86000E+02	4.88000E+02	4.89000E+02	4.93000E+02	4.92000E+02	4.96000E+02	4.89000E+02	4.85000E+02	4.95000E+02	4.87000E+02	4.95000E+02	4.86000E+02	4.96000E+02	4.93000E+02	4.89000E+02	4.85000E+02	4.88000E+02	4.90000E+02	4.90000E+02	4.90000E+02	5.02000E+02	4.93000E+02	5.01000E+02	4.91000E+02	4.81000E+02	5.00000E+02	4.88000E+02	4.90000E+02	4.92000E+02	4.97000E+02	4.99000E+02	5.04000E+02	4.97000E+02	4.98000E+02	4.93000E+02	4.97000E+02	5.01000E+02	4.90000E+02	4.91000E+02
1.02545E+03	4.84000E+02	4.88000E+02	4.81000E+02	4.83000E+02	4.80000E+02	4.86000E+02	4.84000E+02	4.86000E+02	4.88000E+02	4.86000E+02	4.90000E+02	4.86000E+02	4.92000E+02	4.87000E+02	4.87000E+02	4.93000E+02	4.95000E+02	4.82000E+02	4.87000E+02	4.90000E+02	4.81000E+02	4.90000E+02	4.86000E+02	4.85000E+02	4.84000E+02	4.90000E+02	4.92000E+02	4.88000E+02	4.88000E+02	4.85000E+02	4.81000E+02	4.89000E+02	4.87000E+02	4.84000E+02	4.91000E+02	4.87000E+02	4.86000E+02	4.95000E+02	4.94000E+02	5.00000E+02	4.90000E+02	4.95000E+02	4.90000E+02	4.93000E+02	4.99000E+02	4.88000E+02	4.91000E+02	4.94000E+02	4.87000E+02
1.02806E+03	4.80000E+02	4.86000E+02	4.84000E+02	4.80000E+02	4.86000E+02	4.85000E+02	4.84000E+02	4.87000E+02	4.86000E+02	4.86000E+02	4.91000E+02	4.82000E+02	4.90000E+02	4.82000E+02	4.91000E+02	4.84000E+02	4.84000E+02	4.88000E+02	4.88000E+02	4.85000E+02	4.94000E+02	4.84000E+02	4.90000E+02	4.80000E+02	4.82000E+02	4.98000E+02	4.80000E+02	4.88000E+02	4.85000E+02	4.95000E+02	4.91000E+02	4.85000E+02	4.93000E+02	4.99000E+02	4.82000E+02	4.89000E+02	4.83000E+02	4.90000E+02	4.91000E+02	4.96000E+02	4.93000E+02	4.85000E+02	4.92000E+02	4.96000E+02	4.89000E+02	4.89000E+02	4.89000E+02	4.89000E+02	4.86000E+02
1.03066E+03	4.82000E+02	4.81000E+02	4.90000E+02	4.85000E+02	4.83000E+02	4.89000E+02	4.88000E+02	4.85000E+02	4.82000E+02	4.85000E+02	4.95000E+02	4.87000E+02	4.86000E+02	4.83000E+02	4.80000E+02	4.81000E+02	4.82000E+02	4.80000E+02	4.83000E+02	4.91000E+02	4.81000E+02	4.90000E+02	4.84000E+02	4.96000E+02	4.79000E+02	4.90000E+02	4.90000E+02	4.94000E+02	4.91000E+02	4.90000E+02	4.90000E+02	4.89000E+02	4.96000E+02	4.97000E+02	4.97000E+02	4.97000E+02	4.96000E+02	4.92000E+02	4.93000E+02	5.00000E+02	4.90000E+02	4.95000E+02	4.90000E+02	4.91000E+02	4.85000E+02	4.93000E+02	4.89000E+02	4.94000E+02	5.02000E+02
1.03327E+03	4.85000E+02	4.86000E+02	4.87000E+02	4.95000E+02	4.89000E+02	4.84000E+02	4.92000E+02	4.89000E+02	4.87000E+02	4.84000E+02	4.88000E+02	4.85000E+02	4.91000E+02	4.84000E+02	4.81000E+02	4.83000E+02	4.84000E+02	4.80000E+02	4.82000E+02	4.83000E+02	4.89000E+02	4.92000E+02	4.89000E+02	4.88000E+02	4.93000E+02	4.92000E+02	4.84000E+02	4.86000E+02	4.86000E+02	4.92000E+02	4.90000E+02	4.95000E+02	4.96000E+02	4.90000E+02	4.83000E+02	4.88000E+02	4.97000E+02	4.94000E+02	4.96000E+02	4.88000E+02	4.93000E+02	4.89000E+02	4.96000E+02	4.95000E+02	4.87000E+02	4.90000E+02	4.88000E+02	4.98000E+02	4.90000E+02
1.03587E+03	4.78000E+02	4.84000E+02	4.84000E+02	4.92000E+02	4.85000E+02	4.88000E+02	4.93000E+02	4.81000E+02	4.83000E+02	4.76000E+02	4.90000E+02	4.90000E+02	4.85000E+02	4.88000E+02	4.80000E+02	4.81000E+02	4.91000E+02	4.89000E+02	4.86000E+02	4.83000E+02	4.83000E+02	4.86000E+02	4.83000E+02	4.90000E+02	4.87000E+02	4.84000E+02	4.82000E+02	4.84000E+02	4.87000E+02	4.84000E+02	4.89000E+02	4.91000E+02	4.91000E+02	4.98000E+02	4.90000E+02	4.89000E+02	4.88000E+02	4.96000E+02	4.94000E+02	4.90000E+02	4.86000E+02	4.97000E+02	4.94000E+02	4.85000E+02	4.90000E+02	4.88000E+02	4.86000E+02	4.87000E+02	4.93000E+02
1.03847E+03	4.78000E+02	4.84000E+02	4.98000E+02	4.92000E+02	4.87000E+02	4.82000E+02	4.79000E+02	4.88000E+02	4.85000E+02	4.88000E+02	4.89000E+02	4.89000E+02	4.85000E+02	4.89000E+02	4.85000E+02	4.83000E+02	4.90000E+02	4.86000E+02	4.95000E+02	4.89000E+02	4.88000E+02	4.82000E+02	4.94000E+02	4.88000E+02	4.90000E+02	4.90000E+02	4.93000E+02	4.85000E+02	4.98000E+02	4.93000E+02	4.90000E+02	4.92000E+02	4.90000E+02	4.89000E+02	4.88000E+02	4.94000E+02	4.93000E+02	4.91000E+02	4.94000E+02	4.85000E+02	4.98000E+02	4.93000E+02	4.97000E+02	4.93000E+02	4.84000E+02	4.94000E+02	4.91000E+02	4.88000E+02	4.94000E+02
1.04108E+03	4.78000E+02	4.87000E+02	4.90000E+02	5.00000E+02	4.85000E+02	4.96000E+02	4.89000E+02	4.88000E+02	4.87000E+02	4.90000E+02	4.86000E+02	4.95000E+02	4.85000E+02	4.91000E+02	4.91000E+02	4.97000E+02	4.90000E+02	4.84000E+02	4.89000E+02	4.93000E+02	4.83000E+02	4.82000E+02	4.92000E+02	4.84000E+02	4.91000E+02	4.99000E+02	4.91000E+02	4.93000E+02	4.84000E+02	4.85000E+02	4.97000E+02	5.03000E+02	4.97000E+02	4.94000E+02	4.98000E+02	4.99000E+02	4.92000E+02	4.95000E+02	4.94000E+02	4.87000E+02	4.83000E+02	4.95000E+02	4.97000E+02	4.93000E+02	5.05000E+02	4.92000E+02	4.92000E+02	4.95000E+02	5.01000E+02
1.04368E+03	4.83000E+02	4.84000E+02	4.83000E+02	4.84000E+02	4.89000E+02	4.84000E+02	4.84000E+02	4.87000E+02	4.78000E+02	4.91000E+02	4.86000E+02	4.82000E+02	4.89000E+02	4.92000E+02	4.77000E+02	4.88000E+02	4.86000E+02	4.86000E+02	4.86000E+02	4.82000E+02	4.83000E+02	4.86000E+02	4.89000E+02	4.80000E+02	4.86000E+02	4.87000E+02	4.87000E+02	4.88000E+02	4.89000E+02	4.91000E+02	4.90000E+02	4.86000E+02	4.88000E+02	4.92000E+02	4.78000E+02	4.94000E+02	4.93000E+02	4.89000E+02	4.95000E+02	4.90000E+02	4.86000E+02	4.95000E+02	4.88000E+02	4.93000E+02	4.87000E+02	4.91000E+02	4.92000E+02	4.89000E+02	4.88000E+02
1.04628E+03	4.80000E+02	4.91000E+02	4.92000E+02	4.85000E+02	4.88000E+02	4.91000E+02	4.87000E+02	4.83000E+02	4.85000E+02	4.91000E+02	4.85000E+02	4.90000E+02	4.78000E+02	4.79000E+02	4.83000E+02	4.89000E+02	4.91000E+02	4.90000E+02	4.84000E+02	4.84000E+02	4.88000E+02	4.92000E+02	4.86000E+02	4.82000E+02	4.84000E+02	4.82000E+02	4.84000E+02	4.82000E+02	4.89000E+02	4.91000E+02	4.85000E+02	4.90000E+02	4.83000E+02	4.94000E+02	4.93000E+02	4.96000E+02	4.92000E+02	4.86000E+02	4.85000E+02	4.81000E+02	4.93000E+02	4.92000E+02	4.93000E+02	4.99000E+02	4.89000E+02	4.85000E+02	4.86000E+02	5.03000E+02	4.85000E+02
1.04888E+03	4.94000E+02	4.78000E+02	4.95000E+02	4.87000E+02	4.85000E+02	4.94000E+02	4.83000E+02	4.80000E+02	4.79000E+02	4.91000E+02	4.84000E+02	4.84000E+02	4.88000E+02	4.83000E+02	4.89000E+02	4.84000E+02	4.78000E+02	4.91000E+02	4.94000E+02	4.93000E+02	4.88000E+02	4.89000E+02	4.88000E+02	4.90000E+02	4.87000E+02	4.88000E+02	4.86000E+02	4.89000E+02	4.97000E+02	4.92000E+02	4.86000E+02	4.90000E+02	4.95000E+02	4.90000E+02	4.87000E+02	4.96000E+02	4.96000E+02	4.87000E+02	4.98000E+02	4.95000E+02	4.94000E+02	4.88000E+02	4.94000E+02	4.86000E+02	4.98000E+02	4.97000E+02	5.03000E+02	4.89000E+02	4.99000E+02
1.05148E+03	4.87000E+02	4.86000E+02	4.83000E+02	4.91000E+02	4.87000E+02	4.90000E+02	4.86000E+02	4.81000E+02	4.76000E+02	4.87000E+02	4.95000E+02	4.79000E+02	4.80000E+02	4.87000E+02	4.83000E+02	4.82000E+02	4.89000E+02	4.86000E+02	4.91000E+02	4.84000E+02	4.78000E+02	4.82000E+02	4.83000E+02	4.87000E+02	4.81000E+02	4.93000E+02	4.78000E+02	4.83000E+02	4.97000E+02	4.83000E+02	4.84000E+02	4.89000E+02	4.98000E+02	4.85000E+02	4.91000E+02	4.92000E+02	4.98000E+02	4.95000E+02	4.94000E+02	4.96000E+02	4.92000E+02	4.91000E+02	4.89000E+02	4.97000E+02	4.92000E+02	4.92000E+02	4.83000E+02	4.86000E+02	4.88000E+02
1.05408E+03	4.84000E+02	4.82000E+02	4.91000E+02	4.92000E+02	4.86000E+02	4.95000E+02	4.86000E+02	4.91000E+02	4.83000E+02	4.84000E+02	4.82000E+02	4.87000E+02	4.73000E+02	4.85000E+02	4.87000E+02	4.92000E+02	4.88000E+02	4.81000E+02	4.85000E+02	4.92000E+02	4.86000E+02	4.89000E+02	4.92000E+02	4.88000E+02	4.94000E+02	4.89000E+02	4.92000E+02	4.93000E+02	4.90000E+02	4.90000E+02	4.90000E+02	4.87000E+02	4.93000E+02	4.89000E+02	4.98000E+02	4.93000E+02	4.97000E+02	4.88000E+02	4.93000E+02	4.94000E+02	4.91000E+02	4.91000E+02	4.90000E+02	4.97000E+02	4.98000E+02	4.84000E+02	4.84000E+02	4.89000E+02	4.97000E+02
1.05667E+03	4.97000E+02	5.00000E+02	4.87000E+02	4.82000E+02	4.84000E+02	4.86000E+02	4.86000E+02	4.98000E+02	4.87000E+02	4.87000E+02	4.90000E+02	4.82000E+02	4.87000E+02	4.91000E+02	4.88000E+02	4.87000E+02	4.86000E+02	4.86000E+02	4.94000E+02	4.89000E+02	4.86000E+02	4.83000E+02	4.92000E+02	4.83000E+02	4.84000E+02	4.84000E+02	4.92000E+02	4.89000E+02	4.88000E+02	4.92000E+02	4.88000E+02	4.90000E+02	4.92000E+02	4.89000E+02	4.92000E+02	4.89000E+02	4.96000E+02	4.91000E+02	4.86000E+02	4.92000E+02	4.99000E+02	4.88000E+02	4.90000E+02	4.97000E+02	4.97000E+02	4.97000E+02	4.90000E+02	4.90000E+02	4.88000E+02
1.05927E+03	4.86000E+02	4.87000E+02	4.81000E+02	4.94000E+02	4.87000E+02	4.89000E+02	4.91000E+02	4.88000E+02	4.89000E+02	4.85000E+02	4.74000E+02	4.89000E+02	4.94000E+02	4.80000E+02	4.80000E+02	4.81000E+02	4.91000E+02	4.84000E+02	4.88000E+02	4.87000E+02	4.90000E+02	4.95000E+02	4.85000E+02	4.78000E+02	4.91000E+02	4.84000E+02	4.82000E+02	4.92000E+02	4.93000E+02	4.91000E+02	4.89000E+02	4.95000E+02	4.90000E+02	4.93000E+02	4.93000E+02	4.92000E+02	4.88000E+02	4.98000E+02	4.91000E+02	4.85000E+02	4.93000E+02	4.88000E+02	4.93000E+02	4.91000E+02	4.91000E+02	4.86000E+02	4.96000E+02	4.87000E+02	4.90000E+02
1.06187E+03	4.91000E+02	4.97000E+02	4.81000E+02	4.93000E+02	4.87000E+02	4.85000E+02	4.84000E+02	4.86000E+02	4.84000E+02	4.91000E+02	4.89000E+02	4.88000E+02	4.84000E+02	4.90000E+02	4.86000E+02	4.91000E+02	4.82000E+02	4.84000E+02	4.93000E+02	4.85000E+02	4.95000E+02	4.90000E+02	4.84000E+02	4.84000E+02	4.91000E+02	4.87000E+02	4.87000E+02	4.92000E+02	4.78000E+02	4.96000E+02	4.90000E+02	4.91000E+02	4.92000E+02	4.86000E+02	5.01000E+02	4.90000E+02	4.98000E+02	4.92000E+02	4.89000E+02	4.83000E+02	4.91000E+02	4.95000E+02	4.90000E+02	4.97000E+02	4.93000E+02	4.94000E+02	4.90000E+02	4.94000E+02	4.90000E+02
1.06446E+03	4.85000E+02	4.91000E+02	4.94000E+02	4.85000E+02	4.89000E+02	4.92000E+02	4.87000E+02	4.87000E+02	4.86000E+02	4.84000E+02	4.88000E+02	4.78000E+02	4.92000E+02	4.90000E+02	4.83000E+02	4.88000E+02	4.88000E+02	4.90000E+02	4.82000E+02	4.93000E+02	4.85000E+02	4.89000E+02	4.84000E+02	4.89000E+02	4.89000E+02	4.94000E+02	4.84000E+02	4.83000E+02	4.89000E+02	4.93000E+02	4.95000E+02	4.91000E+02	4.83000E+02	4.82000E+02	4.89000E+02	4.94000E+02	4.95000E+02	4.88000E+02	4.90000E+02	4.95000E+02	4.96000E+02	4.90000E+02	4.96000E+02	4.96000E+02	4.98000E+02	4.92000E+02	4.97000E+02	4.99000E+02	5.01000E+02
1.06706E+03	4.83000E+02	4.90000E+02	4.89000E+02	4.85000E+02	4.87000E+02	4.87000E+02	4.86000E+02	4.91000E+02	4.94000E+02	4.83000E+02	4.81000E+02	4.86000E+02	4.84000E+02	4.86000E+02	4.89000E+02	4.86000E+02	4.90000E+02	4.91000E+02	4.91000E+02	4.78000E+02	4.99000E+02	4.85000E+02	4.89000E+02	4.77000E+02	4.89000E+02	4.86000E+02	4.90000E+02	4.93000E+02	4.91000E+02	4.92000E+02	4.86000E+02	4.92000E+02	4.97000E+02	4.92000E+02	4.90000E+02	4.91000E+02	4.90000E+02	4.94000E+02	4.95000E+02	4.94000E+02	4.89000E+02	4.85000E+02	4.87000E+02	4.80000E+02	4.82000E+02	4.93000E+02	4.93000E+02	4.90000E+02	4.82000E+02
1.06965E+03	4.84000E+02	4.82000E+02	4.96000E+02	4.93000E+02	4.87000E+02	4.92000E+02	4.86000E+02	4.85000E+02	4.82000E+02	4.86000E+02	4.79000E+02	4.84000E+02	4.99000E+02	4.85000E+02	4.85000E+02	4.95000E+02	4.89000E+02	4.83000E+02	4.87000E+02	4.85000E+02	4.82000E+02	4.86000E+02	4.94000E+02	4.85000E+02	4.91000E+02	4.88000E+02	4.87000E+02	4.91000E+02	4.92000E+02	4.90000E+02	4.95000E+02	4.97000E+02	4.92000E+02	4.88000E+02	4.83000E+02	4.90000E+02	4.90000E+02	4.89000E+02	5.03000E+02	5.04000E+02	4.88000E+02	4.89000E+02	4.87000E+02	4.90000E+02	4.95000E+02	4.88000E+02	4.92000E+02	4.92000E+02	4.82000E+02
1.07224E+03	4.88000E+02	4.95000E+02	4.85000E+02	4.83000E+02	4.97000E+02	4.97000E+02	4.95000E+02	4.89000E+02	4.87000E+02	4.90000E+02	4.90000E+02	4.91000E+02	5.05000E+02	4.85000E+02	4.94000E+02	4.98000E+02	4.94000E+02	4.96000E+02	4.97000E+02	4.94000E+02	4.94000E+02	4.90000E+02	4.97000E+02	4.96000E+02	4.95000E+02	4.88000E+02	4.92000E+02	4.89000E+02	4.94000E+02	4.95000E+02	4.93000E+02	4.87000E+02	4.98000E+02	4.97000E+02	5.04000E+02	4.86000E+02	4.98000E+02	4.94000E+02	4.88000E+02	4.96000E+02	5.02000E+02	4.91000E+02	4.90000E+02	5.08000E+02	5.02000E+02	5.00000E+02	4.86000E+02	4.95000E+02	4.94000E+02
1.07483E+03	4.89000E+02	4.86000E+02	4.97000E+02	4.82000E+02	4.84000E+02	4.84000E+02	4.88000E+02	4.82000E+02	4.84000E+02	4.89000E+02	4.94000E+02	4.84000E+02	4.87000E+02	4.93000E+02	4.86000E+02	4.90000E+02	4.94000E+02	4.92000E+02	4.89000E+02	4.99000E+02	4.93000E+02	4.92000E+02	4.88000E+02	4.80000E+02	4.87000E+02	4.95000E+02	4.91000E+02	4.90000E+02	4.97000E+02	4.91000E+02	4.85000E+02	4.99000E+02	4.89000E+02	4.89000E+02	4.87000E+02	4.96000E+02	4.90000E+02	4.94000E+02	4.87000E+02	4.98000E+02	4.88000E+02	4.98000E+02	4.97000E+02	4.90000E+02	4.90000E+02	4.92000E+02	4.98000E+02	4.95000E+02	4.91000E+02
1.07742E+03	5.17000E+02	5.17000E+02	5.14000E+02	5.24000E+02	5.19000E+02	5.16000E+02	5.15000E+02	5.09000E+02	5.16000E+02	5.12000E+02	5.18000E+02	5.11000E+02	5.19000E+02	5.22000E+02	5.12000E+02	5.14000E+02	5.22000E+02	5.20000E+02	5.24000E+02	5.19000E+02	5.11000E+02	5.18000E+02	5.13000E+02	5.20000E+02	5.26000E+02	5.15000E+02	5.18000E+02	5.22000E+02	5.23000E+02	5.12000E+02	5.17000E+02	5.15000E+02	5.20000E+02	5.25000E+02	5.17000E+02	5.21000E+02	5.21000E+02	5.16000E+02	5.25000E+02	5.15000E+02	5.28000E+02	5.18000E+02	5.28000E+02	5.27000E+02	5.28000E+02	5.16000E+02	5.23000E+02	5.14000E+02	5.23000E+02
1.08001E+03	4.84000E+02	4.91000E+02	4.90000E+02	4.96000E+02	4.84000E+02	4.91000E+02	4.96000E+02	4.88000E+02	4.85000E+02	4.81000E+02	4.88000E+02	4.84000E+02	4.96000E+02	4.89000E+02	4.94000E+02	4.96000E+02	4.82000E+02	4.88000E+02	4.95000E+02	4.87000E+02	4.91000E+02	4.88000E+02	4.81000E+02	4.92000E+02	4.91000E+02	4.91000E+02	4.95000E+02	4.94000E+02	4.83000E+02	4.96000E+02	4.92000E+02	4.93000E+02	4.94000E+02	4.93000E+02	4.96000E+02	4.87000E+02	5.00000E+02	4.92000E+02	4.89000E+02	4.94000E+02	4.92000E+02	4.84000E+02	4.88000E+02	4.91000E+02	4.98000E+02	4.89000E+02	4.92000E+02	4.95000E+02	4.93000E+02
1.08260E+03	4.91000E+02	4.87000E+02	4.94000E+02	4.82000E+02	4.86000E+02	4.87000E+02	4.94000E+02	4.90000E+02	4.88000E+02	4.88000E+02	4.87000E+02	4.92000E+02	4.85000E+02	4.89000E+02	4.89000E+02	4.88000E+02	4.83000E+02	4.84000E+02	4.83000E+02	4.83000E+02	4.89000E+02	4.92000E+02	4.90000E+02	4.94000E+02	4.92000E+02	4.93000E+02	4.89000E+02	4.89000E+02	4.96000E+02	4.95000E+02	4.93000E+02	4.96000E+02	4.94000E+02	4.92000E+02	5.05000E+02	4.86000E+02	4.93000E+02	4.95000E+02	5.00000E+02	4.90000E+02	4.97000E+02	4.99000E+02	4.94000E+02	4.98000E+02	4.98000E+02	4.97000E+02	5.00000E+02	4.94000E+02	4.85000E+02
1.08519E+03	4.86000E+02	4.82000E+02	4.84000E+02	4.89000E+02	4.88000E+02	4.77000E+02	4.84000E+02	4.83000E+02	4.82000E+02	4.84000E+02	4.86000E+02	4.80000E+02	4.88000E+02	4.82000E+02	4.87000E+02	4.83000E+02	4.85000E+02	4.96000E+02	4.80000E+02	4.82000E+02	4.87000E+02	4.88000E+02	4.94000E+02	4.81000E+02	4.76000E+02	4.90000E+02	4.84000E+02	4.93000E+02	4.81000E+02	4.89000E+02	4.89000E+02	4.92000E+02	4.87000E+02	4.82000E+02	4.86000E+02	4.85000E+02	4.92000E+02	5.00000E+02	4.92000E+02	4.98000E+02	4.91000E+02	4.88000E+02	4.89000E+02	4.92000E+02	4.80000E+02	4.91000E+02	4.88000E+02	4.86000E+02	4.96000E+02
1.08778E+03	4.93000E+02	4.90000E+02	4.99000E+02	4.90000E+02	4.88000E+02	4.93000E+02	4.93000E+02	4.90000E+02	4.95000E+02	4.94000E+02	4.88000E+02	4.89000E+02	4.78000E+02	4.89000E+02	4.81000E+02	4.81000E+02	4.88000E+02	4.90000E+02	4.87000E+02	4.92000E+02	4.96000E+02	4.90000E+02	4.85000E+02	4.83000E+02	4.88000E+02	4.95000E+02	4.91000E+02	4.96000E+02	5.03000E+02	5.01000E+02	4.94000E+02	4.93000E+02	4.94000E+02	4.99000E+02	4.96000E+02	4.98000E+02	4.95000E+02	4.97000E+02	4.98000E+02	4.94000E+02	4.94000E+02	4.95000E+02	4.92000E+02	4.90000E+02	4.89000E+02	4.95000E+02	4.98000E+02	4.97000E+02	4.96000E+02
1.09036E+03	4.91000E+02	4.88000E+02	4.83000E+02	4.82000E+02	4.86000E+02	4.85000E+02	4.84000E+02	4.86000E+02	4.83000E+02	4.85000E+02	4.69000E+02	4.79000E+02	4.81000E+02	4.86000E+02	4.81000E+02	4.83000E+02	4.78000E+02	4.84000E+02	4.89000E+02	4.87000E+02	4.85000E+02	4.84000E+02	4.93000E+02	4.84000E+02	4.84000E+02	4.87000E+02	4.82000E+02	4.79000E+02	4.92000E+02	4.88000E+02	4.88000E+02	4.82000E+02	4.87000E+02	4.89000E+02	4.85000E+02	4.84000E+02	4.86000E+02	4.97000E+02	4.94000E+02	4.92000E+02	4.92000E+02	4.91000E+02	4.89000E+02	4.90000E+02	4.86000E+02	4.90000E+02	4.86000E+02	4.92000E+02	4.93000E+02
1.09295E+03	4.95000E+02	4.95000E+02	4.92000E+02	4.90000E+02	4.92000E+02	4.92000E+02	4.92000E+02	4.97000E+02	4.91000E+02	4.97000E+02	4.85000E+02	4.88000E+02	4.91000E+02	4.89000E+02	4.92000E+02	4.84000E+02	4.83000E+02	4.94000E+02	4.96000E+02	4.90000E+02	4.86000E+02	4.93000E+02	4.99000E+02	4.91000E+02	4.87000E+02	4.90000E+02	4.96000E+02	4.92000E+02	4.90000E+02	4.87000E+02	4.97000E+02	4.87000E+02	4.97000E+02	5.00000E+02	4.99000E+02	4.89000E+02	4.92000E+02	4.91000E+02	5.03000E+02	4.90000E+02	4.84000E+02	5.00000E+02	4.83000E+02	5.02000E+02	5.01000E+02	4.92000E+02	4.98000E+02	4.97000E+02	4.97000E+02
1.09553E+03	4.87000E+02	4.89000E+02	4.91000E+02	4.93000E+02	4.94000E+02	4.84000E+02	4.84000E+02	4.84000E+02	4.84000E+02	4.86000E+02	4.82000E+02	4.87000E+02	4.89000E+02	4.84000E+02	4.84000E+02	4.88000E+02	5.00000E+02	4.76000E+02	4.82000E+02	4.89000E+02	4.81000E+02	4.87000E+02	4.86000E+02	4.88000E+02	4.89000E+02	4.91000E+02	4.89000E+02	4.95000E+02	4.91000E+02	4.99000E+02	4.96000E+02	4.84000E+02	4.84000E+02	4.89000E+02	4.92000E+02	4.90000E+02	4.95000E+02	4.96000E+02	4.92000E+02	4.83000E+02	4.93000E+02	4.96000E+02	4.95000E+02	4.94000E+02	4.96000E+02	4.95000E+02	4.92000E+02	4.90000E+02	4.87000E+02
1.09812E+03	4.85000E+02	4.94000E+02	4.90000E+02	4.88000E+02	4.86000E+02	4.90000E+02	4.86000E+02	4.84000E+02	4.87000E+02	4.89000E+02	4.87000E+02	4.94000E+02	4.87000E+02	4.83000E+02	4.91000E+02	4.85000E+02	4.80000E+02	4.87000E+02	4.86000E+02	4.91000E+02	4.92000E+02	4.91000E+02	4.83000E+02	4.85000E+02	4.87000E+02	4.87000E+02	4.86000E+02	4.93000E+02	4.86000E+02	4.82000E+02	4.85000E+02	4.88000E+02	4.88000E+02	4.91000E+02	4.92000E+02	4.88000E+02	5.00000E+02	4.86000E+02	4.98000E+02	5.01000E+02	4.89000E+02	4.86000E+02	4.86000E+02	5.00000E+02	4.98000E+02	4.93000E+02	4.91000E+02	4.80000E+02	4.86000E+02
1.10070E+03	4.92000E+02	5.00000E+02	4.94000E+02	4.83000E+02	4.90000E+02	4.88000E+02	4.89000E+02	4.94000E+02	4.88000E+02	4.81000E+02	4.86000E+02	4.89000E+02	4.87000E+02	4.83000E+02	4.85000E+02	4.89000E+02	4.98000E+02	4.86000E+02	4.84000E+02	4.97000E+02	4.94000E+02	4.94000E+02	4.88000E+02	4.95000E+02	4.88000E+02	4.87000E+02	4.96000E+02	4.86000E+02	4.88000E+02	4.94000E+02	4.95000E+02	4.92000E+02	4.92000E+02	4.92000E+02	5.01000E+02	4.98000E+02	4.90000E+02	4.93000E+02	4.97000E+02	4.98000E+02	4.85000E+02	4.92000E+02	4.97000E+02	4.94000E+02	4.97000E+02	4.99000E+02	4.93000E+02	4.91000E+02	5.02000E+02
1.10328E+03	4.87000E+02	4.88000E+02	4.86000E+02	4.88000E+02	4.81000E+02	4.85000E+02	4.87000E+02	4.91000E+02	4.81000E+02	4.85000E+02	4.84000E+02	4.78000E+02	4.87000E+02	4.84000E+02	4.90000E+02	4.83000E+02	4.83000E+02	4.81000E+02	4.90000E+02	4.84000E+02	4.80000E+02	4.90000E+02	4.86000E+02	4.93000E+02	4.82000E+02	4.93000E+02	4.85000E+02	4.95000E+02	4.88000E+02	4.84000E+02	4.91000E+02	4.91000E+02	4.85000E+02	4.84000E+02	4.88000E+02	4.86000E+02	4.86000E+02	4.89000E+02	4.92000E+02	4.93000E+02	4.98000E+02	4.91000E+02	4.88000E+02	4.86000E+02	5.00000E+02	4.87000E+02	4.84000E+02	4.96000E+02	4.97000E+02
1.10587E+03	4.83000E+02	4.91000E+02	4.88000E+02	4.99000E+02	4.90000E+02	4.81000E+02	4.89000E+02	4.76000E+02	4.91000E+02	4.94000E+02	4.87000E+02	4.85000E+02	4.82000E+02	4.89000E+02	4.83000E+02	4.82000E+02	4.88000E+02	4.84000E+02	4.90000E+02	4.87000E+02	4.91000E+02	4.85000E+02	4.92000E+02	4.94000E+02	4.95000E+02	4.84000E+02	4.89000E+02	4.94000E+02	4.89000E+02	4.96000E+02	5.00000E+02	4.87000E+02	4.88000E+02	4.89000E+02	5.08000E+02	4.93000E+02	5.01000E+02	5.01000E+02	4.92000E+02	4.93000E+02	4.92000E+02	4.94000E+02	4.91000E+02	4.99000E+02	5.03000E+02	4.94000E+02	4.92000E+02	4.89000E+02	4.90000E+02
1.10845E+03	4.92000E+02	4.95000E+02	4.82000E+02	4.83000E+02	4.85000E+02	4.93000E+02	5.00000E+02	4.87000E+02	4.83000E+02	4.83000E+02	4.95000E+02	4.88000E+02	4.90000E+02	4.88000E+02	4.89000E+02	4.79000E+02	4.83000E+02	4.91000E+02	4.82000E+02	4.79000E+02	4.82000E+02	4.88000E+02	4.88000E+02	4.93000E+02	4.89000E+02	4.95000E+02	4.82000E+02	4.98000E+02	5.01000E+02	4.90000E+02	5.04000E+02	4.93000E+02	4.96000E+02	4.91000E+02	4.89000E+02	4.92000E+02	4.89000E+02	5.01000E+02	4.92000E+02	4.96000E+02	4.88000E+02	5.01000E+02	4.94000E+02	5.02000E+02	5.00000E+02	4.99000E+02	4.86000E+02	4.89000E+02	4.97000E+02
1.11103E+03	4.84000E+02	4.85000E+02	4.89000E+02	4.89000E+02	4.91000E+02	4.87000E+02	5.02000E+02	4.92000E+02	4.87000E+02	4.84000E+02	4.90000E+02	4.96000E+02	4.96000E+02	4.88000E+02	4.81000E+02	4.91000E+02	4.95000E+02	4.88000E+02	4.92000E+02	4.85000E+02	4.95000E+02	4.87000E+02	5.00000E+02	4.90000E+02	4.83000E+02	4.98000E+02	4.97000E+02	4.94000E+02	4.95000E+02	4.97000E+02	4.89000E+02	5.04000E+02	4.93000E+02	4.90000E+02	4.95000E+02	4.96000E+02	4.95000E+02	4.86000E+02	4.90000E+02	4.89000E+02	4.92000E+02	4.93000E+02	4.98000E+02	4.87000E+02	5.05000E+02	5.02000E+02	4.97000E+02	4.92000E+02	4.83000E+02
1.11361E+03	4.86000E+02	4.85000E+02	4.88000E+02	4.85000E+02	4.85000E+02	4.82000E+02	4.84000E+02	4.83000E+02	4.92000E+02	4.85000E+02	4.85000E+02	4.83000E+02	4.81000E+02	4.89000E+02	4.76000E+02	4.87000E+02	4.83000E+02	4.94000E+02	4.89000E+02	4.96000E+02	4.81000E+02	4.87000E+02	4.91000E+02	4.85000E+02	4.87000E+02	4.92000E+02	4.81000E+02	4.87000E+02	4.85000E+02	4.91000E+02	4.86000E+02	5.04000E+02	4.73000E+02	4.95000E+02	4.97000E+02	4.94000E+02	4.83000E+02	4.88000E+02	4.84000E+02	4.91000E+02	4.97000E+02	4.85000E+02	4.99000E+02	4.90000E+02	4.89000E+02	4.91000E+02	4.87000E+02	4.81000E+02	4.88000E+02
1.11618E+03	4.78000E+02	4.93000E+02	4.94000E+02	4.91000E+02	4.84000E+02	4.85000E+02	4.93000E+02	4.88000E+02	4.93000E+02	4.86000E+02	4.82000E+02	4.91000E+02	4.90000E+02	4.83000E+02	4.82000E+02	4.88000E+02	4.85000E+02	4.86000E+02	4.79000E+02	4.86000E+02	4.84000E+02	4.82000E+02	4.85000E+02	4.91000E+02	4.88000E+02	4.83000E+02	4.85000E+02	4.92000E+02	4.96000E+02	4.77000E+02	4.94000E+02	4.86000E+02	4.92000E+02	4.90000E+02	4.85000E+02	4.88000E+02	4.93000E+02	4.84000E+02	4.93000E+02	4.95000E+02	4.93000E+02	4.92000E+02	4.77000E+02	4.97000E+02	5.02000E+02	4.96000E+02	4.99000E+02	4.93000E+02	4.91000E+02
1.11876E+03	4.80000E+02	4.77000E+02	4.87000E+02	4.79000E+02	4.83000E+02	4.78000E+02	4.82000E+02	4.83000E+02	4.85000E+02	4.89000E+02	4.86000E+02	4.79000E+02	4.81000E+02	4.80000E+02	4.90000E+02	4.79000E+02	4.83000E+02	4.87000E+02	4.88000E+02	4.83000E+02	4.85000E+02	4.81000E+02	4.82000E+02	4.89000E+02	4.90000E+02	4.79000E+02	4.81000E+02	4.86000E+02	4.88000E+02	4.82000E+02	4.88000E+02	4.82000E+02	4.83000E+02	4.94000E+02	4.87000E+02	4.80000E+02	4.90000E+02	4.87000E+02	4.86000E+02	4.88000E+02	4.89000E+02	4.87000E+02	4.91000E+02	4.90000E+02	4.90000E+02	4.81000E+02	4.88000E+02	4.92000E+02	4.87000E+02
1.12134E+03	4.94000E+02	4.80000E+02	4.90000E+02	4.89000E+02	4.90000E+02	4.87000E+02	4.92000E+02	4.82000E+02	4.89000E+02	4.95000E+02	4.82000E+02	4.84000E+02	4.88000E+02	4.86000E+02	4.92000E+02	4.80000E+02	4.87000E+02	4.77000E+02	4.83000E+02	4.89000E+02	4.82000E+02	4.88000E+02	4.97000E+02	4.83000E+02	4.82000E+02	4.87000E+02	4.85000E+02	4.93000E+02	4.95000E+02	4.93000E+02	4.94000E+02	4.94000E+02	4.88000E+02	4.90000E+02	4.89000E+02	4.83000E+02	4.98000E+02	4.84000E+02	4.92000E+02	4.95000E+02	4.91000E+02	5.00000E+02	4.93000E+02	4.91000E+02	4.88000E+02	4.91000E+02	4.87000E+02	4.92000E+02	4.85000E+02
1.12391E+03	4.92000E+02	4.86000E+02	4.79000E+02	4.83000E+02	4.85000E+02	4.85000E+02	4.84000E+02	4.83000E+02	4.83000E+02	4.83000E+02	4.85000E+02	4.89000E+02	4.94000E+02	4.88000E+02	4.88000E+02	4.89000E+02	4.88000E+02	4.94000E+02	4.85000E+02	4.84000E+02	4.85000E+02	4.88000E+02	4.80000E+02	4.80000E+02	5.00000E+02	4.80000E+02	4.85000E+02	4.85000E+02	4.92000E+02	4.87000E+02	4.86000E+02	4.89000E+02	4.91000E+02	4.90000E+02	4.92000E+02	4.98000E+02	4.97000E+02	4.99000E+02	4.92000E+02	4.98000E+02	4.95000E+02	4.82000E+02	4.84000E+02	4.89000E+02	4.94000E+02	4.87000E+02	4.93000E+02	4.97000E+02	4.89000E+02
1.12649E+03	4.86000E+02	4.88000E+02	4.83000E+02	4.80000E+02	4.80000E+02	4.82000E+02	4.91000E+02	4.85000E+02	4.85000E+02	4.92000E+02	4.82000E+02	4.75000E+02	4.85000E+02	4.82000E+02	4.84000E+02	4.85000E+02	4.87000E+02	4.88000E+02	4.78000E+02	4.76000E+02	4.78000E+02	4.81000E+02	4.89000E+02	4.87000E+02	4.85000E+02	4.90000E+02	4.94000E+02	4.89000E+02	4.87000E+02	4.94000E+02	4.87000E+02	4.96000E+02	4.89000E+02	4.97000E+02	4.87000E+02	4.87000E+02	4.83000E+02	4.94000E+02	4.89000E+02	4.84000E+02	4.89000E+02	4.92000E+02	4.92000E+02	4.91000E+02	4.96000E+02	4.93000E+02	4.94000E+02	4.89000E+02	4.90000E+02
1.12906E+03	4.89000E+02	4.99000E+02	4.94000E+02	4.96000E+02	4.93000E+02	4.90000E+02	4.87000E+02	4.90000E+02	4.87000E+02	4.86000E+02	4.92000E+02	4.87000E+02	4.90000E+02	4.84000E+02	4.86000E+02	4.93000E+02	4.90000E+02	4.83000E+02	4.89000E+02	4.92000E+02	4.95000E+02	4.91000E+02	4.90000E+02	4.92000E+02	4.91000E+02	4.94000E+02	4.79000E+02	4.89000E+02	4.99000E+02	5.03000E+02	5.00000E+02	4.94000E+02	4.90000E+02	5.01000E+02	4.85000E+02	4.91000E+02	4.95000E+02	4.90000E+02	4.89000E+02	5.05000E+02	4.95000E+02	4.96000E+02	4.94000E+02	4.96000E+02	5.02000E+02	4.96000E+02	4.93000E+02	4.94000E+02	4.93000E+02
1.13164E+03	4.79000E+02	4.83000E+02	4.91000E+02	4.83000E+02	4.92000E+02	4.93000E+02	4.85000E+02	4.92000E+02	4.81000E+02	4.71000E+02	4.81000E+02	4.98000E+02	4.85000E+02	4.87000E+02	4.96000E+02	4.80000E+02	4.89000E+02	4.90000E+02	4.94000E+02	4.85000E+02	4.89000E+02	4.94000E+02	4.96000E+02	4.95000E+02	4.92000E+02	4.86000E+02	4.93000E+02	4.88000E+02	4.95000E+02	4.96000E+02	4.91000E+02	4.96000E+02	4.90000E+02	5.00000E+02	4.89000E+02	4.93000E+02	4.99000E+02	4.94000E+02	4.93000E+02	4.98000E+02	4.89000E+02	5.02000E+02	4.86000E+02	4.91000E+02	5.01000E+02	4.97000E+02	4.94000E+02	5.01000E+02	4.87000E+02
1.13421E+03	4.82000E+02	4.88000E+02	4.87000E+02	4.89000E+02	4.86000E+02	4.87000E+02	4.88000E+02	4.88000E+02	4.80000E+02	4.99000E+02	4.85000E+02	4.91000E+02	4.89000E+02	4.82000E+02	4.84000E+02	4.95000E+02	4.85000E+02	4.92000E+02	4.87000E+02	4.91000E+02	4.96000E+02	4.88000E+02	4.93000E+02	4.93000E+02	4.90000E+02	4.87000E+02	4.92000E+02	4.90000E+02	4.89000E+02	4.93000E+02	4.87000E+02	4.87000E+02	4.94000E+02	4.92000E+02	4.99000E+02	4.85000E+02	5.00000E+02	4.82000E+02	4.90000E+02	4.96000E+02	4.93000E+02	4.91000E+02	4.96000E+02	4.91000E+02	4.90000E+02	5.00000E+02	4.99000E+02	4.96000E+02	4.87000E+02
1.13678E+03	4.81000E+02	4.87000E+02	4.89000E+02	4.92000E+02	4.88000E+02	4.89000E+02	4.82000E+02	4.86000E+02	4.92000E+02	4.82000E+02	4.93000E+02	4.93000E+02	4.88000E+02	4.86000E+02	4.91000E+02	4.88000E+02	4.93000E+02	4.87000E+02	4.88000E+02	4.85000E+02	4.89000E+02	4.81000E+02	4.86000E+02	4.87000E+02	4.92000E+02	4.87000E+02	4.85000E+02	4.91000E+02	5.02000E+02	4.91000E+02	5.02000E+02	4.87000E+02	5.00000E+02	4.91000E+02	4.85000E+02	4.99000E+02	4.92000E+02	4.89000E+02	4.92000E+02	5.00000E+02	4.95000E+02	4.86000E+02	4.89000E+02	4.92000E+02	4.90000E+02	4.92000E+02	4.93000E+02	4.89000E+02	4.90000E+02
1.13935E+03	4.91000E+02	4.89000E+02	4.85000E+02	4.80000E+02	4.83000E+02	4.78000E+02	4.82000E+02	4.80000E+02	4.80000E+02	4.84000E+02	4.85000E+02	4.82000E+02	4.85000E+02	4.82000E+02	4.83000E+02	4.83000E+02	4.81000E+02	4.89000E+02	4.80000E+02	4.94000E+02	4.84000E+02	4.81000E+02	4.82000E+02	4.92000E+02	4.88000E+02	4.88000E+02	4.93000E+02	4.85000E+02	4.89000E+02	4.91000E+02	4.97000E+02	4.88000E+02	4.92000E+02	4.92000E+02	4.95000E+02	4.91000E+02	4.87000E+02	4.91000E+02	4.92000E+02	4.93000E+02	4.91000E+02	4.90000E+02	4.88000E+02	4.92000E+02	4.84000E+02	4.84000E+02	4.87000E+02	4.88000E+02	4.84000E+02
1.14192E+03	4.87000E+02	4.88000E+02	4.86000E+02	4.86000E+02	4.92000E+02	4.82000E+02	4.84000E+02	4.87000E+02	4.95000E+02	4.90000E+02	4.81000E+02	4.90000E+02	4.83000E+02	4.83000E+02	4.84000E+02	4.84000E+02	4.87000E+02	4.83000E+02	4.85000E+02	4.78000E+02	4.94000E+02	4.87000E+02	4.86000E+02	4.90000E+02	4.79000E+02	4.96000E+02	4.85000E+02	4.81000E+02	4.94000E+02	4.95000E+02	4.87000E+02	4.89000E+02	4.95000E+02	4.98000E+02	4.96000E+02	4.89000E+02	4.90000E+02	4.99000E+02	4.93000E+02	4.91000E+02	4.91000E+02	4.93000E+02	4.89000E+02	4.85000E+02	4.97000E+02	4.89000E+02	4.95000E+02	4.98000E+02	5.05000E+02
1.14449E+03	4.88000E+02	4.86000E+02	4.83000E+02	4.88000E+02	4.90000E+02	4.89000E+02	4.84000E+02	4.91000E+02	4.82000E+02	4.89000E+02	4.81000E+02	4.82000E+02	4.83000E+02	4.81000E+02	4.84000E+02	4.80000E+02	4.95000E+02	4.89000E+02	4.81000E+02	4.81000E+02	4.90000E+02	4.84000E+02	4.89000E+02	4.86000E+02	4.86000E+02	4.88000E+02	4.93000E+02	4.79000E+02	4.88000E+02	4.87000E+02	4.86000E+02	4.83000E+02	4.93000E+02	4.96000E+02	4.89000E+02	4.91000E+02	4.93000E+02	4.95000E+02	4.92000E+02	5.02000E+02	4.92000E+02	5.00000E+02	4.92000E+02	4.85000E+02	4.90000E+02	4.90000E+02	4.90000E+02	4.90000E+02	4.95000E+02
1.14706E+03	4.93000E+02	4.88000E+02	4.90000E+02	4.84000E+02	4.84000E+02	4.85000E+02	4.81000E+02	4.83000E+02	4.90000E+02	4.90000E+02	4.95000E+02	4.76000E+02	4.87000E+02	4.86000E+02	4.81000E+02	4.85000E+02	4.88000E+02	4.85000E+02	4.93000E+02	4.85000E+02	4.84000E+02	4.94000E+02	4.90000E+02	4.92000E+02	4.85000E+02	4.86000E+02	4.83000E+02	4.91000E+02	4.89000E+02	4.94000E+02	4.90000E+02	4.93000E+02	4.97000E+02	4.94000E+02	4.96000E+02	4.90000E+02	4.98000E+02	4.89000E+02	4.93000E+02	4.89000E+02	4.97000E+02	4.94000E+02	4.95000E+02	4.96000E+02	4.89000E+02	4.96000E+02	4.99000E+02	4.91000E+02	4.90000E+02
1.14963E+03	4.84000E+02	4.90000E+02	4.86000E+02	4.91000E+02	4.83000E+02	4.82000E+02	4.87000E+02	4.85000E+02	4.87000E+02	4.91000E+02	4.87000E+02	4.82000E+02	4.91000E+02	4.82000E+02	4.87000E+02	4.88000E+02	4.90000E+02	4.89000E+02	4.90000E+02	4.90000E+02	4.90000E+02	4.85000E+02	4.86000E+02	4.99000E+02	4.83000E+02	4.91000E+02	4.95000E+02	4.94000E+02	4.93000E+02	4.95000E+02	4.87000E+02	4.99000E+02	4.94000E+02	4.94000E+02	4.82000E+02	4.90000E+02	4.85000E+02	4.90000E+02	4.98000E+02	4.93000E+02	4.93000E+02	4.88000E+02	4.88000E+02	4.90000E+02	4.92000E+02	4.88000E+02	4.95000E+02	5.01000E+02	4.97000E+02
1.15219E+03	4.74000E+02	4.90000E+02	4.77000E+02	4.76000E+02	4.78000E+02	4.78000E+02	4.86000E+02	4.81000E+02	4.95000E+02	4.84000E+02	4.76000E+02	4.81000E+02	4.87000E+02	4.83000E+02	4.84000E+02	4.85000E+02	4.88000E+02	4.93000E+02	4.92000E+02	4.86000E+02	4.79000E+02	4.83000E+02	4.81000E+02	4.88000E+02	4.79000E+02	4.97000E+02	4.83000E+02	4.81000E+02	4.80000E+02	4.87000E+02	4.98000E+02	4.89000E+02	4.84000E+02	4.88000E+02	4.85000E+02	4.90000E+02	4.79000E+02	4.92000E+02	4.89000E+02	4.93000E+02	4.85000E+02	4.91000E+02	4.90000E+02	4.93000E+02	4.87000E+02	4.93000E+02	4.91000E+02	4.89000E+02	4.88000E+02
1.15476E+03	4.84000E+02	4.88000E+02	4.93000E+02	4.85000E+02	4.86000E+02	4.89000E+02	4.91000E+02	4.83000E+02	4.97000E+02	4.88000E+02	4.92000E+02	4.88000E+02	4.84000E+02	4.95000E+02	4.88000E+02	4.91000E+02	4.92000E+02	4.92000E+02	4.92000E+02	4.91000E+02	4.94000E+02	4.88000E+02	4.88000E+02	4.94000E+02	4.85000E+02	4.96000E+02	4.93000E+02	5.02000E+02	4.92000E+02	4.87000E+02	4.95000E+02	4.86000E+02	4.93000E+02	4.99000E+02	4.96000E+02	4.97000E+02	4.94000E+02	4.88000E+02	5.02000E+02	4.96000E+02	4.95000E+02	4.90000E+02	4.88000E+02	4.95000E+02	5.03000E+02	5.01000E+02	4.97000E+02	5.00000E+02	4.91000E+02
1.15733E+03	4.89000E+02	4.89000E+02	4.89000E+02	4.81000E+02	4.86000E+02	4.90000E+02	4.81000E+02	4.98000E+02	4.86000E+02	4.89000E+02	4.95000E+02	4.84000E+02	4.87000E+02	4.81000E+02	4.89000E+02	4.91000E+02	4.91000E+02	4.84000E+02	4.97000E+02	4.79000E+02	4.92000E+02	4.88000E+02	4.86000E+02	4.86000E+02	4.86000E+02	4.91000E+02	4.89000E+02	4.86000E+02	4.98000E+02	4.88000E+02	4.88000E+02	4.89000E+02	4.93000E+02	4.98000E+02	5.01000E+02	4.95000E+02	4.97000E+02	5.00000E+02	4.94000E+02	4.94000E+02	4.90000E+02	5.05000E+02	4.92000E+02	4.93000E+02	5.01000E+02	4.87000E+02	4.96000E+02	4.87000E+02	4.90000E+02
1.15989E+03	4.91000E+02	4.91000E+02	4.89000E+02	4.88000E+02	4.90000E+02	4.91000E+02	4.89000E+02	4.85000E+02	4.91000E+02	4.80000E+02	4.90000E+02	4.86000E+02	4.87000E+02	4.92000E+02	4.87000E+02	4.91000E+02	4.85000E+02	4.99000E+02	4.82000E+02	4.86000E+02	4.90000E+02	4.89000E+02	4.92000E+02	4.82000E+02	4.90000E+02	4.84000E+02	4.95000E+02	4.87000E+02	4.91000E+02	4.91000E+02	4.91000E+02	4.95000E+02	5.01000E+02	4.91000E+02	4.93000E+02	5.04000E+02	4.90000E+02	4.94000E+02	4.97000E+02	5.02000E+02	4.97000E+02	4.94000E+02	4.90000E+02	4.91000E+02	4.95000E+02	5.06000E+02	5.02000E+02	4.87000E+02	4.94000E+02
1.16245E+03	4.95000E+02	4.85000E+02	4.90000E+02	4.95000E+02	5.01000E+02	4.78000E+02	4.92000E+02	4.93000E+02	4.99000E+02	4.98000E+02	4.90000E+02	4.83000E+02	4.87000E+02	4.88000E+02	4.91000E+02	4.87000E+02	4.88000E+02	4.81000E+02	4.93000E+02	4.91000E+02	5.00000E+02	4.94000E+02	4.89000E+02	4.88000E+02	4.89000E+02	4.98000E+02	5.03000E+02	4.89000E+02	4.89000E+02	4.89000E+02	5.05000E+02	5.06000E+02	4.97000E+02	4.95000E+02	4.95000E+02	4.86000E+02	4.95000E+02	5.01000E+02	5.01000E+02	4.97000E+02	4.89000E+02	5.00000E+02	5.01000E+02	5.03000E+02	4.96000E+02	4.99000E+02	4.92000E+02	5.01000E+02	5.02000E+02
1.16502E+03	4.83000E+02	4.83000E+02	4.79000E+02	4.87000E+02	4.91000E+02	4.90000E+02	4.87000E+02	4.90000E+02	4.91000E+02	4.78000E+02	4.91000E+02	4.92000E+02	4.89000E+02	4.86000E+02	4.90000E+02	4.91000E+02	4.92000E+02	4.89000E+02	4.86000E+02	4.87000E+02	4.80000E+02	4.89000E+02	4.98000E+02	4.93000E+02	4.93000E+02	4.98000E+02	4.88000E+02	4.94000E+02	4.97000E+02	4.93000E+02	4.91000E+02	4.90000E+02	4.87000E+02	4.98000E+02	4.96000E+02	4.93000E+02	4.98000E+02	4.94000E+02	4.90000E+02	4.92000E+02	4.92000E+02	4.90000E+02	4.93000E+02	5.02000E+02	4.92000E+02	5.01000E+02	4.99000E+02	4.90000E+02	4.97000E+02
1.16758E+03	4.91000E+02	4.93000E+02	4.82000E+02	4.90000E+02	4.87000E+02	4.92000E+02	4.89000E+02	4.90000E+02	4.87000E+02	4.95000E+02	5.01000E+02	4.83000E+02	4.95000E+02	4.79000E+02	5.00000E+02	4.89000E+02	4.93000E+02	5.00000E+02	4.86000E+02	5.00000E+02	4.85000E+02	4.89000E+02	4.93000E+02	4.80000E+02	4.87000E+02	4.93000E+02	4.90000E+02	4.95000E+02	4.92000E+02	4.87000E+02	5.00000E+02	4.89000E+02	4.93000E+02	4.95000E+02	4.94000E+02	4.91000E+02	4.97000E+02	4.95000E+02	4.88000E+02	4.96000E+02	4.92000E+02	5.04000E+02	4.96000E+02	4.92000E+02	4.97000E+02	4.94000E+02	4.96000E+02	4.97000E+02	4.98000E+02
1.17014E+03	4.96000E+02	4.95000E+02	4.85000E+02	4.88000E+02	4.84000E+02	4.80000E+02	4.91000E+02	4.90000E+02	4.82000E+02	4.83000E+02	4.90000E+02	4.88000E+02	4.82000E+02	4.89000E+02	4.87000E+02	4.88000E+02	4.93000E+02	4.85000E+02	4.94000E+02	4.90000E+02	4.89000E+02	4.88000E+02	4.80000E+02	4.90000E+02	4.94000E+02	4.96000E+02	4.93000E+02	4.90000E+02	4.86000E+02	4.93000E+02	4.98000E+02	4.99000E+02	4.85000E+02	4.94000E+02	4.87000E+02	4.96000E+02	5.02000E+02	4.93000E+02	4.96000E+02	5.02000E+02	4.97000E+02	4.90000E+02	4.93000E+02	4.92000E+02	5.07000E+02	5.05000E+02	4.92000E+02	4.97000E+02	5.00000E+02
1.17270E+03	4.90000E+02	4.86000E+02	4.91000E+02	4.93000E+02	4.88000E+02	4.94000E+02	4.90000E+02	4.92000E+02	4.99000E+02	4.91000E+02	4.84000E+02	4.87000E+02	4.89000E+02	4.88000E+02	4.90000E+02	5.04000E+02	4.86000E+02	4.82000E+02	4.82000E+02	4.88000E+02	4.95000E+02	4.93000E+02	4.93000E+02	4.95000E+02	4.90000E+02	5.02000E+02	4.84000E+02	4.88000E+02	5.01000E+02	4.98000E+02	5.02000E+02	5.01000E+02	4.97000E+02	4.99000E+02	4.89000E+02	4.96000E+02	4.95000E+02	4.90000E+02	4.95000E+02	5.00000E+02	4.95000E+02	4.97000E+02	5.06000E+02	4.91000E+02	4.96000E+02	4.97000E+02	4.88000E+02	4.96000E+02	4.96000E+02
1.17526E+03	4.86000E+02	4.83000E+02	4.88000E+02	4.81000E+02	4.97000E+02	4.88000E+02	4.80000E+02	4.89000E+02	4.88000E+02	4.86000E+02	4.89000E+02	4.96000E+02	4.89000E+02	4.86000E+02	4.93000E+02	4.93000E+02	4.92000E+02	4.83000E+02	4.91000E+02	4.86000E+02	4.81000E+02	4.87000E+02	4.93000E+02	4.91000E+02	4.82000E+02	4.94000E+02	4.93000E+02	4.92000E+02	4.89000E+02	4.90000E+02	4.94000E+02	4.90000E+02	4.88000E+02	4.90000E+02	4.91000E+02	4.82000E+02	5.07000E+02	4.94000E+02	4.98000E+02	4.92000E+02	4.93000E+02	4.88000E+02	4.96000E+02	5.00000E+02	4.98000E+02	4.91000E+02	4.86000E+02	4.98000E+02	4.97000E+02
1.17782E+03	4.84000E+02	4.87000E+02	4.79000E+02	4.88000E+02	4.76000E+02	4.88000E+02	4.88000E+02	4.89000E+02	4.82000E+02	4.81000E+02	4.90000E+02	4.84000E+02	4.75000E+02	4.90000E+02	4.75000E+02	4.78000E+02	4.86000E+02	4.83000E+02	4.87000E+02	4.82000E+02	4.83000E+02	4.85000E+02	4.87000E+02	4.88000E+02	4.90000E+02	4.83000E+02	4.91000E+02	4.83000E+02	4.94000E+02	4.94000E+02	4.84000E+02	4.92000E+02	4.80000E+02	4.90000E+02	4.93000E+02	4.99000E+02	4.92000E+02	4.88000E+02	4.91000E+02	4.97000E+02	4.83000E+02	4.95000E+02	4.92000E+02	4.97000E+02	4.92000E+02	4.95000E+02	4.90000E+02	4.86000E+02	4.85000E+02
1.18038E+03	4.78000E+02	4.79000E+02	4.82000E+02	4.87000E+02	4.87000E+02	4.84000E+02	4.85000E+02	4.83000E+02	4.90000E+02	4.84000E+02	4.85000E+02	4.77000E+02	4.76000E+02	4.87000E+02	4.81000E+02	4.87000E+02	4.86000E+02	4.91000E+02	4.88000E+02	4.83000E+02	4.84000E+02	4.85000E+02	4.96000E+02	4.81000E+02	4.82000E+02	4.84000E+02	4.92000E+02	4.95000E+02	4.96000E+02	4.80000E+02	4.80000E+02	4.91000E+02	4.85000E+02	4.88000E+02	4.93000E+02	4.88000E+02	4.91000E+02	4.93000E+02	5.03000E+02	4.92000E+02	4.88000E+02	4.93000E+02	4.96000E+02	4.93000E+02	4.87000E+02	4.96000E+02	4.96000E+02	4.93000E+02	4.92000E+02
1.18293E+03	4.91000E+02	4.96000E+02	4.90000E+02	4.85000E+02	4.97000E+02	5.06000E+02	4.92000E+02	4.93000E+02	4.86000E+02	4.94000E+02	4.92000E+02	4.88000E+02	4.93000E+02	4.93000E+02	4.95000E+02	5.00000E+02	4.97000E+02	4.99000E+02	5.00000E+02	4.86000E+02	4.95000E+02	4.98000E+02	4.92000E+02	4.87000E+02	4.99000E+02	4.93000E+02	5.01000E+02	5.00000E+02	4.92000E+02	4.98000E+02	4.98000E+02	4.96000E+02	5.03000E+02	4.85000E+02	4.96000E+02	5.01000E+02	5.07000E+02	4.97000E+02	5.05000E+02	4.96000E+02	4.96000E+02	4.95000E+02	5.02000E+02	4.98000E+02	4.99000E+02	4.99000E+02	4.99000E+02	5.05000E+02	4.98000E+02
1.18549E+03	4.88000E+02	4.79000E+02	4.91000E+02	4.91000E+02	4.90000E+02	4.81000E+02	4.81000E+02	4.91000E+02	4.84000E+02	4.80000E+02	4.95000E+02	4.87000E+02	4.91000E+02	4.90000E+02	4.86000E+02	4.92000E+02	4.94000E+02	4.83000E+02	4.91000E+02	4.79000E+02	4.85000E+02	4.93000E+02	4.98000E+02	4.96000E+02	4.88000E+02	4.89000E+02	4.89000E+02	4.93000E+02	4.91000E+02	4.91000E+02	4.92000E+02	5.01000E+02	4.97000E+02	4.99000E+02	4.98000E+02	4.97000E+02	4.99000E+02	4.91000E+02	5.01000E+02	4.85000E+02	4.95000E+02	4.94000E+02	5.01000E+02	4.99000E+02	4.84000E+02	4.83000E+02	4.91000E+02	5.02000E+02	4.97000E+02
1.18804E+03	4.84000E+02	4.92000E+02	4.94000E+02	5.03000E+02	4.90000E+02	4.88000E+02	4.98000E+02	4.96000E+02	4.96000E+02	4.87000E+02	4.91000E+02	4.98000E+02	4.93000E+02	4.84000E+02	4.91000E+02	4.85000E+02	4.96000E+02	4.96000E+02	4.97000E+02	4.94000E+02	4.92000E+02	4.86000E+02	4.86000E+02	4.95000E+02	4.95000E+02	4.95000E+02	4.98000E+02	5.03000E+02	4.88000E+02	4.97000E+02	4.86000E+02	4.95000E+02	5.02000E+02	4.97000E+02	4.97000E+02	4.95000E+02	4.99000E+02	4.93000E+02	4.96000E+02	5.08000E+02	5.02000E+02	5.04000E+02	4.94000E+02	5.07000E+02	4.95000E+02	5.00000E+02	5.09000E+02	4.89000E+02	4.96000E+02
1.19060E+03	4.91000E+02	4.78000E+02	4.90000E+02	4.87000E+02	4.86000E+02	4.78000E+02	4.85000E+02	4.84000E+02	4.92000E+02	4.75000E+02	4.87000E+02	4.85000E+02	4.87000E+02	4.77000E+02	4.83000E+02	4.90000E+02	4.86000E+02	4.82000E+02	4.86000E+02	4.89000E+02	4.86000E+02	4.90000E+02	4.90000E+02	4.82000E+02	4.84000E+02	4.90000E+02	4.96000E+02	4.84000E+02	4.96000E+02	4.86000E+02	4.91000E+02	4.94000E+02	4.93000E+02	4.88000E+02	4.92000E+02	4.82000E+02	4.83000E+02	4.87000E+02	4.91000E+02	4.95000E+02	4.99000E+02	4.96000E+02	4.92000E+02	4.92000E+02	4.85000E+02	4.96000E+02	4.88000E+02	4.89000E+02	4.88000E+02
1.19315E+03	4.84000E+02	4.89000E+02	4.93000E+02	4.91000E+02	4.83000E+02	4.94000E+02	4.91000E+02	4.77000E+02	4.89000E+02	4.83000E+02	4.88000E+02	4.87000E+02	4.88000E+02	4.89000E+02	4.88000E+02	4.80000E+02	4.84000E+02	4.79000E+02	4.91000E+02	4.99000E+02	4.92000E+02	4.83000E+02	4.84000E+02	4.89000E+02	4.90000E+02	4.81000E+02	4.94000E+02	4.84000E+02	4.90000E+02	4.88000E+02	5.02000E+02	4.95000E+02	4.90000E+02	4.92000E+02	4.98000E+02	4.97000E+02	4.98000E+02	4.95000E+02	4.92000E+02	5.02000E+02	4.92000E+02	4.96000E+02	4.93000E+02	4.94000E+02	4.95000E+02	4.85000E+02	4.90000E+02	4.95000E+02	4.97000E+02
1.19571E+03	4.94000E+02	4.93000E+02	4.99000E+02	4.88000E+02	4.89000E+02	4.85000E+02	4.89000E+02	4.89000E+02	4.88000E+02	4.95000E+02	4.77000E+02	4.83000E+02	4.90000E+02	4.88000E+02	4.87000E+02	4.95000E+02	4.92000E+02	4.97000E+02	4.89000E+02	4.92000E+02	4.85000E+02	4.89000E+02	4.84000E+02	4.89000E+02	4.82000E+02	4.87000E+02	4.88000E+02	4.93000E+02	4.88000E+02	4.99000E+02	4.97000E+02	4.93000E+02	4.97000E+02	4.92000E+02	4.92000E+02	4.88000E+02	5.01000E+02	5.01000E+02	5.03000E+02	4.92000E+02	5.00000E+02	4.96000E+02	4.89000E+02	4.94000E+02	4.97000E+02	4.94000E+02	5.01000E+02	4.99000E+02	5.02000E+02
1.19826E+03	4.92000E+02	4.86000E+02	4.96000E+02	4.86000E+02	4.84000E+02	4.92000E+02	4.83000E+02	4.82000E+02	4.97000E+02	4.83000E+02	4.83000E+02	4.96000E+02	4.86000E+02	4.78000E+02	4.91000E+02	4.85000E+02	4.94000E+02	4.89000E+02	4.92000E+02	4.81000E+02	4.86000E+02	4.89000E+02	4.96000E+02	4.92000E+02	4.91000E+02	4.88000E+02	4.89000E+02	4.86000E+02	4.91000E+02	4.94000E+02	4.99000E+02	4.91000E+02	4.93000E+02	4.81000E+02	4.94000E+02	5.02000E+02	4.98000E+02	4.95000E+02	4.92000E+02	5.00000E+02	4.89000E+02	4.96000E+02	4.94000E+02	4.92000E+02	5.00000E+02	5.01000E+02	4.91000E+02	4.92000E+02	4.98000E+02
1.20081E+03	4.96000E+02	4.89000E+02	4.92000E+02	4.89000E+02	4.81000E+02	4.90000E+02	4.88000E+02	4.80000E+02	4.88000E+02	4.87000E+02	4.93000E+02	4.92000E+02	4.95000E+02	4.94000E+02	4.90000E+02	4.97000E+02	4.95000E+02	4.93000E+02	4.89000E+02	4.87000E+02	4.90000E+02	4.83000E+02	4.93000E+02	4.96000E+02	4.93000E+02	4.90000E+02	4.93000E+02	4.93000E+02	4.88000E+02	4.91000E+02	4.88000E+02	4.92000E+02	4.91000E+02	4.94000E+02	4.97000E+02	4.88000E+02	4.93000E+02	4.93000E+02	4.95000E+02	4.95000E+02	4.93000E+02	4.92000E+02	4.88000E+02	5.08000E+02	4.93000E+02	4.90000E+02	4.94000E+02	4.95000E+02	4.95000E+02
1.20336E+03	4.95000E+02	4.90000E+02	4.83000E+02	4.97000E+02	4.95000E+02	4.91000E+02	4.91000E+02	4.88000E+02	4.88000E+02	4.85000E+02	4.87000E+02	4.86000E+02	4.81000E+02	4.87000E+02	4.89000E+02	4.88000E+02	4.87000E+02	4.92000E+02	4.88000E+02	4.85000E+02	4.89000E+02	4.93000E+02	4.82000E+02	4.87000E+02	4.92000E+02	4.89000E+02	4.89000E+02	4.92000E+02	4.87000E+02	4.89000E+02	4.95000E+02	4.98000E+02	4.96000E+02	4.94000E+02	4.93000E+02	4.97000E+02	4.98000E+02	4.90000E+02	4.97000E+02	4.92000E+02	4.92000E+02	4.91000E+02	4.88000E+02	4.93000E+02	4.92000E+02	4.98000E+02	5.06000E+02	4.90000E+02	5.02000E+02
1.20591E+03	4.91000E+02	4.89000E+02	4.93000E+02	4.86000E+02	4.77000E+02	4.93000E+02	4.90000E+02	4.90000E+02	4.87000E+02	4.89000E+02	4.88000E+02	4.87000E+02	4.88000E+02	4.95000E+02	4.78000E+02	4.91000E+02	4.82000E+02	4.85000E+02	4.89000E+02	4.91000E+02	4.83000E+02	4.91000E+02	4.94000E+02	4.89000E+02	4.88000E+02	5.07000E+02	4.86000E+02	5.00000E+02	5.01000E+02	4.87000E+02	4.92000E+02	4.95000E+02	4.91000E+02	5.05000E+02	4.98000E+02	4.94000E+02	4.99000E+02	5.00000E+02	4.99000E+02	5.04000E+02	4.95000E+02	4.90000E+02	4.98000E+02	4.92000E+02	4.94000E+02	4.96000E+02	4.91000E+02	4.97000E+02	4.96000E+02
1.20846E+03	4.89000E+02	4.91000E+02	4.90000E+02	4.89000E+02	4.83000E+02	4.95000E+02	4.81000E+02	4.88000E+02	4.82000E+02	4.84000E+02	4.93000E+02	4.86000E+02	4.87000E+02	4.91000E+02	4.84000E+02	4.86000E+02	4.81000E+02	4.87000E+02	4.86000E+02	4.89000E+02	4.83000E+02	4.95000E+02	4.94000E+02	4.85000E+02	4.89000E+02	4.82000E+02	4.92000E+02	4.85000E+02	4.90000E+02	4.97000E+02	4.90000E+02	4.97000E+02	4.91000E+02	4.92000E+02	4.93000E+02	5.00000E+02	4.96000E+02	4.88000E+02	4.92000E+02	4.97000E+02	4.95000E+02	4.94000E+02	5.00000E+02	4.90000E+02	4.87000E+02	4.88000E+02	4.87000E+02	4.83000E+02	4.89000E+02
1.21101E+03	4.89000E+02	4.96000E+02	4.86000E+02	4.92000E+02	4.88000E+02	4.90000E+02	4.95000E+02	4.87000E+02	4.81000E+02	4.88000E+02	4.98000E+02	4.94000E+02	4.93000E+02	4.97000E+02	4.91000E+02	4.93000E+02	4.89000E+02	4.81000E+02	4.90000E+02	4.90000E+02	4.87000E+02	4.97000E+02	4.86000E+02	4.96000E+02	4.92000E+02	4.92000E+02	4.93000E+02	4.90000E+02	4.94000E+02	4.94000E+02	4.88000E+02	4.86000E+02	4.93000E+02	4.99000E+02	4.88000E+02	4.97000E+02	5.01000E+02	5.03000E+02	4.97000E+02	4.90000E+02	4.99000E+02	4.97000E+02	5.05000E+02	5.01000E+02	4.99000E+02	4.96000E+02	4.98000E+02	5.02000E+02	4.95000E+02
1.21355E+03	4.90000E+02	4.89000E+02	4.93000E+02	4.88000E+02	4.89000E+02	4.82000E+02	4.94000E+02	4.88000E+02	4.86000E+02	4.96000E+02	4.78000E+02	4.92000E+02	4.87000E+02	4.85000E+02	4.91000E+02	4.94000E+02	4.87000E+02	4.89000E+02	4.98000E+02	4.82000E+02	4.81000E+02	4.98000E+02	4.90000E+02	4.84000E+02	4.77000E+02	4.90000E+02	4.87000E+02	4.97000E+02	4.96000E+02	4.84000E+02	4.92000E+02	4.97000E+02	4.97000E+02	4.98000E+02	4.91000E+02	4.95000E+02	4.94000E+02	5.01000E+02	4.86000E+02	5.01000E+02	4.94000E+02	5.02000E+02	4.90000E+02	5.04000E+02	5.00000E+02	4.91000E+02	4.94000E+02	4.99000E+02	4.94000E+02
1.21610E+03	4.85000E+02	4.85000E+02	4.87000E+02	4.90000E+02	4.86000E+02	4.89000E+02	4.85000E+02	4.82000E+02	4.88000E+02	4.91000E+02	4.90000E+02	4.85000E+02	4.85000E+02	4.83000E+02	4.85000E+02	4.92000E+02	4.81000E+02	4.91000E+02	4.84000E+02	4.93000E+02	4.92000E+02	4.89000E+02	4.91000E+02	4.87000E+02	4.85000E+02	4.91000E+02	4.87000E+02	4.90000E+02	4.87000E+02	4.89000E+02	4.90000E+02	4.96000E+02	4.87000E+02	4.97000E+02	4.90000E+02	4.94000E+02	4.95000E+02	5.05000E+02	4.97000E+02	4.94000E+02	5.05000E+02	4.93000E+02	4.95000E+02	4.96000E+02	4.94000E+02	4.95000E+02	4.85000E+02	4.81000E+02	5.01000E+02
1.21865E+03	4.86000E+02	4.87000E+02	4.90000E+02	4.99000E+02	4.89000E+02	4.94000E+02	4.95000E+02	4.92000E+02	4.94000E+02	4.93000E+02	4.86000E+02	4.94000E+02	4.87000E+02	4.90000E+02	4.90000E+02	4.88000E+02	4.97000E+02	4.91000E+02	4.87000E+02	4.96000E+02	4.93000E+02	4.96000E+02	4.93000E+02	4.91000E+02	4.96000E+02	4.93000E+02	4.89000E+02	4.97000E+02	4.93000E+02	4.95000E+02	4.95000E+02	4.96000E+02	5.02000E+02	4.98000E+02	4.96000E+02	5.00000E+02	5.02000E+02	5.01000E+02	5.00000E+02	4.98000E+02	5.03000E+02	5.00000E+02	4.92000E+02	5.03000E+02	4.99000E+02	5.01000E+02	4.95000E+02	4.95000E+02	4.85000E+02
1.22119E+03	4.91000E+02	4.87000E+02	4.82000E+02	4.82000E+02	4.93000E+02	4.87000E+02	4.82000E+02	4.85000E+02	4.82000E+02	4.89000E+02	4.87000E+02	4.86000E+02	4.97000E+02	4.86000E+02	4.85000E+02	4.92000E+02	4.90000E+02	4.85000E+02	4.88000E+02	4.99000E+02	4.93000E+02	4.89000E+02	4.93000E+02	4.88000E+02	4.87000E+02	4.90000E+02	5.01000E+02	4.91000E+02	4.98000E+02	4.98000E+02	4.95000E+02	4.94000E+02	5.04000E+02	5.01000E+02	4.94000E+02	4.89000E+02	4.91000E+02	4.96000E+02	5.03000E+02	4.96000E+02	4.88000E+02	5.03000E+02	4.96000E+02	4.94000E+02	5.01000E+02	4.90000E+02	4.95000E+02	4.97000E+02	4.95000E+02
1.22373E+03	4.89000E+02	4.94000E+02	4.92000E+02	4.86000E+02	4.81000E+02	4.95000E+02	4.95000E+02	4.91000E+02	4.89000E+02	4.83000E+02	4.87000E+02	4.90000E+02	4.82000E+02	4.86000E+02	4.94000E+02	4.82000E+02	4.82000E+02	4.94000E+02	4.85000E+02	4.87000E+02	4.91000E+02	4.92000E+02	4.87000E+02	4.94000E+02	4.89000E+02	4.91000E+02	4.86000E+02	4.75000E+02	5.01000E+02	4.92000E+02	4.87000E+02	4.87000E+02	4.91000E+02	4.98000E+02	4.94000E+02	4.92000E+02	4.95000E+02	4.99000E+02	5.02000E+02	5.01000E+02	5.01000E+02	4.91000E+02	4.96000E+02	4.89000E+02	4.97000E+02	4.90000E+02	5.06000E+02	4.90000E+02	4.94000E+02
1.22628E+03	4.80000E+02	4.88000E+02	4.82000E+02	4.84000E+02	4.90000E+02	4.95000E+02	4.89000E+02	4.83000E+02	4.87000E+02	4.83000E+02	4.87000E+02	4.91000E+02	4.91000E+02	4.87000E+02	4.83000E+02	4.90000E+02	4.87000E+02	4.92000E+02	4.87000E+02	4.86000E+02	4.89000E+02	4.85000E+02	4.88000E+02	4.84000E+02	4.85000E+02	4.88000E+02	4.91000E+02	4.87000E+02	4.95000E+02	4.85000E+02	4.90000E+02	4.87000E+02	5.00000E+02	4.90000E+02	4.87000E+02	4.92000E+02	4.86000E+02	4.94000E+02	4.96000E+02	4.94000E+02	4.94000E+02	4.90000E+02	4.98000E+02	5.00000E+02	4.98000E+02	4.96000E+02	4.91000E+02	4.91000E+02	4.92000E+02
1.22882E+03	4.86000E+02	4.82000E+02	4.83000E+02	4.88000E+02	4.94000E+02	4.84000E+02	4.89000E+02	4.94000E+02	4.84000E+02	4.90000E+02	4.96000E+02	4.79000E+02	4.90000E+02	4.91000E+02	4.85000E+02	4.77000E+02	4.81000E+02	4.85000E+02	4.87000E+02	4.88000E+02	4.89000E+02	5.00000E+02	4.86000E+02	4.88000E+02	4.90000E+02	4.82000E+02	4.93000E+02	4.91000E+02	4.89000E+02	4.91000E+02	4.95000E+02	4.85000E+02	4.92000E+02	4.91000E+02	5.03000E+02	4.92000E+02	4.93000E+02	4.92000E+02	4.97000E+02	4.97000E+02	4.92000E+02	4.94000E+02	5.02000E+02	4.95000E+02	4.94000E+02	4.88000E+02	4.90000E+02	4.90000E+02	4.87000E+02
1.23136E+03	4.88000E+02	4.84000E+02	4.88000E+02	4.78000E+02	4.89000E+02	4.93000E+02	4.93000E+02	4.89000E+02	4.91000E+02	4.90000E+02	4.80000E+02	4.81000E+02	4.83000E+02	4.89000E+02	4.91000E+02	4.91000E+02	4.87000E+02	4.86000E+02	4.83000E+02	4.86000E+02	4.98000E+02	4.83000E+02	4.89000E+02	4.90000E+02	4.85000E+02	4.96000E+02	4.81000E+02	4.92000E+02	4.90000E+02	4.86000E+02	4.91000E+02	4.92000E+02	4.89000E+02	4.85000E+02	5.00000E+02	4.87000E+02	5.01000E+02	4.96000E+02	5.05000E+02	4.86000E+02	4.97000E+02	4.89000E+02	4.98000E+02	4.89000E+02	4.88000E+02	4.86000E+02	5.01000E+02	4.97000E+02	4.89000E+02
1.23390E+03	4.96000E+02	4.84000E+02	4.84000E+02	4.90000E+02	4.84000E+02	4.82000E+02	4.91000E+02	4.83000E+02	4.86000E+02	4.83000E+02	4.83000E+02	4.78000E+02	4.87000E+02	4.86000E+02	4.78000E+02	4.78000E+02	4.80000E+02	4.87000E+02	4.87000E+02	4.81000E+02	4.90000E+02	4.90000E+02	4.87000E+02	4.83000E+02	4.86000E+02	5.01000E+02	4.87000E+02	4.82000E+02	4.95000E+02	4.92000E+02	4.89000E+02	4.90000E+02	4.84000E+02	4.94000E+02	4.90000E+02	4.88000E+02	4.87000E+02	4.87000E+02	4.97000E+02	4.99000E+02	4.93000E+02	4.89000E+02	4.92000E+02	4.91000E+02	4.98000E+02	4.85000E+02	4.90000E+02	4.94000E+02	4.91000E+02
1.23644E+03	4.97000E+02	4.87000E+02	4.91000E+02	4.99000E+02	4.97000E+02	4.85000E+02	4.88000E+02	4.90000E+02	4.92000E+02	4.89000E+02	4.90000E+02	4.96000E+02	4.92000E+02	4.80000E+02	4.89000E+02	4.87000E+02	4.89000E+02	4.92000E+02	4.94000E+02	4.85000E+02	4.94000E+02	4.94000E+02	4.89000E+02	4.92000E+02	4.92000E+02	4.88000E+02	4.93000E+02	4.93000E+02	4.90000E+02	4.98000E+02	4.97000E+02	4.95000E+02	4.97000E+02	4.91000E+02	5.01000E+02	4.99000E+02	4.95000E+02	4.93000E+02	5.04000E+02	4.92000E+02	4.98000E+02	4.86000E+02	5.01000E+02	4.98000E+02	4.99000E+02	5.03000E+02	5.02000E+02	4.99000E+02	4.94000E+02
1.23898E+03	4.81000E+02	4.92000E+02	4.85000E+02	4.80000E+02	4.89000E+02	4.93000E+02	4.84000E+02	4.85000E+02	4.80000E+02	4.82000E+02	4.85000E+02	4.79000E+02	4.90000E+02	4.87000E+02	4.91000E+02	4.77000E+02	4.78000E+02	4.85000E+02	4.91000E+02	4.88000E+02	4.81000E+02	4.87000E+02	4.82000E+02	4.85000E+02	4.92000E+02	4.92000E+02	4.83000E+02	4.79000E+02	4.87000E+02	4.90000E+02	4.95000E+02	4.91000E+02	4.86000E+02	4.83000E+02	4.99000E+02	4.89000E+02	5.00000E+02	4.89000E+02	4.95000E+02	4.87000E+02	4.87000E+02	4.88000E+02	4.90000E+02	4.94000E+02	4.91000E+02	4.94000E+02	4.93000E+02	4.92000E+02	4.90000E+02
1.24152E+03	4.92000E+02	4.97000E+02	4.82000E+02	4.86000E+02	4.84000E+02	4.88000E+02	5.00000E+02	4.85000E+02	4.84000E+02	4.89000E+02	4.85000E+02	4.88000E+02	4.90000E+02	4.86000E+02	4.90000E+02	4.93000E+02	4.91000E+02	4.95000E+02	4.93000E+02	4.85000E+02	4.97000E+02	4.88000E+02	4.96000E+02	4.93000E+02	4.93000E+02	4.96000E+02	4.89000E+02	4.89000E+02	4.93000E+02	4.93000E+02	4.85000E+02	4.92000E+02	4.96000E+02	5.04000E+02	4.93000E+02	4.88000E+02	4.96000E+02	5.02000E+02	4.97000E+02	4.92000E+02	4.93000E+02	4.97000E+02	4.95000E+02	4.96000E+02	4.96000E+02	4.86000E+02	4.98000E+02	5.06000E+02	5.00000E+02
1.24406E+03	4.91000E+02	4.92000E+02	4.95000E+02	4.96000E+02	4.90000E+02	4.88000E+02	4.96000E+02	4.95000E+02	4.91000E+02	4.82000E+02	5.00000E+02	4.86000E+02	4.96000E+02	4.87000E+02	4.91000E+02	4.90000E+02	4.93000E+02	4.98000E+02	4.88000E+02	4.83000E+02	4.98000E+02	4.85000E+02	4.91000E+02	4.92000E+02	4.85000E+02	4.80000E+02	4.90000E+02	4.92000E+02	4.93000E+02	5.00000E+02	4.97000E+02	4.85000E+02	4.96000E+02	4.97000E+02	4.95000E+02	4.90000E+02	4.93000E+02	4.95000E+02	4.96000E+02	5.07000E+02	4.96000E+02	5.00000E+02	4.95000E+02	4.95000E+02	4.98000E+02	4.93000E+02	4.97000E+02	5.02000E+02	4.93000E+02
1.24659E+03	4.91000E+02	4.85000E+02	4.87000E+02	4.88000E+02	4.78000E+02	4.91000E+02	4.82000E+02	4.85000E+02	4.85000E+02	4.92000E+02	4.90000E+02	4.87000E+02	4.93000E+02	4.87000E+02	4.91000E+02	4.85000E+02	4.93000E+02	4.84000E+02	4.91000E+02	4.85000E+02	4.94000E+02	4.88000E+02	4.86000E+02	4.81000E+02	4.89000E+02	4.83000E+02	4.89000E+02	4.90000E+02	4.87000E+02	4.97000E+02	4.85000E+02	4.88000E+02	4.92000E+02	4.90000E+02	4.98000E+02	4.93000E+02	5.04000E+02	4.97000E+02	5.06000E+02	4.88000E+02	5.01000E+02	4.89000E+02	4.96000E+02	4.94000E+02	4.90000E+02	4.95000E+02	4.86000E+02	4.95000E+02	4.89000E+02
1.24913E+03	4.88000E+02	4.85000E+02	4.83000E+02	4.85000E+02	4.88000E+02	4.88000E+02	4.86000E+02	4.89000E+02	4.93000E+02	4.86000E+02	4.84000E+02	4.81000E+02	4.90000E+02	4.81000E+02	4.80000E+02	4.92000E+02	4.91000E+02	4.84000E+02	4.84000E+02	4.83000E+02	4.83000E+02	4.92000E+02	4.83000E+02	4.90000E+02	4.85000E+02	4.86000E+02	4.96000E+02	4.86000E+02	4.81000E+02	4.83000E+02	4.93000E+02	4.90000E+02	4.97000E+02	4.86000E+02	4.89000E+02	4.97000E+02	4.98000E+02	4.85000E+02	4.96000E+02	4.96000E+02	4.97000E+02	4.91000E+02	4.94000E+02	4.86000E+02	4.94000E+02	4.90000E+02	4.88000E+02	4.92000E+02	4.82000E+02
1.25167E+03	4.87000E+02	4.95000E+02	4.93000E+02	4.91000E+02	4.82000E+02	4.94000E+02	4.94000E+02	4.96000E+02	4.90000E+02	4.95000E+02	4.86000E+02	4.91000E+02	4.89000E+02	4.97000E+02	5.06000E+02	4.86000E+02	4.93000E+02	4.95000E+02	4.90000E+02	5.04000E+02	4.93000E+02	5.01000E+02	4.90000E+02	5.00000E+02	4.93000E+02	4.98000E+02	4.97000E+02	4.99000E+02	5.00000E+02	5.02000E+02	4.97000E+02	4.91000E+02	5.03000E+02	4.94000E+02	5.01000E+02	4.96000E+02	4.93000E+02	4.93000E+02	5.03000E+02	5.04000E+02	5.00000E+02	4.98000E+02	4.92000E+02	4.93000E+02	4.99000E+02	4.99000E+02	4.93000E+02	5.00000E+02	4.95000E+02
1.25420E+03	4.87000E+02	4.83000E+02	4.85000E+02	4.93000E+02	4.79000E+02	4.79000E+02	4.84000E+02	4.85000E+02	4.76000E+02	4.81000E+02	4.81000E+02	4.89000E+02	4.87000E+02	4.87000E+02	4.84000E+02	4.80000E+02	4.84000E+02	4.86000E+02	4.84000E+02	4.93000E+02	4.89000E+02	4.89000E+02	4.80000E+02	4.89000E+02	4.85000E+02	4.83000E+02	5.01000E+02	4.82000E+02	4.85000E+02	4.83000E+02	4.97000E+02	4.92000E+02	4.90000E+02	4.88000E+02	4.87000E+02	4.96000E+02	4.88000E+02	4.90000E+02	4.89000E+02	4.89000E+02	4.98000E+02	4.85000E+02	4.86000E+02	4.91000E+02	4.85000E+02	4.90000E+02	4.93000E+02	4.84000E+02	4.93000E+02
1.25673E+03	4.87000E+02	4.91000E+02	4.93000E+02	4.89000E+02	4.90000E+02	4.82000E+02	4.85000E+02	4.88000E+02	4.81000E+02	4.92000E+02	4.88000E+02	4.88000E+02	4.84000E+02	4.90000E+02	4.87000E+02	4.90000E+02	4.94000E+02	4.78000E+02	4.86000E+02	4.91000E+02	4.92000E+02	4.85000E+02	4.96000E+02	4.95000E+02	4.87000E+02	4.88000E+02	4.96000E+02	4.84000E+02	4.88000E+02	4.83000E+02	4.98000E+02	4.87000E+02	4.99000E+02	4.94000E+02	4.94000E+02	5.08000E+02	4.92000E+02	4.98000E+02	5.02000E+02	4.93000E+02	4.94000E+02	4.93000E+02	4.97000E+02	4.97000E+02	4.96000E+02	4.97000E+02	4.97000E+02	4.89000E+02	4.92000E+02
1.25927E+03	4.86000E+02	4.93000E+02	4.94000E+02	4.92000E+02	4.88000E+02	4.85000E+02	4.93000E+02	4.90000E+02	4.78000E+02	4.84000E+02	4.85000E+02	4.87000E+02	4.87000E+02	4.93000E+02	4.91000E+02	4.99000E+02	4.87000E+02	4.91000E+02	4.93000E+02	5.02000E+02	4.95000E+02	4.94000E+02	4.94000E+02	4.90000E+02	4.96000E+02	4.96000E+02	4.88000E+02	5.01000E+02	4.89000E+02	4.92000E+02	4.89000E+02	4.93000E+02	4.96000E+02	4.91000E+02	4.98000E+02	4.93000E+02	5.02000E+02	5.00000E+02	5.00000E+02	5.08000E+02	4.92000E+02	4.96000E+02	4.91000E+02	4.93000E+02	4.92000E+02	4.99000E+02	4.97000E+02	4.92000E+02	4.86000E+02
1.26180E+03	4.86000E+02	4.96000E+02	4.81000E+02	4.91000E+02	4.92000E+02	4.94000E+02	4.96000E+02	4.89000E+02	4.94000E+02	4.96000E+02	4.76000E+02	4.88000E+02	4.89000E+02	4.86000E+02	4.91000E+02	4.97000E+02	4.98000E+02	4.97000E+02	4.91000E+02	4.95000E+02	4.88000E+02	4.93000E+02	4.92000E+02	4.97000E+02	4.95000E+02	4.90000E+02	4.92000E+02	4.89000E+02	4.99000E+02	4.99000E+02	4.98000E+02	4.99000E+02	4.92000E+02	5.00000E+02	5.06000E+02	4.98000E+02	4.95000E+02	5.02000E+02	5.05000E+02	4.99000E+02	4.90000E+02	4.84000E+02	4.94000E+02	4.96000E+02	5.00000E+02	4.97000E+02	4.99000E+02	4.89000E+02	4.97000E+02
1.26433E+03	4.92000E+02	4.81000E+02	4.85000E+02	4.92000E+02	4.86000E+02	4.95000E+02	4.95000E+02	4.90000E+02	4.85000E+02	4.85000E+02	4.88000E+02	4.90000E+02	4.90000E+02	4.95000E+02	4.86000E+02	4.92000E+02	4.80000E+02	4.88000E+02	4.91000E+02	4.88000E+02	4.98000E+02	4.92000E+02	4.89000E+02	4.89000E+02	4.94000E+02	4.87000E+02	4.83000E+02	4.88000E+02	4.91000E+02	4.98000E+02	4.91000E+02	4.89000E+02	4.93000E+02	4.89000E+02	5.02000E+02	5.00000E+02	4.95000E+02	4.97000E+02	4.96000E+02	5.07000E+02	5.04000E+02	4.92000E+02	4.97000E+02	4.98000E+02	4.92000E+02	5.04000E+02	4.99000E+02	4.95000E+02	4.90000E+02
1.26686E+03	4.83000E+02	4.92000E+02	4.84000E+02	4.92000E+02	4.85000E+02	4.96000E+02	4.97000E+02	4.85000E+02	4.90000E+02	4.81000E+02	4.89000E+02	4.95000E+02	4.86000E+02	4.92000E+02	4.92000E+02	4.85000E+02	4.92000E+02	4.93000E+02	4.92000E+02	4.82000E+02	4.87000E+02	4.87000E+02	4.92000E+02	4.87000E+02	4.91000E+02	4.89000E+02	4.93000E+02	4.87000E+02	4.94000E+02	4.91000E+02	4.94000E+02	4.94000E+02	5.02000E+02	5.01000E+02	4.93000E+02	4.88000E+02	4.96000E+02	4.92000E+02	4.93000E+02	5.01000E+02	5.00000E+02	4.92000E+02	5.00000E+02	5.01000E+02	4.98000E+02	5.01000E+02	4.97000E+02	4.91000E+02	5.01000E+02
1.26939E+03	4.86000E+02	4.89000E+02	4.88000E+02	4.95000E+02	4.80000E+02	4.90000E+02	4.97000E+02	4.88000E+02	4.83000E+02	4.88000E+02	4.84000E+02	4.87000E+02	4.89000E+02	4.89000E+02	4.86000E+02	4.92000E+02	4.89000E+02	4.90000E+02	4.90000E+02	4.97000E+02	4.85000E+02	4.83000E+02	4.85000E+02	4.93000E+02	4.98000E+02	4.90000E+02	4.86000E+02	4.90000E+02	4.89000E+02	4.90000E+02	4.91000E+02	5.01000E+02	4.85000E+02	4.94000E+02	4.95000E+02	4.98000E+02	4.90000E+02	4.92000E+02	4.91000E+02	4.90000E+02	4.90000E+02	4.88000E+02	4.94000E+02	5.03000E+02	4.98000E+02	4.91000E+02	4.96000E+02	4.94000E+02	4.93000E+02
1.27192E+03	4.94000E+02	5.02000E+02	4.96000E+02	4.87000E+02	4.92000E+02	4.98000E+02	4.98000E+02	4.91000E+02	4.89000E+02	4.94000E+02	4.85000E+02	4.94000E+02	5.01000E+02	4.96000E+02	4.98000E+02	4.97000E+02	4.92000E+02	4.99000E+02	4.89000E+02	4.94000E+02	4.94000E+02	4.96000E+02	4.94000E+02	4.92000E+02	4.96000E+02	4.93000E+02	5.00000E+02	4.98000E+02	5.00000E+02	4.99000E+02	5.01000E+02	4.99000E+02	5.03000E+02	4.95000E+02	4.97000E+02	5.00000E+02	5.00000E+02	4.96000E+02	5.03000E+02	4.94000E+02	4.93000E+02	4.97000E+02	4.98000E+02	5.05000E+02	4.97000E+02	4.99000E+02	5.02000E+02	4.95000E+02	4.96000E+02
1.27445E+03	4.92000E+02	4.91000E+02	4.97000E+02	4.92000E+02	4.87000E+02	4.86000E+02	4.86000E+02	4.91000E+02	4.94000E+02	4.95000E+02	4.84000E+02	4.85000E+02	4.90000E+02	4.90000E+02	4.85000E+02	4.86000E+02	4.86000E+02	4.90000E+02	4.90000E+02	4.81000E+02	4.96000E+02	4.90000E+02	5.02000E+02	4.90000E+02	4.90000E+02	4.83000E+02	4.95000E+02	4.92000E+02	4.90000E+02	4.96000E+02	4.96000E+02	4.96000E+02	4.95000E+02	4.96000E+02	5.00000E+02	4.86000E+02	4.99000E+02	5.00000E+02	4.98000E+02	4.96000E+02	4.97000E+02	4.98000E+02	5.04000E+02	4.99000E+02	4.94000E+02	4.94000E+02	4.91000E+02	5.00000E+02	4.97000E+02
1.27697E+03	4.84000E+02	4.83000E+02	4.84000E+02	4.90000E+02	4.92000E+02	4.87000E+02	4.85000E+02	4.97000E+02	4.88000E+02	4.88000E+02	4.87000E+02	4.88000E+02	4.87000E+02	4.97000E+02	4.82000E+02	4.84000E+02	4.91000E+02	4.86000E+02	4.85000E+02	4.99000E+02	4.83000E+02	4.88000E+02	4.92000E+02	4.91000E+02	4.94000E+02	4.88000E+02	4.92000E+02	4.88000E+02	4.92000E+02	4.94000E+02	4.94000E+02	4.93000E+02	4.94000E+02	5.00000E+02	4.94000E+02	4.95000E+02	4.88000E+02	4.89000E+02	5.01000E+02	4.88000E+02	4.93000E+02	4.95000E+02	4.89000E+02	5.01000E+02	4.96000E+02	4.94000E+02	4.92000E+02	5.00000E+02	4.92000E+02
1.27950E+03	4.90000E+02	5.01000E+02	4.88000E+02	4.88000E+02	4.79000E+02	4.91000E+02	4.82000E+02	4.79000E+02	4.93000E+02	4.89000E+02	4.91000E+02	4.86000E+02	4.86000E+02	4.86000E+02	4.92000E+02	4.88000E+02	4.83000E+02	4.93000E+02	4.98000E+02	4.93000E+02	4.86000E+02	4.90000E+02	4.94000E+02	4.87000E+02	4.86000E+02	4.94000E+02	4.89000E+02	4.96000E+02	4.83000E+02	4.90000E+02	4.96000E+02	4.89000E+02	4.91000E+02	4.90000E+02	4.98000E+02	4.88000E+02	4.96000E+02	4.97000E+02	4.93000E+02	4.90000E+02	4.95000E+02	5.00000E+02	4.94000E+02	4.93000E+02	4.87000E+02	4.94000E+02	4.92000E+02	4.92000E+02	4.99000E+02
1.28203E+03	4.87000E+02	4.93000E+02	4.90000E+02	4.86000E+02	4.98000E+02	4.89000E+02	4.87000E+02	4.94000E+02	4.86000E+02	4.91000E+02	4.86000E+02	4.92000E+02	4.87000E+02	4.82000E+02	4.86000E+02	4.86000E+02	4.93000E+02	4.92000E+02	4.91000E+02	4.86000E+02	4.85000E+02	4.94000E+02	4.92000E+02	4.93000E+02	4.87000E+02	4.88000E+02	4.94000E+02	4.94000E+02	4.93000E+02	4.96000E+02	4.87000E+02	4.91000E+02	4.95000E+02	4.96000E+02	4.91000E+02	4.95000E+02	4.93000E+02	4.98000E+02	5.00000E+02	4.91000E+02	4.93000E+02	4.97000E+02	4.96000E+02	4.91000E+02	4.98000E+02	4.96000E+02	5.05000E+02	4.86000E+02	4.92000E+02
1.28455E+03	4.91000E+02	4.91000E+02	4.85000E+02	4.88000E+02	4.97000E+02	4.91000E+02	4.83000E+02	4.79000E+02	4.85000E+02	4.90000E+02	4.87000E+02	4.92000E+02	4.90000E+02	4.93000E+02	4.89000E+02	4.92000E+02	4.87000E+02	4.93000E+02	4.83000E+02	4.88000E+02	4.84000E+02	4.83000E+02	4.91000E+02	4.89000E+02	4.83000E+02	4.85000E+02	4.92000E+02	4.92000E+02	4.95000E+02	4.90000E+02	4.96000E+02	4.94000E+02	4.95000E+02	4.93000E+02	4.93000E+02	4.91000E+02	4.92000E+02	4.97000E+02	4.94000E+02	4.97000E+02	4.89000E+02	4.90000E+02	4.90000E+02	4.88000E+02	5.01000E+02	5.04000E+02	4.88000E+02	4.90000E+02	4.91000E+02
1.28707E+03	4.88000E+02	4.83000E+02	4.83000E+02	4.87000E+02	4.90000E+02	4.92000E+02	4.93000E+02	4.78000E+02	4.87000E+02	4.83000E+02	4.85000E+02	4.86000E+02	4.90000E+02	4.88000E+02	4.86000E+02	4.91000E+02	4.83000E+02	4.85000E+02	4.89000E+02	4.89000E+02	4.80000E+02	4.80000E+02	4.86000E+02	4.89000E+02	4.89000E+02	4.88000E+02	4.87000E+02	4.85000E+02	4.91000E+02	4.93000E+02	4.84000E+02	4.85000E+02	4.82000E+02	4.87000E+02	4.90000E+02	4.93000E+02	4.87000E+02	4.88000E+02	4.92000E+02	5.01000E+02	5.00000E+02	4.93000E+02	4.97000E+02	4.94000E+02	5.01000E+02	4.98000E+02	4.96000E+02	4.85000E+02	4.92000E+02
1.28960E+03	4.90000E+02	4.79000E+02	4.86000E+02	4.94000E+02	4.90000E+02	4.87000E+02	4.77000E+02	4.85000E+02	4.84000E+02	4.89000E+02	4.78000E+02	4.86000E+02	4.90000E+02	4.82000E+02	4.89000E+02	4.82000E+02	4.82000E+02	4.80000E+02	4.84000E+02	4.90000E+02	4.86000E+02	4.85000E+02	4.92000E+02	4.86000E+02	4.92000E+02	4.88000E+02	4.87000E+02	4.80000E+02	4.86000E+02	4.80000E+02	4.95000E+02	4.87000E+02	4.90000E+02	4.97000E+02	4.86000E+02	4.88000E+02	4.91000E+02	4.94000E+02	4.86000E+02	4.95000E+02	4.90000E+02	4.95000E+02	4.87000E+02	4.96000E+02	4.85000E+02	4.86000E+02	4.94000E+02	4.98000E+02	4.89000E+02
1.29212E+03	4.91000E+02	4.90000E+02	4.90000E+02	4.89000E+02	4.88000E+02	4.91000E+02	4.88000E+02	4.83000E+02	4.84000E+02	4.86000E+02	4.81000E+02	4.88000E+02	4.86000E+02	4.98000E+02	4.86000E+02	4.92000E+02	4.92000E+02	4.84000E+02	4.89000E+02	4.90000E+02	4.79000E+02	4.97000E+02	4.89000E+02	4.93000E+02	4.95000E+02	4.90000E+02	4.85000E+02	4.87000E+02	4.95000E+02	4.96000E+02	4.96000E+02	4.90000E+02	4.89000E+02	4.90000E+02	4.96000E+02	4.98000E+02	4.87000E+02	4.97000E+02	4.88000E+02	4.95000E+02	4.96000E+02	4.85000E+02	4.86000E+02	4.91000E+02	4.93000E+02	4.98000E+02	4.96000E+02	4.99000E+02	4.89000E+02
1.29464E+03	4.86000E+02	4.90000E+02	4.92000E+02	4.85000E+02	4.82000E+02	4.81000E+02	4.85000E+02	4.86000E+02	4.91000E+02	4.87000E+02	4.86000E+02	4.84000E+02	4.86000E+02	4.84000E+02	4.80000E+02	4.87000E+02	4.87000E+02	4.90000E+02	4.83000E+02	4.79000E+02	4.98000E+02	4.90000E+02	4.91000E+02	4.87000E+02	4.91000E+02	4.84000E+02	4.89000E+02	4.94000E+02	4.87000E+02	4.95000E+02	4.86000E+02	4.89000E+02	4.92000E+02	5.02000E+02	4.83000E+02	4.90000E+02	4.96000E+02	4.89000E+02	4.92000E+02	4.91000E+02	4.94000E+02	4.99000E+02	4.95000E+02	4.95000E+02	5.02000E+02	4.93000E+02	4.95000E+02	4.91000E+02	4.92000E+02
1.29716E+03	4.87000E+02	4.89000E+02	5.05000E+02	4.89000E+02	4.98000E+02	4.92000E+02	4.87000E+02	4.88000E+02	4.84000E+02	4.88000E+02	4.97000E+02	4.90000E+02	4.97000E+02	4.90000E+02	4.94000E+02	4.90000E+02	4.86000E+02	4.95000E+02	4.85000E+02	4.90000E+02	4.90000E+02	4.82000E+02	4.88000E+02	4.94000E+02	4.85000E+02	4.94000E+02	4.89000E+02	4.90000E+02	5.00000E+02	4.96000E+02	4.97000E+02	4.94000E+02	4.96000E+02	4.90000E+02	4.96000E+02	4.96000E+02	4.99000E+02	4.96000E+02	4.90000E+02	4.89000E+02	5.00000E+02	4.93000E+02	4.84000E+02	5.02000E+02	4.99000E+02	4.95000E+02	4.95000E+02	5.06000E+02	5.01000E+02
1.29968E+03	4.92000E+02	4.83000E+02	4.89000E+02	4.83000E+02	4.92000E+02	4.85000E+02	4.87000E+02	4.92000E+02	4.88000E+02	4.82000E+02	4.88000E+02	4.90000E+02	4.80000E+02	4.91000E+02	4.86000E+02	4.91000E+02	4.89000E+02	4.88000E+02	4.96000E+02	4.95000E+02	4.87000E+02	4.83000E+02	4.97000E+02	4.92000E+02	4.95000E+02	4.85000E+02	4.85000E+02	4.95000E+02	4.90000E+02	4.92000E+02	4.91000E+02	4.94000E+02	4.86000E+02	5.00000E+02	4.92000E+02	5.00000E+02	4.93000E+02	4.95000E+02	4.94000E+02	4.92000E+02	4.94000E+02	4.99000E+02	4.89000E+02	4.89000E+02	4.97000E+02	4.98000E+02	4.94000E+02	5.00000E+02	4.91000E+02
1.30220E+03	4.89000E+02	4.87000E+02	4.80000E+02	4.80000E+02	4.84000E+02	4.82000E+02	4.85000E+02	4.91000E+02	4.84000E+02	4.89000E+02	4.82000E+02	4.89000E+02	4.88000E+02	4.84000E+02	4.81000E+02	4.83000E+02	4.82000E+02	4.81000E+02	4.90000E+02	4.87000E+02	4.93000E+02	4.94000E+02	4.81000E+02	4.97000E+02	4.90000E+02	4.90000E+02	4.87000E+02	4.88000E+02	4.85000E+02	4.85000E+02	4.93000E+02	5.00000E+02	4.90000E+02	4.86000E+02	4.91000E+02	4.93000E+02	4.92000E+02	4.95000E+02	4.92000E+02	4.92000E+02	4.92000E+02	4.94000E+02	4.87000E+02	4.93000E+02	4.97000E+02	4.95000E+02	4.90000E+02	4.93000E+02	4.87000E+02
1.30472E+03	5.00000E+02	5.03000E+02	4.86000E+02	5.01000E+02	4.84000E+02	4.92000E+02	4.97000E+02	4.88000E+02	4.93000E+02	5.00000E+02	4.86000E+02	4.96000E+02	4.95000E+02	4.86000E+02	4.97000E+02	4.95000E+02	4.98000E+02	5.01000E+02	4.94000E+02	4.90000E+02	4.83000E+02	4.96000E+02	4.94000E+02	4.91000E+02	4.91000E+02	4.94000E+02	4.98000E+02	4.96000E+02	4.95000E+02	4.94000E+02	4.97000E+02	5.00000E+02	4.93000E+02	5.05000E+02	5.02000E+02	4.96000E+02	5.02000E+02	4.99000E+02	5.03000E+02	4.98000E+02	4.99000E+02	5.00000E+02	4.90000E+02	4.99000E+02	5.09000E+02	5.05000E+02	4.99000E+02	5.03000E+02	4.98000E+02
1.30724E+03	4.98000E+02	4.90000E+02	4.91000E+02	4.97000E+02	4.89000E+02	4.87000E+02	4.84000E+02	4.97000E+02	4.96000E+02	4.98000E+02	4.91000E+02	4.95000E+02	4.91000E+02	4.96000E+02	4.92000E+02	4.96000E+02	4.89000E+02	4.90000E+02	4.95000E+02	4.92000E+02	4.89000E+02	4.95000E+02	4.84000E+02	5.02000E+02	4.82000E+02	4.88000E+02	4.90000E+02	4.94000E+02	4.93000E+02	4.87000E+02	5.00000E+02	4.91000E+02	5.07000E+02	4.96000E+02	4.93000E+02	4.95000E+02	4.95000E+02	4.95000E+02	4.95000E+02	5.02000E+02	4.91000E+02	4.93000E+02	5.05000E+02	4.99000E+02	4.97000E+02	4.98000E+02	4.95000E+02	5.09000E+02	5.02000E+02
1.30975E+03	4.97000E+02	4.92000E+02	4.92000E+02	4.94000E+02	4.91000E+02	4.87000E+02	4.94000E+02	4.80000E+02	4.96000E+02	4.86000E+02	4.91000E+02	4.91000E+02	4.87000E+02	4.86000E+02	4.84000E+02	4.88000E+02	4.86000E+02	4.86000E+02	4.93000E+02	4.86000E+02	4.88000E+02	4.94000E+02	4.93000E+02	4.85000E+02	4.88000E+02	4.93000E+02	4.94000E+02	4.86000E+02	4.93000E+02	4.94000E+02	4.92000E+02	4.97000E+02	4.92000E+02	4.91000E+02	4.93000E+02	4.88000E+02	5.00000E+02	5.00000E+02	4.88000E+02	4.90000E+02	4.93000E+02	4.94000E+02	4.95000E+02	4.93000E+02	4.90000E+02	4.95000E+02	4.95000E+02	4.88000E+02	5.03000E+02
1.31227E+03	4.93000E+02	4.93000E+02	4.85000E+02	4.84000E+02	4.87000E+02	4.90000E+02	4.86000E+02	4.88000E+02	4.83000E+02	4.87000E+02	4.94000E+02	4.90000E+02	4.90000E+02	4.90000E+02	4.89000E+02	4.93000E+02	4.86000E+02	4.91000E+02	4.96000E+02	4.94000E+02	4.91000E+02	4.89000E+02	4.84000E+02	4.96000E+02	4.90000E+02	4.94000E+02	4.91000E+02	4.91000E+02	4.93000E+02	4.90000E+02	4.89000E+02	5.02000E+02	4.91000E+02	4.99000E+02	4.96000E+02	4.96000E+02	4.98000E+02	5.04000E+02	4.92000E+02	5.02000E+02	4.89000E+02	4.91000E+02	4.97000E+02	4.94000E+02	4.91000E+02	5.01000E+02	5.01000E+02	4.99000E+02	4.99000E+02
1.31479E+03	4.89000E+02	4.86000E+02	4.91000E+02	4.95000E+02	4.87000E+02	4.83000E+02	4.87000E+02	4.90000E+02	4.89000E+02	4.95000E+02	4.89000E+02	4.87000E+02	4.95000E+02	4.90000E+02	4.95000E+02	4.90000E+02	4.90000E+02	4.92000E+02	4.87000E+02	4.85000E+02	4.93000E+02	4.92000E+02	4.87000E+02	4.97000E+02	4.91000E+02	4.90000E+02	4.91000E+02	5.00000E+02	4.95000E+02	4.94000E+02	4.95000E+02	4.92000E+02	4.91000E+02	5.00000E+02	4.93000E+02	4.95000E+02	4.93000E+02	4.97000E+02	4.97000E+02	4.99000E+02	4.97000E+02	4.95000E+02	4.97000E+02	4.96000E+02	4.92000E+02	4.94000E+02	4.92000E+02	4.92000E+02	4.89000E+02
1.31730E+03	4.91000E+02	4.94000E+02	4.90000E+02	4.93000E+02	4.98000E+02	4.90000E+02	4.95000E+02	4.92000E+02	4.94000E+02	4.89000E+02	4.93000E+02	4.90000E+02	4.90000E+02	4.92000E+02	4.94000E+02	4.88000E+02	4.95000E+02	4.85000E+02	4.95000E+02	4.94000E+02	4.98000E+02	4.93000E+02	5.03000E+02	4.90000E+02	4.89000E+02	4.87000E+02	4.99000E+02	4.88000E+02	5.01000E+02	4.97000E+02	4.83000E+02	5.01000E+02	5.05000E+02	4.91000E+02	5.00000E+02	4.92000E+02	4.96000E+02	4.96000E+02	4.96000E+02	4.93000E+02	5.06000E+02	5.04000E+02	4.95000E+02	4.99000E+02	5.07000E+02	4.97000E+02	5.00000E+02	5.03000E+02	4.92000E+02
1.31981E+03	4.92000E+02	4.92000E+02	4.93000E+02	4.93000E+02	4.89000E+02	4.92000E+02	4.87000E+02	4.89000E+02	4.94000E+02	4.96000E+02	4.89000E+02	4.91000E+02	4.87000E+02	4.88000E+02	4.90000E+02	4.90000E+02	4.98000E+02	4.95000E+02	4.91000E+02	4.98000E+02	4.88000E+02	4.94000E+02	4.90000E+02	4.96000E+02	4.97000E+02	4.89000E+02	4.88000E+02	4.90000E+02	4.95000E+02	4.97000E+02	4.90000E+02	5.01000E+02	4.97000E+02	5.02000E+02	4.93000E+02	4.90000E+02	4.90000E+02	5.04000E+02	4.98000E+02	5.00000E+02	4.94000E+02	5.04000E+02	4.90000E+02	4.90000E+02	4.96000E+02	4.91000E+02	4.94000E+02	4.94000E+02	5.02000E+02
1.32233E+03	4.94000E+02	4.96000E+02	4.96000E+02	4.93000E+02	4.97000E+02	4.83000E+02	4.92000E+02	4.91000E+02	4.93000E+02	4.88000E+02	4.96000E+02	4.87000E+02	4.96000E+02	4.96000E+02	4.96000E+02	4.91000E+02	4.95000E+02	4.89000E+02	4.88000E+02	4.98000E+02	4.88000E+02	4.97000E+02	4.94000E+02	4.87000E+02	4.93000E+02	4.96000E+02	4.96000E+02	4.93000E+02	4.97000E+02	5.01000E+02	4.97000E+02	4.95000E+02	4.89000E+02	4.97000E+02	4.93000E+02	4.97000E+02	4.93000E+02	4.97000E+02	4.81000E+02	4.97000E+02	4.91000E+02	4.98000E+02	4.97000E+02	4.93000E+02	4.98000E+02	4.93000E+02	4.98000E+02	4.93000E+02	5.01000E+02
1.32484E+03	4.87000E+02	4.81000E+02	4.84000E+02	4.91000E+02	4.74000E+02	4.92000E+02	4.99000E+02	4.90000E+02	4.87000E+02	4.83000E+02	4.95000E+02	4.82000E+02	4.87000E+02	4.86000E+02	4.92000E+02	4.90000E+02	4.89000E+02	4.96000E+02	4.84000E+02	4.89000E+02	4.82000E+02	4.86000E+02	4.88000E+02	4.90000E+02	4.86000E+02	4.91000E+02	4.92000E+02	4.93000E+02	4.93000E+02	4.93000E+02	4.98000E+02	4.91000E+02	5.02000E+02	4.90000E+02	4.90000E+02	4.98000E+02	4.99000E+02	4.96000E+02	4.95000E+02	4.97000E+02	5.03000E+02	4.91000E+02	4.96000E+02	4.98000E+02	5.00000E+02	4.93000E+02	4.90000E+02	4.97000E+02	4.94000E+02
1.32735E+03	4.89000E+02	4.91000E+02	4.86000E+02	4.93000E+02	4.86000E+02	4.88000E+02	4.97000E+02	4.93000E+02	4.91000E+02	4.92000E+02	4.90000E+02	4.95000E+02	4.85000E+02	4.90000E+02	4.93000E+02	4.90000E+02	4.92000E+02	4.91000E+02	4.91000E+02	4.87000E+02	4.98000E+02	4.83000E+02	4.93000E+02	4.90000E+02	4.99000E+02	4.91000E+02	5.01000E+02	5.01000E+02	4.95000E+02	4.96000E+02	5.02000E+02	4.95000E+02	4.91000E+02	5.07000E+02	5.06000E+02	4.97000E+02	4.93000E+02	4.98000E+02	4.96000E+02	4.99000E+02	5.03000E+02	4.98000E+02	5.04000E+02	4.98000E+02	5.02000E+02	5.08000E+02	5.03000E+02	4.99000E+02	4.93000E+02
1.32986E+03	4.92000E+02	5.02000E+02	4.89000E+02	4.84000E+02	4.95000E+02	4.89000E+02	4.92000E+02	4.92000E+02	4.82000E+02	4.94000E+02	4.89000E+02	4.88000E+02	4.92000E+02	4.95000E+02	4.93000E+02	4.86000E+02	4.94000E+02	4.81000E+02	4.91000E+02	4.86000E+02	4.89000E+02	4.85000E+02	4.87000E+02	4.90000E+02	4.92000E+02	4.91000E+02	4.93000E+02	4.91000E+02	4.88000E+02	4.92000E+02	4.94000E+02	4.84000E+02	4.96000E+02	5.01000E+02	4.83000E+02	4.95000E+02	4.90000E+02	4.99000E+02	4.94000E+02	4.90000E+02	4.92000E+02	4.98000E+02	4.94000E+02	4.99000E+02	4.93000E+02	5.01000E+02	4.85000E+02	5.00000E+02	4.92000E+02
1.33237E+03	4.89000E+02	4.96000E+02	4.94000E+02	4.83000E+02	4.81000E+02	4.92000E+02	4.92000E+02	4.90000E+02	4.85000E+02	4.86000E+02	4.88000E+02	4.79000E+02	4.83000E+02	4.88000E+02	4.89000E+02	4.93000E+02	4.88000E+02	4.85000E+02	4.90000E+02	4.96000E+02	4.86000E+02	4.95000E+02	4.87000E+02	4.89000E+02	4.87000E+02	4.90000E+02	4.91000E+02	4.95000E+02	5.01000E+02	5.01000E+02	4.90000E+02	4.94000E+02	4.95000E+02	4.89000E+02	4.97000E+02	4.93000E+02	5.00000E+02	4.97000E+02	4.91000E+02	4.99000E+02	4.89000E+02	4.98000E+02	4.96000E+02	4.92000E+02	4.90000E+02	4.92000E+02	4.91000E+02	4.98000E+02	5.02000E+02
1.33488E+03	4.91000E+02	5.06000E+02	5.03000E+02	4.91000E+02	4.80000E+02	4.94000E+02	4.86000E+02	4.97000E+02	4.85000E+02	4.87000E+02	4.90000E+02	4.94000E+02	4.88000E+02	4.98000E+02	4.86000E+02	4.96000E+02	4.88000E+02	4.90000E+02	4.89000E+02	4.88000E+02	4.83000E+02	4.96000E+02	5.01000E+02	4.87000E+02	4.92000E+02	4.99000E+02	4.90000E+02	4.93000E+02	4.97000E+02	4.91000E+02	4.86000E+02	4.97000E+02	4.89000E+02	4.93000E+02	4.98000E+02	4.89000E+02	4.98000E+02	4.95000E+02	4.93000E+02	4.92000E+02	4.98000E+02	5.00000E+02	4.89000E+02	5.00000E+02	4.93000E+02	4.88000E+02	4.98000E+02	4.94000E+02	4.95000E+02
1.33739E+03	4.86000E+02	4.80000E+02	4.94000E+02	4.82000E+02	4.83000E+02	4.78000E+02	4.89000E+02	4.85000E+02	4.90000E+02	4.89000E+02	4.83000E+02	4.83000E+02	4.83000E+02	4.90000E+02	4.82000E+02	4.95000E+02	4.80000E+02	4.75000E+02	4.86000E+02	4.93000E+02	4.88000E+02	4.90000E+02	4.89000E+02	4.90000E+02	4.82000E+02	4.89000E+02	4.82000E+02	4.94000E+02	4.90000E+02	4.86000E+02	4.87000E+02	4.90000E+02	4.95000E+02	4.99000E+02	4.99000E+02	4.94000E+02	4.88000E+02	4.92000E+02	4.94000E+02	4.87000E+02	4.97000E+02	4.95000E+02	4.94000E+02	4.93000E+02	4.90000E+02	4.98000E+02	4.92000E+02	5.00000E+02	4.87000E+02
1.33989E+03	4.99000E+02	5.02000E+02	4.90000E+02	4.90000E+02	4.97000E+02	4.86000E+02	4.94000E+02	5.01000E+02	4.78000E+02	4.99000E+02	4.87000E+02	4.95000E+02	4.90000E+02	4.97000E+02	4.94000E+02	4.96000E+02	4.94000E+02	4.93000E+02	4.93000E+02	4.98000E+02	4.89000E+02	4.95000E+02	5.02000E+02	5.02000E+02	4.92000E+02	5.00000E+02	4.93000E+02	4.99000E+02	5.01000E+02	4.96000E+02	4.97000E+02	4.96000E+02	4.98000E+02	4.97000E+02	4.96000E+02	5.02000E+02	5.02000E+02	4.92000E+02	4.99000E+02	5.08000E+02	5.07000E+02	5.02000E+02	5.01000E+02	5.05000E+02	5.05000E+02	4.94000E+02	4.94000E+02	5.05000E+02	4.96000E+02
1.34240E+03	4.93000E+02	4.92000E+02	4.88000E+02	4.91000E+02	4.86000E+02	4.87000E+02	4.89000E+02	4.88000E+02	4.90000E+02	4.91000E+02	4.89000E+02	4.91000E+02	4.93000E+02	4.92000E+02	4.88000E+02	4.91000E+02	4.93000E+02	4.93000E+02	4.98000E+02	4.95000E+02	4.87000E+02	4.90000E+02	4.85000E+02	4.93000E+02	4.88000E+02	4.88000E+02	4.88000E+02	4.92000E+02	5.00000E+02	4.86000E+02	4.97000E+02	4.95000E+02	4.97000E+02	4.97000E+02	4.92000E+02	4.92000E+02	4.94000E+02	4.98000E+02	4.93000E+02	4.90000E+02	4.90000E+02	4.93000E+02	5.00000E+02	5.07000E+02	4.97000E+02	4.93000E+02	4.97000E+02	4.97000E+02	4.92000E+02
1.34491E+03	4.86000E+02	4.85000E+02	4.86000E+02	4.89000E+02	4.85000E+02	4.85000E+02	4.88000E+02	4.93000E+02	4.85000E+02	4.93000E+02	4.86000E+02	4.89000E+02	4.95000E+02	4.95000E+02	4.95000E+02	4.88000E+02	4.87000E+02	4.93000E+02	4.92000E+02	4.95000E+02	4.93000E+02	4.91000E+02	4.96000E+02	4.87000E+02	4.88000E+02	4.87000E+02	4.90000E+02	4.87000E+02	4.94000E+02	4.96000E+02	4.94000E+02	4.96000E+02	4.95000E+02	5.00000E+02	5.00000E+02	4.90000E+02	5.03000E+02	4.91000E+02	5.00000E+02	4.94000E+02	4.91000E+02	4.96000E+02	5.03000E+02	4.90000E+02	4.94000E+02	5.01000E+02	4.93000E+02	4.97000E+02	4.97000E+02
1.34741E+03	4.92000E+02	4.88000E+02	4.88000E+02	4.94000E+02	4.90000E+02	4.96000E+02	4.94000E+02	4.94000E+02	4.90000E+02	4.86000E+02	4.91000E+02	4.93000E+02	4.86000E+02	4.93000E+02	4.82000E+02	4.93000E+02	4.90000E+02	4.88000E+02	4.91000E+02	4.93000E+02	4.99000E+02	4.90000E+02	4.94000E+02	4.92000E+02	4.92000E+02	4.89000E+02	4.87000E+02	4.89000E+02	4.91000E+02	4.84000E+02	4.95000E+02	4.97000E+02	4.98000E+02	4.96000E+02	4.93000E+02	5.02000E+02	5.00000E+02	4.94000E+02	4.88000E+02	4.88000E+02	4.91000E+02	4.99000E+02	4.98000E+02	4.98000E+02	4.94000E+02	4.92000E+02	4.94000E+02	4.96000E+02	4.97000E+02
1.34992E+03	4.91000E+02	4.86000E+02	4.89000E+02	4.88000E+02	4.85000E+02	4.86000E+02	4.88000E+02	4.83000E+02	4.87000E+02	4.79000E+02	4.81000E+02	4.91000E+02	4.89000E+02	4.79000E+02	4.87000E+02	4.87000E+02	4.87000E+02	4.87000E+02	4.82000E+02	4.85000E+02	4.87000E+02	4.88000E+02	4.84000E+02	4.96000E+02	4.90000E+02	4.88000E+02	4.88000E+02	4.84000E+02	4.93000E+02	4.95000E+02	4.85000E+02	4.94000E+02	4.94000E+02	4.96000E+02	4.92000E+02	4.91000E+02	4.93000E+02	4.95000E+02	4.96000E+02	4.92000E+02	5.01000E+02	5.10000E+02	4.96000E+02	4.99000E+02	4.99000E+02	4.90000E+02	4.91000E+02	4.90000E+02	4.90000E+02
1.35242E+03	4.87000E+02	4.87000E+02	4.91000E+02	4.93000E+02	4.92000E+02	4.98000E+02	4.92000E+02	4.95000E+02	4.94000E+02	4.92000E+02	4.96000E+02	4.83000E+02	4.97000E+02	4.88000E+02	4.96000E+02	4.87000E+02	4.91000E+02	4.87000E+02	4.97000E+02	4.88000E+02	4.92000E+02	4.91000E+02	4.89000E+02	4.90000E+02	4.92000E+02	4.93000E+02	4.96000E+02	4.91000E+02	4.92000E+02	4.91000E+02	5.03000E+02	4.97000E+02	4.99000E+02	4.93000E+02	4.92000E+02	4.99000E+02	4.94000E+02	4.97000E+02	4.96000E+02	4.95000E+02	4.98000E+02	4.91000E+02	5.00000E+02	4.99000E+02	4.99000E+02	4.99000E+02	5.02000E+02	4.98000E+02	5.04000E+02
1.35492E+03	4.95000E+02	4.93000E+02	4.96000E+02	5.01000E+02	4.95000E+02	4.96000E+02	4.93000E+02	5.00000E+02	4.88000E+02	4.89000E+02	4.93000E+02	4.91000E+02	4.94000E+02	5.02000E+02	4.96000E+02	5.01000E+02	4.94000E+02	5.00000E+02	5.00000E+02	5.04000E+02	4.98000E+02	4.95000E+02	5.00000E+02	4.93000E+02	5.02000E+02	4.93000E+02	4.91000E+02	5.02000E+02	4.99000E+02	4.93000E+02	5.07000E+02	5.05000E+02	5.00000E+02	4.91000E+02	5.06000E+02	4.98000E+02	5.04000E+02	4.97000E+02	4.95000E+02	5.04000E+02	5.03000E+02	4.96000E+02	5.01000E+02	5.03000E+02	5.04000E+02	4.99000E+02	5.03000E+02	5.01000E+02	5.01000E+02
1.35742E+03	4.87000E+02	4.90000E+02	4.91000E+02	4.97000E+02	4.84000E+02	4.87000E+02	4.87000E+02	4.87000E+02	4.76000E+02	4.91000E+02	4.89000E+02	4.99000E+02	4.92000E+02	4.84000E+02	4.75000E+02	4.82000E+02	4.87000E+02	4.87000E+02	4.85000E+02	4.88000E+02	4.91000E+02	4.81000E+02	4.84000E+02	4.87000E+02	4.89000E+02	4.91000E+02	4.82000E+02	4.81000E+02	4.97000E+02	4.87000E+02	4.92000E+02	4.93000E+02	4.89000E+02	4.93000E+02	5.01000E+02	4.90000E+02	5.00000E+02	4.87000E+02	4.91000E+02	4.96000E+02	4.92000E+02	4.96000E+02	4.95000E+02	4.95000E+02	5.01000E+02	4.92000E+02	4.93000E+02	5.01000E+02	4.93000E+02
1.35993E+03	5.00000E+02	4.94000E+02	4.84000E+02	4.97000E+02	4.91000E+02	4.90000E+02	4.96000E+02	4.97000E+02	4.91000E+02	4.96000E+02	4.90000E+02	4.95000E+02	4.89000E+02	4.93000E+02	4.98000E+02	4.88000E+02	4.90000E+02	4.88000E+02	4.92000E+02	4.92000E+02	4.92000E+02	5.02000E+02	4.97000E+02	5.01000E+02	4.96000E+02	4.94000E+02	4.93000E+02	4.94000E+02	4.92000E+02	4.96000E+02	4.98000E+02	4.87000E+02	4.93000E+02	5.00000E+02	4.88000E+02	4.99000E+02	4.97000E+02	5.04000E+02	5.03000E+02	4.93000E+02	5.00000E+02	4.90000E+02	5.05000E+02	4.99000E+02	5.01000E+02	4.95000E+02	4.98000E+02	5.11000E+02	4.97000E+02
1.36243E+03	4.99000E+02	4.91000E+02	4.90000E+02	4.94000E+02	4.96000E+02	4.95000E+02	5.06000E+02	4.93000E+02	4.90000E+02	4.97000E+02	4.99000E+02	4.89000E+02	5.02000E+02	4.90000E+02	4.98000E+02	4.98000E+02	5.01000E+02	5.02000E+02	5.03000E+02	4.95000E+02	5.04000E+02	4.95000E+02	4.97000E+02	5.00000E+02	5.01000E+02	4.94000E+02	4.99000E+02	4.96000E+02	4.99000E+02	4.90000E+02	5.07000E+02	5.01000E+02	4.92000E+02	5.03000E+02	4.95000E+02	5.04000E+02	4.99000E+02	5.06000E+02	4.99000E+02	5.05000E+02	4.99000E+02	4.98000E+02	4.97000E+02	5.02000E+02	4.95000E+02	4.96000E+02	5.01000E+02	4.95000E+02	5.05000E+02
1.36492E+03	4.87000E+02	4.86000E+02	4.92000E+02	4.85000E+02	4.93000E+02	4.84000E+02	4.92000E+02	4.93000E+02	4.96000E+02	4.92000E+02	4.87000E+02	4.90000E+02	4.92000E+02	4.89000E+02	4.80000E+02	4.89000E+02	4.92000E+02	4.85000E+02	4.85000E+02	4.88000E+02	4.90000E+02	4.97000E+02	4.98000E+02	4.87000E+02	4.90000E+02	4.92000E+02	4.92000E+02	4.80000E+02	4.90000E+02	4.98000E+02	4.99000E+02	4.90000E+02	4.88000E+02	4.97000E+02	5.00000E+02	4.97000E+02	4.94000E+02	4.93000E+02	4.97000E+02	4.96000E+02	5.10000E+02	4.97000E+02	5.00000E+02	4.91000E+02	5.02000E+02	4.88000E+02	4.90000E+02	4.90000E+02	5.07000E+02
1.36742E+03	4.89000E+02	4.90000E+02	4.92000E+02	4.91000E+02	5.00000E+02	4.91000E+02	5.01000E+02	4.87000E+02	4.81000E+02	4.84000E+02	4.87000E+02	4.90000E+02	4.86000E+02	4.93000E+02	4.89000E+02	4.93000E+02	4.96000E+02	4.88000E+02	4.97000E+02	5.02000E+02	4.95000E+02	4.91000E+02	4.92000E+02	4.96000E+02	4.91000E+02	4.98000E+02	4.89000E+02	4.90000E+02	4.99000E+02	4.88000E+02	5.04000E+02	5.05000E+02	4.96000E+02	4.88000E+02	4.96000E+02	4.99000E+02	5.02000E+02	5.00000E+02	5.05000E+02	5.00000E+02	4.99000E+02	4.90000E+02	5.02000E+02	4.93000E+02	4.95000E+02	4.92000E+02	4.95000E+02	4.99000E+02	4.91000E+02
1.36992E+03	4.99000E+02	4.88000E+02	4.92000E+02	4.91000E+02	4.86000E+02	4.90000E+02	4.97000E+02	4.92000E+02	4.85000E+02	4.91000E+02	4.86000E+02	4.91000E+02	4.92000E+02	4.81000E+02	4.93000E+02	4.85000E+02	4.84000E+02	4.92000E+02	4.93000E+02	4.95000E+02	4.95000E+02	4.99000E+02	4.90000E+02	4.93000E+02	4.92000E+02	4.93000E+02	4.88000E+02	4.94000E+02	4.99000E+02	4.94000E+02	4.93000E+02	4.95000E+02	4.96000E+02	5.06000E+02	4.93000E+02	4.98000E+02	4.94000E+02	4.98000E+02	4.94000E+02	4.97000E+02	4.95000E+02	5.03000E+02	4.95000E+02	4.96000E+02	4.97000E+02	5.02000E+02	4.92000E+02	5.03000E+02	4.96000E+02
1.37242E+03	4.92000E+02	4.92000E+02	5.02000E+02	4.90000E+02	4.92000E+02	4.91000E+02	4.98000E+02	4.92000E+02	4.85000E+02	4.92000E+02	4.90000E+02	4.90000E+02	4.95000E+02	5.02000E+02	4.98000E+02	4.87000E+02	4.92000E+02	5.04000E+02	4.83000E+02	4.83000E+02	4.92000E+02	4.92000E+02	4.92000E+02	4.93000E+02	4.88000E+02	5.04000E+02	4.95000E+02	4.90000E+02	4.97000E+02	4.96000E+02	5.00000E+02	5.00000E+02	4.93000E+02	4.89000E+02	4.91000E+02	4.92000E+02	4.94000E+02	4.96000E+02	5.05000E+02	5.02000E+02	5.03000E+02	4.98000E+02	4.96000E+02	5.02000E+02	4.95000E+02	4.98000E+02	4.94000E+02	4.94000E+02	4.99000E+02
1.37492E+03	4.98000E+02	4.96000E+02	4.91000E+02	4.89000E+02	4.95000E+02	4.87000E+02	4.89000E+02	4.82000E+02	4.87000E+02	5.00000E+02	4.92000E+02	4.90000E+02	4.87000E+02	4.96000E+02	4.87000E+02	4.94000E+02	4.90000E+02	4.89000E+02	4.94000E+02	4.91000E+02	5.00000E+02	4.91000E+02	4.98000E+02	4.99000E+02	4.98000E+02	4.90000E+02	4.92000E+02	5.02000E+02	4.98000E+02	5.07000E+02	5.04000E+02	4.90000E+02	4.98000E+02	4.97000E+02	4.88000E+02	5.02000E+02	5.07000E+02	4.97000E+02	5.06000E+02	4.95000E+02	5.04000E+02	5.01000E+02	5.03000E+02	5.06000E+02	4.93000E+02	4.94000E+02	4.97000E+02	5.00000E+02	4.99000E+02
1.37741E+03	4.88000E+02	4.88000E+02	4.85000E+02	4.96000E+02	4.86000E+02	4.84000E+02	4.90000E+02	4.88000E+02	4.83000E+02	5.01000E+02	4.88000E+02	4.93000E+02	4.84000E+02	4.90000E+02	4.92000E+02	4.89000E+02	4.88000E+02	4.90000E+02	4.88000E+02	4.81000E+02	4.89000E+02	4.86000E+02	4.90000E+02	4.86000E+02	4.97000E+02	4.87000E+02	4.98000E+02	4.92000E+02	4.93000E+02	4.91000E+02	4.92000E+02	4.94000E+02	4.99000E+02	4.97000E+02	4.93000E+02	4.93000E+02	5.03000E+02	4.94000E+02	4.98000E+02	4.99000E+02	5.01000E+02	4.94000E+02	4.87000E+02	4.92000E+02	4.95000E+02	5.00000E+02	5.00000E+02	4.98000E+02	4.96000E+02
1.37991E+03	4.85000E+02	4.88000E+02	5.00000E+02	4.91000E+02	4.84000E+02	4.89000E+02	4.84000E+02	4.81000E+02	4.87000E+02	4.88000E+02	4.87000E+02	4.80000E+02	4.88000E+02	4.95000E+02	4.95000E+02	4.84000E+02	4.97000E+02	4.94000E+02	4.89000E+02	4.92000E+02	4.86000E+02	4.93000E+02	4.87000E+02	4.96000E+02	4.98000E+02	4.94000E+02	4.91000E+02	4.89000E+02	4.95000E+02	4.96000E+02	4.97000E+02	4.88000E+02	5.06000E+02	5.07000E+02	4.90000E+02	5.01000E+02	4.97000E+02	4.98000E+02	4.99000E+02	5.01000E+02	4.97000E+02	4.91000E+02	5.02000E+02	4.93000E+02	5.03000E+02	5.03000E+02	4.99000E+02	4.94000E+02	4.99000E+02
1.38240E+03	4.92000E+02	4.83000E+02	4.89000E+02	4.95000E+02	4.87000E+02	4.85000E+02	4.88000E+02	4.86000E+02	4.92000E+02	4.86000E+02	4.88000E+02	4.91000E+02	4.80000E+02	4.88000E+02	4.92000E+02	4.87000E+02	4.81000E+02	4.91000E+02	4.83000E+02	4.84000E+02	4.82000E+02	4.91000E+02	4.93000E+02	4.94000E+02	4.95000E+02	4.96000E+02	5.02000E+02	4.91000E+02	4.89000E+02	4.88000E+02	4.93000E+02	4.89000E+02	4.84000E+02	4.97000E+02	4.88000E+02	4.93000E+02	4.98000E+02	4.89000E+02	4.92000E+02	5.03000E+02	4.97000E+02	4.95000E+02	4.84000E+02	5.03000E+02	4.95000E+02	4.87000E+02	4.99000E+02	4.86000E+02	4.96000E+02
1.38489E+03	4.90000E+02	4.90000E+02	4.84000E+02	4.87000E+02	4.86000E+02	4.98000E+02	4.89000E+02	4.91000E+02	4.91000E+02	4.78000E+02	4.84000E+02	4.91000E+02	4.92000E+02	4.87000E+02	4.94000E+02	4.86000E+02	4.89000E+02	4.82000E+02	4.90000E+02	4.92000E+02	4.81000E+02	4.86000E+02	4.84000E+02	4.88000E+02	4.85000E+02	4.81000E+02	4.86000E+02	4.89000E+02	4.91000E+02	4.99000E+02	4.89000E+02	4.86000E+02	4.92000E+02	5.00000E+02	4.94000E+02	4.86000E+02	4.86000E+02	4.94000E+02	4.95000E+02	4.99000E+02	4.89000E+02	4.95000E+02	4.90000E+02	5.03000E+02	4.88000E+02	4.92000E+02	4.95000E+02	4.94000E+02	4.93000E+02
1.38739E+03	4.90000E+02	4.92000E+02	4.98000E+02	4.88000E+02	4.89000E+02	4.93000E+02	4.90000E+02	4.88000E+02	4.90000E+02	4.93000E+02	4.85000E+02	4.80000E+02	4.97000E+02	4.84000E+02	4.85000E+02	5.01000E+02	4.86000E+02	4.90000E+02	4.98000E+02	5.02000E+02	4.90000E+02	4.87000E+02	4.88000E+02	4.92000E+02	4.97000E+02	4.83000E+02	4.91000E+02	4.86000E+02	5.01000E+02	4.93000E+02	4.97000E+02	4.97000E+02	4.90000E+02	4.93000E+02	4.93000E+02	4.94000E+02	4.95000E+02	4.95000E+02	4.90000E+02	4.94000E+02	4.94000E+02	4.99000E+02	5.00000E+02	4.99000E+02	5.00000E+02	4.93000E+02	4.97000E+02	4.93000E+02	4.96000E+02
1.38988E+03	4.82000E+02	4.94000E+02	4.82000E+02	4.91000E+02	4.96000E+02	4.87000E+02	4.91000E+02	4.91000E+02	4.88000E+02	4.84000E+02	4.89000E+02	4.86000E+02	4.86000E+02	4.92000E+02	4.87000E+02	4.93000E+02	4.93000E+02	4.89000E+02	5.00000E+02	4.92000E+02	4.89000E+02	4.98000E+02	4.89000E+02	4.87000E+02	4.90000E+02	4.84000E+02	4.81000E+02	5.05000E+02	4.91000E+02	4.89000E+02	4.95000E+02	4.99000E+02	5.03000E+02	4.97000E+02	4.92000E+02	4.92000E+02	4.97000E+02	4.90000E+02	4.97000E+02	5.05000E+02	4.91000E+02	4.91000E+02	5.00000E+02	4.95000E+02	4.95000E+02	5.03000E+02	4.94000E+02	4.91000E+02	4.90000E+02
1.39237E+03	4.89000E+02	4.87000E+02	4.88000E+02	5.00000E+02	4.89000E+02	4.86000E+02	4.89000E+02	4.92000E+02	4.94000E+02	4.89000E+02	4.92000E+02	4.93000E+02	4.96000E+02	4.87000E+02	4.93000E+02	4.82000E+02	4.86000E+02	4.93000E+02	4.90000E+02	4.92000E+02	4.88000E+02	4.96000E+02	4.83000E+02	4.83000E+02	4.97000E+02	4.95000E+02	4.87000E+02	4.86000E+02	4.96000E+02	4.93000E+02	4.93000E+02	4.91000E+02	4.95000E+02	4.90000E+02	4.95000E+02	4.86000E+02	4.96000E+02	5.03000E+02	4.96000E+02	4.97000E+02	4.99000E+02	4.95000E+02	4.83000E+02	4.94000E+02	5.00000E+02	4.99000E+02	5.00000E+02	4.95000E+02	4.93000E+02
1.39486E+03	4.90000E+02	4.93000E+02	4.89000E+02	4.86000E+02	4.82000E+02	4.86000E+02	5.01000E+02	4.86000E+02	4.87000E+02	4.83000E+02	4.90000E+02	4.84000E+02	4.89000E+02	4.88000E+02	4.82000E+02	4.85000E+02	4.86000E+02	4.90000E+02	4.96000E+02	4.89000E+02	4.90000E+02	4.94000E+02	4.91000E+02	4.87000E+02	4.91000E+02	4.93000E+02	4.96000E+02	4.97000E+02	4.91000E+02	4.98000E+02	5.00000E+02	4.87000E+02	4.92000E+02	4.94000E+02	4.92000E+02	4.96000E+02	4.93000E+02	4.95000E+02	5.01000E+02	5.00000E+02	5.00000E+02	4.99000E+02	4.93000E+02	4.99000E+02	5.04000E+02	5.04000E+02	5.02000E+02	4.83000E+02	4.94000E+02
1.39735E+03	4.88000E+02	4.94000E+02	4.88000E+02	4.94000E+02	4.88000E+02	4.98000E+02	4.93000E+02	4.82000E+02	4.91000E+02	4.90000E+02	4.92000E+02	4.95000E+02	4.74000E+02	5.01000E+02	4.87000E+02	4.91000E+02	4.86000E+02	4.93000E+02	4.91000E+02	4.89000E+02	4.92000E+02	4.87000E+02	4.88000E+02	4.91000E+02	4.95000E+02	4.91000E+02	5.00000E+02	4.99000E+02	4.91000E+02	4.94000E+02	4.98000E+02	4.94000E+02	5.00000E+02	4.96000E+02	4.97000E+02	4.94000E+02	4.95000E+02	4.99000E+02	5.07000E+02	4.93000E+02	4.90000E+02	5.00000E+02	4.94000E+02	4.98000E+02	4.97000E+02	4.99000E+02	4.99000E+02	4.96000E+02	4.89000E+02
1.39984E+03	4.97000E+02	4.88000E+02	4.97000E+02	4.88000E+02	4.86000E+02	4.95000E+02	4.87000E+02	4.95000E+02	4.83000E+02	4.83000E+02	4.77000E+02	4.96000E+02	4.90000E+02	4.93000E+02	4.86000E+02	4.93000E+02	4.89000E+02	4.85000E+02	4.93000E+02	5.03000E+02	4.98000E+02	4.95000E+02	4.90000E+02	5.07000E+02	4.99000E+02	4.85000E+02	4.94000E+02	4.95000E+02	5.01000E+02	4.95000E+02	5.01000E+02	4.90000E+02	4.87000E+02	4.98000E+02	4.96000E+02	4.94000E+02	4.94000E+02	4.97000E+02	5.12000E+02	4.99000E+02	4.97000E+02	5.01000E+02	4.92000E+02	4.99000E+02	4.95000E+02	4.95000E+02	5.03000E+02	5.03000E+02	4.89000E+02
1.40232E+03	4.90000E+02	4.86000E+02	4.88000E+02	4.90000E+02	4.85000E+02	4.87000E+02	4.91000E+02	4.88000E+02	4.87000E+02	4.94000E+02	4.91000E+02	4.92000E+02	4.88000E+02	4.91000E+02	4.93000E+02	4.91000E+02	5.00000E+02	4.89000E+02	4.96000E+02	4.91000E+02	4.98000E+02	4.89000E+02	4.95000E+02	4.89000E+02	4.92000E+02	4.94000E+02	4.98000E+02	4.89000E+02	4.99000E+02	4.98000E+02	4.91000E+02	5.03000E+02	4.99000E+02	4.99000E+02	4.99000E+02	4.96000E+02	4.96000E+02	5.01000E+02	5.02000E+02	4.94000E+02	5.01000E+02	5.06000E+02	4.94000E+02	4.95000E+02	4.94000E+02	4.96000E+02	4.99000E+02	4.99000E+02	4.92000E+02
1.40481E+03	4.85000E+02	4.81000E+02	4.89000E+02	4.90000E+02	4.91000E+02	4.84000E+02	4.83000E+02	4.93000E+02	4.95000E+02	4.80000E+02	4.85000E+02	4.92000E+02	4.90000E+02	4.88000E+02	4.85000E+02	4.98000E+02	4.97000E+02	4.88000E+02	4.92000E+02	4.97000E+02	4.85000E+02	4.91000E+02	4.92000E+02	4.88000E+02	4.93000E+02	4.90000E+02	4.94000E+02	4.87000E+02	4.89000E+02	4.91000E+02	4.89000E+02	5.00000E+02	4.95000E+02	5.03000E+02	4.93000E+02	4.87000E+02	5.09000E+02	4.89000E+02	5.03000E+02	4.96000E+02	4.95000E+02	4.99000E+02	4.89000E+02	4.94000E+02	4.95000E+02	4.94000E+02	4.90000E+02	4.96000E+02	4.92000E+02
1.40730E+03	4.97000E+02	4.88000E+02	5.04000E+02	4.92000E+02	4.91000E+02	4.89000E+02	4.99000E+02	5.00000E+02	4.83000E+02	4.87000E+02	4.96000E+02	4.87000E+02	4.90000E+02	4.98000E+02	4.88000E+02	4.94000E+02	4.89000E+02	4.96000E+02	4.94000E+02	4.90000E+02	4.93000E+02	4.91000E+02	4.96000E+02	4.88000E+02	4.84000E+02	4.94000E+02	4.92000E+02	4.94000E+02	4.94000E+02	4.96000E+02	4.90000E+02	5.03000E+02	4.95000E+02	4.98000E+02	4.98000E+02	4.89000E+02	4.91000E+02	4.94000E+02	4.96000E+02	5.07000E+02	4.94000E+02	4.99000E+02	4.93000E+02	5.01000E+02	5.09000E+02	4.98000E+02	4.93000E+02	4.97000E+02	4.95000E+02
1.40978E+03	4.89000E+02	4.95000E+02	4.84000E+02	4.85000E+02	4.95000E+02	4.89000E+02	4.91000E+02	4.93000E+02	4.89000E+02	4.97000E+02	4.90000E+02	4.91000E+02	4.92000E+02	4.89000E+02	4.94000E+02	4.96000E+02	4.96000E+02	4.89000E+02	4.96000E+02	4.97000E+02	4.93000E+02	4.99000E+02	4.95000E+02	5.02000E+02	4.98000E+02	5.03000E+02	4.97000E+02	4.92000E+02	4.91000E+02	5.02000E+02	4.91000E+02	4.87000E+02	5.04000E+02	4.95000E+02	4.99000E+02	4.97000E+02	5.02000E+02	5.00000E+02	5.09000E+02	5.04000E+02	5.03000E+02	5.04000E+02	4.90000E+02	4.98000E+02	4.97000E+02	4.98000E+02	4.99000E+02	4.99000E+02	4.99000E+02
1.41227E+03	4.99000E+02	4.87000E+02	4.93000E+02	4.99000E+02	4.88000E+02	4.91000E+02	4.88000E+02	4.94000E+02	4.89000E+02	4.88000E+02	4.90000E+02	4.96000E+02	4.97000E+02	4.90000E+02	4.97000E+02	4.95000E+02	4.91000E+02	4.98000E+02	4.92000E+02	4.95000E+02	4.96000E+02	4.89000E+02	4.86000E+02	4.92000E+02	4.82000E+02	4.90000E+02	4.88000E+02	4.91000E+02	4.95000E+02	4.99000E+02	4.98000E+02	4.92000E+02	4.95000E+02	5.01000E+02	4.94000E+02	5.09000E+02	4.94000E+02	5.00000E+02	5.05000E+02	4.93000E+02	5.06000E+02	4.97000E+02	5.01000E+02	4.92000E+02	5.04000E+02	4.98000E+02	4.97000E+02	5.00000E+02	4.93000E+02
1.41475E+03	4.91000E+02	4.89000E+02	4.97000E+02	4.89000E+02	4.81000E+02	5.00000E+02	4.90000E+02	4.85000E+02	4.90000E+02	4.85000E+02	4.94000E+02	4.90000E+02	4.88000E+02	4.89000E+02	4.92000E+02	4.91000E+02	4.92000E+02	4.93000E+02	4.95000E+02	4.95000E+02	4.90000E+02	4.99000E+02	4.93000E+02	4.92000E+02	4.91000E+02	5.05000E+02	4.85000E+02	5.01000E+02	4.99000E+02	4.97000E+02	4.99000E+02	4.94000E+02	4.96000E+02	5.02000E+02	4.99000E+02	4.98000E+02	4.98000E+02	4.91000E+02	4.98000E+02	5.03000E+02	4.89000E+02	4.92000E+02	5.03000E+02	5.08000E+02	5.02000E+02	4.99000E+02	5.06000E+02	4.94000E+02	4.99000E+02
1.41723E+03	4.93000E+02	4.95000E+02	4.91000E+02	5.00000E+02	4.98000E+02	4.87000E+02	4.92000E+02	4.82000E+02	4.90000E+02	4.86000E+02	4.91000E+02	4.92000E+02	4.91000E+02	5.00000E+02	4.93000E+02	4.85000E+02	4.84000E+02	4.91000E+02	4.91000E+02	4.91000E+02	4.95000E+02	4.88000E+02	4.99000E+02	4.96000E+02	4.89000E+02	4.95000E+02	4.91000E+02	4.96000E+02	4.95000E+02	4.97000E+02	4.91000E+02	4.97000E+02	4.87000E+02	4.97000E+02	5.02000E+02	5.00000E+02	4.95000E+02	4.97000E+02	4.91000E+02	5.03000E+02	4.99000E+02	5.02000E+02	4.85000E+02	5.04000E+02	4.92000E+02	4.96000E+02	5.09000E+02	4.94000E+02	4.97000E+02
1.41972E+03	4.90000E+02	4.80000E+02	4.93000E+02	4.81000E+02	4.92000E+02	4.86000E+02	4.89000E+02	4.94000E+02	4.89000E+02	4.90000E+02	4.85000E+02	4.91000E+02	4.83000E+02	4.88000E+02	4.86000E+02	4.82000E+02	4.84000E+02	4.87000E+02	4.83000E+02	4.86000E+02	4.96000E+02	4.89000E+02	4.86000E+02	4.87000E+02	4.95000E+02	4.95000E+02	4.93000E+02	4.85000E+02	4.84000E+02	4.85000E+02	4.94000E+02	4.93000E+02	4.96000E+02	4.98000E+02	4.87000E+02	4.95000E+02	4.88000E+02	4.97000E+02	4.86000E+02	4.89000E+02	4.88000E+02	4.97000E+02	5.00000E+02	4.89000E+02	4.94000E+02	4.98000E+02	4.94000E+02	4.90000E+02	4.93000E+02
1.42220E+03	4.95000E+02	4.97000E+02	4.81000E+02	4.96000E+02	4.91000E+02	4.74000E+02	4.88000E+02	4.81000E+02	4.98000E+02	4.88000E+02	4.89000E+02	4.87000E+02	4.91000E+02	4.85000E+02	4.87000E+02	4.86000E+02	4.91000E+02	4.84000E+02	4.90000E+02	4.86000E+02	4.94000E+02	4.91000E+02	4.92000E+02	4.92000E+02	4.87000E+02	4.89000E+02	4.91000E+02	4.98000E+02	4.98000E+02	4.97000E+02	4.86000E+02	4.95000E+02	4.94000E+02	4.94000E+02	4.99000E+02	4.96000E+02	4.97000E+02	5.05000E+02	4.96000E+02	4.95000E+02	4.94000E+02	5.04000E+02	4.93000E+02	5.00000E+02	4.96000E+02	4.99000E+02	4.93000E+02	5.02000E+02	4.91000E+02
1.42468E+03	4.86000E+02	4.91000E+02	5.01000E+02	4.92000E+02	4.88000E+02	4.91000E+02	4.93000E+02	4.87000E+02	4.91000E+02	4.84000E+02	4.85000E+02	4.91000E+02	4.94000E+02	4.91000E+02	4.96000E+02	4.84000E+02	4.86000E+02	4.84000E+02	4.82000E+02	4.86000E+02	4.88000E+02	4.87000E+02	4.86000E+02	4.84000E+02	4.95000E+02	4.88000E+02	4.85000E+02	4.96000E+02	4.95000E+02	4.97000E+02	4.87000E+02	4.91000E+02	5.01000E+02	4.85000E+02	4.93000E+02	4.96000E+02	4.84000E+02	4.96000E+02	4.97000E+02	4.90000E+02	4.85000E+02	5.01000E+02	5.04000E+02	4.93000E+02	4.98000E+02	4.92000E+02	4.92000E+02	4.91000E+02	5.01000E+02
1.42716E+03	4.83000E+02	4.88000E+02	4.80000E+02	4.78000E+02	4.91000E+02	4.90000E+02	4.94000E+02	4.92000E+02	4.87000E+02	4.93000E+02	4.85000E+02	4.82000E+02	4.93000E+02	4.93000E+02	4.86000E+02	4.89000E+02	4.92000E+02	4.91000E+02	4.97000E+02	4.88000E+02	5.01000E+02	4.90000E+02	4.89000E+02	5.00000E+02	4.85000E+02	4.91000E+02	4.91000E+02	4.88000E+02	4.93000E+02	4.90000E+02	4.94000E+02	4.96000E+02	4.89000E+02	4.97000E+02	4.94000E+02	4.98000E+02	5.04000E+02	4.90000E+02	4.98000E+02	4.95000E+02	4.92000E+02	4.91000E+02	4.96000E+02	4.98000E+02	4.89000E+02	5.01000E+02	5.02000E+02	4.97000E+02	4.97000E+02
1.42964E+03	4.92000E+02	4.91000E+02	4.90000E+02	4.91000E+02	4.88000E+02	4.91000E+02	4.93000E+02	4.95000E+02	4.92000E+02	4.86000E+02	4.97000E+02	4.99000E+02	4.99000E+02	4.95000E+02	4.87000E+02	4.81000E+02	4.93000E+02	4.84000E+02	4.87000E+02	4.85000E+02	4.87000E+02	4.85000E+02	4.92000E+02	4.90000E+02	4.82000E+02	4.98000E+02	4.89000E+02	4.89000E+02	4.87000E+02	4.94000E+02	4.94000E+02	4.91000E+02	4.95000E+02	4.98000E+02	5.01000E+02	4.96000E+02	5.00000E+02	4.89000E+02	4.84000E+02	5.00000E+02	4.96000E+02	4.92000E+02	4.96000E+02	5.00000E+02	4.91000E+02	5.01000E+02	4.90000E+02	4.97000E+02	4.88000E+02
1.43212E+03	4.80000E+02	4.91000E+02	4.86000E+02	4.88000E+02	4.83000E+02	4.86000E+02	4.85000E+02	4.89000E+02	4.89000E+02	4.89000E+02	4.80000E+02	4.83000E+02	4.85000E+02	4.85000E+02	4.88000E+02	4.89000E+02	4.88000E+02	4.88000E+02	4.89000E+02	4.90000E+02	4.89000E+02	4.88000E+02	4.94000E+02	4.93000E+02	4.82000E+02	4.86000E+02	4.89000E+02	4.82000E+02	4.91000E+02	4.98000E+02	4.87000E+02	4.88000E+02	4.91000E+02	4.88000E+02	4.91000E+02	5.01000E+02	5.01000E+02	5.05000E+02	4.92000E+02	4.93000E+02	4.91000E+02	4.87000E+02	4.98000E+02	4.96000E+02	5.00000E+02	4.91000E+02	4.99000E+02	4.91000E+02	4.96000E+02
1.43459E+03	4.86000E+02	4.88000E+02	4.83000E+02	4.88000E+02	4.96000E+02	4.89000E+02	4.89000E+02	4.90000E+02	4.88000E+02	4.95000E+02	4.91000E+02	4.96000E+02	4.84000E+02	4.91000E+02	4.95000E+02	4.80000E+02	4.95000E+02	4.96000E+02	4.98000E+02	4.94000E+02	4.92000E+02	4.99000E+02	4.86000E+02	4.84000E+02	4.94000E+02	4.84000E+02	4.97000E+02	5.01000E+02	4.91000E+02	4.94000E+02	4.87000E+02	4.98000E+02	4.92000E+02	4.98000E+02	5.03000E+02	4.97000E+02	4.94000E+02	4.95000E+02	5.01000E+02	4.99000E+02	5.06000E+02	5.03000E+02	4.91000E+02	5.02000E+02	5.05000E+02	4.97000E+02	4.96000E+02	4.96000E+02	5.01000E+02
1.43707E+03	4.86000E+02	4.95000E+02	4.82000E+02	4.85000E+02	4.91000E+02	4.84000E+02	4.87000E+02	4.94000E+02	4.85000E+02	4.90000E+02	4.92000E+02	4.95000E+02	4.90000E+02	4.82000E+02	4.84000E+02	4.97000E+02	4.95000E+02	4.92000E+02	4.92000E+02	4.86000E+02	4.96000E+02	4.91000E+02	4.93000E+02	4.84000E+02	5.04000E+02	4.87000E+02	4.95000E+02	4.87000E+02	4.96000E+02	4.95000E+02	4.93000E+02	4.91000E+02	4.95000E+02	4.96000E+02	4.92000E+02	5.01000E+02	4.95000E+02	4.96000E+02	4.97000E+02	5.00000E+02	4.87000E+02	5.00000E+02	4.98000E+02	4.95000E+02	4.92000E+02	5.06000E+02	4.90000E+02	5.02000E+02	4.92000E+02
1.43955E+03	4.84000E+02	4.97000E+02	4.95000E+02	4.88000E+02	5.01000E+02	4.88000E+02	4.92000E+02	4.87000E+02	4.83000E+02	4.82000E+02	4.76000E+02	4.91000E+02	4.95000E+02	4.88000E+02	4.93000E+02	4.92000E+02	4.82000E+02	4.92000E+02	4.95000E+02	4.97000E+02	4.91000E+02	4.97000E+02	4.96000E+02	4.99000E+02	4.86000E+02	4.89000E+02	4.97000E+02	4.93000E+02	4.97000E+02	4.90000E+02	4.95000E+02	4.96000E+02	5.00000E+02	4.97000E+02	4.83000E+02	4.98000E+02	4.93000E+02	4.89000E+02	4.92000E+02	5.00000E+02	5.02000E+02	5.01000E+02	4.98000E+02	4.89000E+02	4.99000E+02	4.99000E+02	5.01000E+02	4.95000E+02	4.97000E+02
1.44202E+03	4.88000E+02	4.86000E+02	4.93000E+02	4.91000E+02	4.87000E+02	4.83000E+02	4.86000E+02	4.95000E+02	4.93000E+02	4.89000E+02	4.98000E+02	4.97000E+02	4.92000E+02	4.83000E+02	4.92000E+02	4.92000E+02	4.83000E+02	4.94000E+02	4.90000E+02	4.83000E+02	4.79000E+02	4.92000E+02	4.83000E+02	4.90000E+02	4.83000E+02	4.96000E+02	4.96000E+02	5.03000E+02	4.90000E+02	4.88000E+02	4.92000E+02	5.01000E+02	4.94000E+02	5.01000E+02	4.95000E+02	4.94000E+02	4.99000E+02	4.95000E+02	4.92000E+02	5.03000E+02	4.91000E+02	4.92000E+02	4.92000E+02	4.99000E+02	4.98000E+02	5.01000E+02	4.91000E+02	4.93000E+02	4.96000E+02
1.44450E+03	4.88000E+02	4.86000E+02	4.90000E+02	4.88000E+02	4.85000E+02	4.89000E+02	4.88000E+02	4.89000E+02	4.93000E+02	4.93000E+02	4.92000E+02	4.84000E+02	4.86000E+02	4.94000E+02	4.93000E+02	4.91000E+02	4.89000E+02	5.00000E+02	4.85000E+02	4.86000E+02	4.89000E+02	4.92000E+02	4.92000E+02	4.94000E+02	4.89000E+02	4.91000E+02	5.00000E+02	4.97000E+02	4.96000E+02	4.92000E+02	4.88000E+02	5.02000E+02	4.96000E+02	4.99000E+02	5.00000E+02	4.96000E+02	4.96000E+02	4.95000E+02	4.99000E+02	4.91000E+02	4.96000E+02	5.02000E+02	4.98000E+02	4.91000E+02	4.86000E+02	5.03000E+02	5.01000E+02	5.01000E+02	4.96000E+02
1.44697E+03	4.91000E+02	4.90000E+02	5.00000E+02	4.92000E+02	4.96000E+02	4.86000E+02	4.93000E+02	4.96000E+02	4.87000E+02	4.93000E+02	4.95000E+02	4.90000E+02	4.91000E+02	4.87000E+02	4.91000E+02	4.98000E+02	4.88000E+02	4.84000E+02	4.92000E+02	4.90000E+02	4.96000E+02	4.87000E+02	4.88000E+02	4.87000E+02	4.98000E+02	4.93000E+02	4.92000E+02	4.97000E+02	4.99000E+02	4.92000E+02	4.92000E+02	4.93000E+02	4.94000E+02	4.98000E+02	4.92000E+02	4.95000E+02	4.95000E+02	5.02000E+02	4.98000E+02	4.91000E+02	5.00000E+02	4.95000E+02	4.94000E+02	4.93000E+02	4.98000E+02	4.86000E+02	4.98000E+02	4.95000E+02	4.99000E+02
1.44944E+03	4.88000E+02	4.86000E+02	4.83000E+02	4.94000E+02	4.85000E+02	4.92000E+02	4.87000E+02	4.88000E+02	4.91000E+02	4.87000E+02	4.91000E+02	4.81000E+02	4.93000E+02	4.94000E+02	4.91000E+02	4.85000E+02	4.98000E+02	4.95000E+02	4.92000E+02	4.87000E+02	4.99000E+02	4.95000E+02	4.96000E+02	4.95000E+02	4.86000E+02	5.02000E+02	4.91000E+02	4.94000E+02	4.97000E+02	4.91000E+02	4.96000E+02	4.91000E+02	4.93000E+02	4.81000E+02	4.98000E+02	5.02000E+02	4.94000E+02	4.94000E+02	4.85000E+02	4.95000E+02	4.91000E+02	5.02000E+02	4.94000E+02	4.95000E+02	4.96000E+02	4.88000E+02	4.95000E+02	5.14000E+02	4.93000E+02
1.45192E+03	4.77000E+02	4.88000E+02	4.90000E+02	4.84000E+02	4.82000E+02	4.85000E+02	4.88000E+02	4.82000E+02	4.80000E+02	4.82000E+02	4.78000E+02	4.90000E+02	4.90000E+02	4.81000E+02	4.88000E+02	4.85000E+02	4.88000E+02	4.85000E+02	4.84000E+02	4.84000E+02	4.82000E+02	4.86000E+02	4.83000E+02	4.83000E+02	4.86000E+02	4.88000E+02	4.84000E+02	4.95000E+02	4.91000E+02	4.89000E+02	4.93000E+02	4.94000E+02	4.92000E+02	4.98000E+02	4.92000E+02	4.87000E+02	4.85000E+02	4.91000E+02	4.98000E+02	4.93000E+02	4.92000E+02	4.90000E+02	4.95000E+02	4.92000E+02	4.98000E+02	4.86000E+02	4.92000E+02	4.91000E+02	4.94000E+02
1.45439E+03	4.96000E+02	4.91000E+02	4.89000E+02	4.89000E+02	4.84000E+02	5.00000E+02	4.89000E+02	4.87000E+02	4.93000E+02	4.92000E+02	4.95000E+02	4.95000E+02	4.94000E+02	4.84000E+02	4.84000E+02	4.83000E+02	4.87000E+02	4.89000E+02	4.93000E+02	4.88000E+02	4.96000E+02	4.83000E+02	4.94000E+02	4.90000E+02	4.93000E+02	4.94000E+02	4.87000E+02	4.92000E+02	4.84000E+02	4.90000E+02	4.93000E+02	4.90000E+02	4.92000E+02	5.05000E+02	4.94000E+02	5.01000E+02	5.01000E+02	4.93000E+02	4.96000E+02	4.90000E+02	5.01000E+02	4.96000E+02	4.93000E+02	4.98000E+02	4.95000E+02	5.05000E+02	4.89000E+02	5.07000E+02	4.96000E+02
1.45686E+03	4.85000E+02	4.98000E+02	4.89000E+02	4.93000E+02	4.92000E+02	4.97000E+02	4.84000E+02	4.81000E+02	4.85000E+02	4.90000E+02	4.87000E+02	4.88000E+02	4.89000E+02	4.91000E+02	4.94000E+02	4.98000E+02	4.97000E+02	4.86000E+02	4.85000E+02	4.91000E+02	4.85000E+02	4.99000E+02	5.03000E+02	4.95000E+02	4.86000E+02	4.86000E+02	4.91000E+02	4.98000E+02	5.05000E+02	4.92000E+02	5.02000E+02	4.91000E+02	5.08000E+02	4.98000E+02	4.91000E+02	5.04000E+02	4.96000E+02	4.97000E+02	5.02000E+02	5.03000E+02	5.02000E+02	4.95000E+02	5.00000E+02	5.00000E+02	5.05000E+02	5.01000E+02	5.01000E+02	4.93000E+02	4.97000E+02
1.45933E+03	4.92000E+02	4.91000E+02	4.99000E+02	4.97000E+02	4.99000E+02	4.93000E+02	4.92000E+02	4.99000E+02	4.91000E+02	4.87000E+02	4.90000E+02	4.95000E+02	5.01000E+02	4.91000E+02	4.97000E+02	4.86000E+02	4.88000E+02	4.85000E+02	5.01000E+02	4.96000E+02	4.91000E+02	4.94000E+02	4.90000E+02	4.91000E+02	4.88000E+02	4.96000E+02	4.95000E+02	5.00000E+02	4.92000E+02	4.96000E+02	4.96000E+02	4.95000E+02	4.98000E+02	4.98000E+02	5.01000E+02	4.89000E+02	4.97000E+02	5.04000E+02	5.01000E+02	5.04000E+02	4.98000E+02	5.03000E+02	5.02000E+02	5.04000E+02	4.91000E+02	4.94000E+02	5.04000E+02	4.94000E+02	4.99000E+02
1.46180E+03	4.86000E+02	4.91000E+02	4.87000E+02	4.92000E+02	4.88000E+02	4.88000E+02	4.90000E+02	4.93000E+02	4.84000E+02	4.91000E+02	4.90000E+02	4.88000E+02	4.90000E+02	4.85000E+02	4.86000E+02	4.85000E+02	4.91000E+02	4.92000E+02	4.97000E+02	4.91000E+02	4.90000E+02	4.92000E+02	4.99000E+02	4.88000E+02	4.90000E+02	5.07000E+02	4.95000E+02	5.02000E+02	4.90000E+02	4.88000E+02	4.94000E+02	4.95000E+02	4.96000E+02	4.95000E+02	5.04000E+02	4.93000E+02	4.96000E+02	5.04000E+02	5.08000E+02	4.97000E+02	4.98000E+02	4.91000E+02	5.02000E+02	4.96000E+02	5.00000E+02	4.95000E+02	5.06000E+02	5.06000E+02	5.02000E+02
1.46427E+03	4.89000E+02	4.95000E+02	4.93000E+02	4.93000E+02	4.87000E+02	4.97000E+02	4.88000E+02	4.92000E+02	4.90000E+02	4.93000E+02	4.96000E+02	4.96000E+02	4.94000E+02	4.94000E+02	4.84000E+02	4.88000E+02	4.90000E+02	4.99000E+02	4.92000E+02	4.90000E+02	4.80000E+02	4.98000E+02	4.82000E+02	4.95000E+02	4.91000E+02	4.99000E+02	4.94000E+02	4.92000E+02	5.02000E+02	5.02000E+02	4.94000E+02	5.06000E+02	4.94000E+02	5.03000E+02	4.86000E+02	4.93000E+02	4.98000E+02	5.00000E+02	4.98000E+02	4.99000E+02	4.99000E+02	4.90000E+02	5.02000E+02	5.00000E+02	4.95000E+02	4.93000E+02	4.93000E+02	5.05000E+02	5.03000E+02
1.46673E+03	4.89000E+02	4.93000E+02	4.91000E+02	4.86000E+02	4.87000E+02	4.85000E+02	4.92000E+02	4.89000E+02	4.93000E+02	4.86000E+02	4.86000E+02	4.85000E+02	4.93000E+02	4.92000E+02	4.87000E+02	4.88000E+02	4.84000E+02	4.91000E+02	4.92000E+02	4.86000E+02	4.92000E+02	4.86000E+02	4.90000E+02	4.95000E+02	4.88000E+02	4.91000E+02	4.97000E+02	4.88000E+02	4.93000E+02	4.88000E+02	4.91000E+02	4.99000E+02	4.96000E+02	4.92000E+02	4.96000E+02	4.88000E+02	4.95000E+02	5.05000E+02	4.91000E+02	5.00000E+02	4.88000E+02	4.95000E+02	4.91000E+02	4.92000E+02	5.01000E+02	4.94000E+02	4.96000E+02	4.96000E+02	4.94000E+02
1.46920E+03	4.91000E+02	4.86000E+02	4.93000E+02	4.86000E+02	4.80000E+02	4.87000E+02	4.88000E+02	4.88000E+02	4.89000E+02	4.92000E+02	4.86000E+02	4.86000E+02	4.95000E+02	4.87000E+02	4.89000E+02	4.89000E+02	4.87000E+02	4.92000E+02	4.88000E+02	4.93000E+02	4.94000E+02	4.84000E+02	4.91000E+02	4.86000E+02	4.89000E+02	4.86000E+02	4.91000E+02	4.94000E+02	4.82000E+02	4.87000E+02	4.98000E+02	4.95000E+02	4.96000E+02	4.99000E+02	4.96000E+02	4.92000E+02	4.93000E+02	4.92000E+02	5.00000E+02	4.91000E+02	4.95000E+02	4.87000E+02	4.95000E+02	4.91000E+02	4.94000E+02	5.00000E+02	5.02000E+02	4.97000E+02	4.96000E+02
1.47167E+03	4.98000E+02	4.96000E+02	4.94000E+02	4.95000E+02	5.00000E+02	4.89000E+02	4.94000E+02	5.00000E+02	5.08000E+02	4.93000E+02	4.95000E+02	4.90000E+02	4.92000E+02	4.96000E+02	4.96000E+02	4.92000E+02	4.96000E+02	4.93000E+02	4.90000E+02	4.97000E+02	4.86000E+02	4.94000E+02	4.91000E+02	4.89000E+02	5.02000E+02	4.93000E+02	4.91000E+02	4.92000E+02	4.90000E+02	4.96000E+02	4.89000E+02	4.92000E+02	5.06000E+02	5.00000E+02	5.02000E+02	4.93000E+02	5.00000E+02	5.02000E+02	4.96000E+02	5.02000E+02	4.96000E+02	4.96000E+02	5.01000E+02	4.99000E+02	4.98000E+02	4.95000E+02	5.04000E+02	5.00000E+02	4.95000E+02
1.47413E+03	4.88000E+02	4.88000E+02	4.99000E+02	4.95000E+02	4.84000E+02	4.92000E+02	4.83000E+02	4.94000E+02	4.95000E+02	4.88000E+02	4.92000E+02	4.99000E+02	4.88000E+02	4.94000E+02	4.92000E+02	4.98000E+02	4.93000E+02	4.91000E+02	4.97000E+02	4.94000E+02	4.90000E+02	4.91000E+02	4.88000E+02	4.97000E+02	4.89000E+02	4.90000E+02	4.85000E+02	4.93000E+02	4.91000E+02	5.00000E+02	4.99000E+02	4.90000E+02	4.96000E+02	4.98000E+02	5.06000E+02	4.97000E+02	5.00000E+02	5.00000E+02	4.95000E+02	4.99000E+02	5.00000E+02	4.92000E+02	4.95000E+02	4.99000E+02	4.97000E+02	4.95000E+02	5.02000E+02	4.99000E+02	4.99000E+02
1.47660E+03	4.91000E+02	4.90000E+02	4.88000E+02	4.84000E+02	4.96000E+02	4.93000E+02	4.89000E+02	4.88000E+02	4.92000E+02	4.88000E+02	4.93000E+02	4.95000E+02	4.94000E+02	4.90000E+02	4.97000E+02	4.94000E+02	4.86000E+02	4.95000E+02	4.87000E+02	4.90000E+02	4.95000E+02	4.97000E+02	4.92000E+02	4.79000E+02	4.97000E+02	4.90000E+02	4.92000E+02	4.90000E+02	4.94000E+02	4.95000E+02	5.01000E+02	5.00000E+02	4.99000E+02	4.96000E+02	4.97000E+02	4.97000E+02	5.00000E+02	4.99000E+02	4.96000E+02	4.99000E+02	5.05000E+02	4.99000E+02	4.98000E+02	4.95000E+02	4.97000E+02	4.99000E+02	4.97000E+02	4.99000E+02	5.01000E+02
1.47906E+03	4.92000E+02	4.93000E+02	4.91000E+02	4.91000E+02	4.90000E+02	4.91000E+02	4.82000E+02	4.94000E+02	4.94000E+02	4.87000E+02	4.94000E+02	5.01000E+02	4.92000E+02	4.96000E+02	4.90000E+02	4.89000E+02	4.99000E+02	4.95000E+02	4.93000E+02	4.92000E+02	4.86000E+02	4.98000E+02	5.01000E+02	5.01000E+02	5.01000E+02	4.98000E+02	4.92000E+02	4.95000E+02	5.00000E+02	4.90000E+02	5.11000E+02	4.91000E+02	4.97000E+02	4.99000E+02	4.95000E+02	4.99000E+02	5.01000E+02	5.03000E+02	5.01000E+02	5.02000E+02	5.07000E+02	5.06000E+02	5.08000E+02	5.00000E+02	5.01000E+02	5.04000E+02	5.07000E+02	5.06000E+02	5.03000E+02
1.48152E+03	4.87000E+02	4.85000E+02	4.89000E+02	4.88000E+02	4.88000E+02	4.95000E+02	4.87000E+02	4.93000E+02	4.84000E+02	4.86000E+02	4.84000E+02	4.92000E+02	4.85000E+02	5.02000E+02	4.90000E+02	4.89000E+02	4.88000E+02	4.86000E+02	4.82000E+02	4.85000E+02	4.94000E+02	4.91000E+02	4.93000E+02	4.90000E+02	4.90000E+02	4.84000E+02	4.81000E+02	5.00000E+02	4.91000E+02	4.96000E+02	4.91000E+02	4.98000E+02	4.87000E+02	4.89000E+02	4.96000E+02	4.95000E+02	4.98000E+02	4.95000E+02	4.94000E+02	4.94000E+02	4.98000E+02	4.88000E+02	4.97000E+02	4.97000E+02	4.90000E+02	4.95000E+02	4.93000E+02	4.94000E+02	5.03000E+02
1.48399E+03	4.94000E+02	4.90000E+02	4.93000E+02	4.85000E+02	4.84000E+02	4.95000E+02	4.87000E+02	4.96000E+02	4.88000E+02	4.86000E+02	4.85000E+02	4.87000E+02	4.87000E+02	4.88000E+02	4.92000E+02	4.90000E+02	4.86000E+02	4.91000E+02	4.90000E+02	5.05000E+02	5.03000E+02	4.89000E+02	4.89000E+02	4.93000E+02	4.98000E+02	4.91000E+02	4.93000E+02	5.00000E+02	4.98000E+02	4.94000E+02	4.87000E+02	4.97000E+02	4.95000E+02	5.07000E+02	4.94000E+02	4.95000E+02	5.03000E+02	4.94000E+02	4.91000E+02	4.91000E+02	4.93000E+02	5.00000E+02	5.00000E+02	5.00000E+02	4.85000E+02	5.02000E+02	4.94000E+02	4.93000E+02	4.92000E+02
1.48645E+03	4.84000E+02	4.96000E+02	5.04000E+02	4.97000E+02	4.84000E+02	4.98000E+02	4.91000E+02	4.87000E+02	5.10000E+02	5.01000E+02	4.93000E+02	4.88000E+02	4.93000E+02	4.95000E+02	4.91000E+02	4.93000E+02	4.82000E+02	4.98000E+02	4.97000E+02	4.94000E+02	4.97000E+02	4.95000E+02	4.94000E+02	4.86000E+02	4.96000E+02	4.95000E+02	4.94000E+02	4.94000E+02	5.02000E+02	4.90000E+02	4.95000E+02	4.98000E+02	4.91000E+02	5.06000E+02	5.08000E+02	4.99000E+02	4.99000E+02	5.07000E+02	4.86000E+02	4.92000E+02	4.97000E+02	5.03000E+02	4.94000E+02	4.96000E+02	4.96000E+02	5.01000E+02	4.92000E+02	4.91000E+02	4.94000E+02
1.48891E+03	4.81000E+02	4.91000E+02	4.94000E+02	4.91000E+02	4.84000E+02	4.92000E+02	4.93000E+02	4.81000E+02	4.89000E+02	4.88000E+02	4.97000E+02	4.94000E+02	4.85000E+02	4.89000E+02	4.96000E+02	4.89000E+02	4.98000E+02	4.97000E+02	4.94000E+02	4.86000E+02	4.94000E+02	4.82000E+02	4.97000E+02	5.00000E+02	4.93000E+02	4.99000E+02	4.93000E+02	4.95000E+02	4.94000E+02	4.96000E+02	4.90000E+02	5.01000E+02	4.87000E+02	4.91000E+02	5.05000E+02	4.92000E+02	4.91000E+02	5.01000E+02	4.98000E+02	4.93000E+02	5.04000E+02	5.02000E+02	5.05000E+02	4.99000E+02	4.91000E+02	4.96000E+02	5.03000E+02	4.91000E+02	5.01000E+02
1.49137E+03	4.90000E+02	4.96000E+02	4.95000E+02	4.93000E+02	4.88000E+02	4.98000E+02	4.88000E+02	4.90000E+02	4.91000E+02	4.89000E+02	4.93000E+02	4.84000E+02	4.90000E+02	4.94000E+02	4.90000E+02	4.95000E+02	5.05000E+02	4.92000E+02	4.95000E+02	4.88000E+02	4.82000E+02	4.92000E+02	4.89000E+02	5.00000E+02	4.97000E+02	4.86000E+02	4.89000E+02	4.88000E+02	4.94000E+02	4.92000E+02	4.97000E+02	4.98000E+02	4.93000E+02	4.93000E+02	5.00000E+02	4.95000E+02	4.90000E+02	4.99000E+02	4.89000E+02	4.99000E+02	4.94000E+02	4.95000E+02	5.01000E+02	5.03000E+02	4.89000E+02	4.93000E+02	5.02000E+02	4.96000E+02	4.93000E+02
1.49383E+03	4.98000E+02	4.89000E+02	4.90000E+02	4.90000E+02	4.96000E+02	5.00000E+02	4.92000E+02	4.80000E+02	4.99000E+02	4.99000E+02	5.01000E+02	4.97000E+02	4.91000E+02	4.98000E+02	4.87000E+02	4.86000E+02	4.93000E+02	4.88000E+02	4.94000E+02	4.91000E+02	5.02000E+02	5.02000E+02	5.04000E+02	4.94000E+02	4.88000E+02	4.97000E+02	5.00000E+02	4.89000E+02	5.00000E+02	4.96000E+02	5.02000E+02	5.06000E+02	4.98000E+02	5.00000E+02	4.91000E+02	5.03000E+02	5.01000E+02	4.94000E+02	4.98000E+02	5.00000E+02	5.04000E+02	5.02000E+02	5.11000E+02	5.01000E+02	4.97000E+02	4.92000E+02	5.01000E+02	4.91000E+02	4.94000E+02
1.49629E+03	4.92000E+02	4.93000E+02	4.95000E+02	4.91000E+02	4.90000E+02	4.93000E+02	4.80000E+02	4.97000E+02	4.89000E+02	4.85000E+02	4.84000E+02	4.93000E+02	4.89000E+02	4.92000E+02	4.92000E+02	4.96000E+02	4.92000E+02	4.91000E+02	4.99000E+02	4.90000E+02	5.03000E+02	4.84000E+02	4.90000E+02	5.02000E+02	4.94000E+02	4.97000E+02	4.84000E+02	4.94000E+02	4.87000E+02	4.97000E+02	4.94000E+02	4.95000E+02	4.99000E+02	5.01000E+02	4.89000E+02	4.92000E+02	4.95000E+02	4.96000E+02	5.01000E+02	4.92000E+02	4.98000E+02	4.96000E+02	4.97000E+02	4.96000E+02	4.92000E+02	4.93000E+02	4.98000E+02	5.02000E+02	5.00000E+02
1.49874E+03	4.99000E+02	4.95000E+02	4.88000E+02	4.98000E+02	4.88000E+02	4.87000E+02	4.95000E+02	4.94000E+02	4.83000E+02	5.00000E+02	4.90000E+02	4.98000E+02	4.98000E+02	4.85000E+02	4.95000E+02	5.00000E+02	4.93000E+02	5.01000E+02	4.93000E+02	4.97000E+02	4.90000E+02	4.95000E+02	4.92000E+02	4.86000E+02	4.94000E+02	4.89000E+02	4.98000E+02	4.97000E+02	4.99000E+02	4.97000E+02	4.92000E+02	4.96000E+02	4.88000E+02	4.99000E+02	5.09000E+02	5.00000E+02	4.94000E+02	5.00000E+02	5.02000E+02	4.93000E+02	5.05000E+02	5.01000E+02	4.95000E+02	4.96000E+02	4.99000E+02	4.90000E+02	5.01000E+02	4.95000E+02	4.97000E+02
1.50120E+03	4.94000E+02	4.95000E+02	4.93000E+02	4.91000E+02	4.88000E+02	4.94000E+02	4.90000E+02	4.87000E+02	4.92000E+02	4.87000E+02	4.83000E+02	4.80000E+02	4.88000E+02	4.98000E+02	4.82000E+02	4.96000E+02	4.89000E+02	4.90000E+02	4.87000E+02	4.93000E+02	4.89000E+02	4.93000E+02	4.90000E+02	4.92000E+02	4.84000E+02	4.89000E+02	4.94000E+02	4.91000E+02	4.95000E+02	4.96000E+02	4.93000E+02	5.01000E+02	5.01000E+02	4.94000E+02	4.98000E+02	4.90000E+02	5.01000E+02	5.02000E+02	5.01000E+02	4.99000E+02	4.94000E+02	5.00000E+02	4.95000E+02	4.98000E+02	5.02000E+02	4.97000E+02	4.94000E+02	4.91000E+02	4.89000E+02
1.50366E+03	4.81000E+02	4.88000E+02	5.00000E+02	4.86000E+02	4.86000E+02	4.90000E+02	4.87000E+02	4.79000E+02	4.92000E+02	4.94000E+02	4.88000E+02	4.86000E+02	4.91000E+02	4.87000E+02	4.90000E+02	4.86000E+02	4.92000E+02	4.88000E+02	4.92000E+02	4.84000E+02	4.87000E+02	4.87000E+02	4.97000E+02	4.90000E+02	4.88000E+02	4.89000E+02	4.85000E+02	4.93000E+02	5.01000E+02	4.90000E+02	4.99000E+02	4.94000E+02	4.99000E+02	5.02000E+02	4.94000E+02	4.95000E+02	4.98000E+02	4.99000E+02	4.99000E+02	4.93000E+02	4.89000E+02	4.99000E+02	4.94000E+02	4.97000E+02	5.00000E+02	4.90000E+02	4.88000E+02	4.96000E+02	4.93000E+02
1.50611E+03	5.01000E+02	4.96000E+02	5.03000E+02	5.01000E+02	4.91000E+02	5.00000E+02	4.94000E+02	4.95000E+02	4.88000E+02	4.88000E+02	4.89000E+02	4.88000E+02	4.93000E+02	4.91000E+02	5.06000E+02	4.96000E+02	4.91000E+02	4.99000E+02	4.99000E+02	4.98000E+02	4.85000E+02	4.93000E+02	4.89000E+02	4.92000E+02	4.92000E+02	5.01000E+02	4.86000E+02	4.91000E+02	5.02000E+02	5.10000E+02	5.02000E+02	5.10000E+02	4.92000E+02	4.98000E+02	4.92000E+02	5.06000E+02	5.01000E+02	5.11000E+02	5.07000E+02	4.99000E+02	5.05000E+02	4.95000E+02	5.03000E+02	4.97000E+02	4.99000E+02	5.00000E+02	4.97000E+02	4.98000E+02	5.06000E+02
1.50857E+03	4.91000E+02	4.85000E+02	4.92000E+02	4.93000E+02	4.94000E+02	4.93000E+02	4.90000E+02	4.88000E+02	4.93000E+02	4.96000E+02	4.91000E+02	4.89000E+02	4.90000E+02	4.94000E+02	4.80000E+02	4.85000E+02	4.82000E+02	4.94000E+02	4.96000E+02	4.86000E+02	4.96000E+02	4.88000E+02	4.97000E+02	4.91000E+02	4.86000E+02	4.89000E+02	4.91000E+02	4.91000E+02	5.00000E+02	4.99000E+02	4.94000E+02	4.96000E+02	5.00000E+02	4.95000E+02	4.99000E+02	4.98000E+02	4.98000E+02	4.99000E+02	4.97000E+02	5.05000E+02	4.98000E+02	4.99000E+02	5.03000E+02	4.93000E+02	5.01000E+02	5.06000E+02	4.85000E+02	4.93000E+02	4.85000E+02
1.51102E+03	4.89000E+02	4.90000E+02	4.93000E+02	4.98000E+02	4.92000E+02	4.98000E+02	5.00000E+02	4.96000E+02	4.93000E+02	4.91000E+02	4.88000E+02	4.96000E+02	4.97000E+02	4.89000E+02	4.96000E+02	4.90000E+02	4.95000E+02	4.95000E+02	5.03000E+02	5.00000E+02	4.97000E+02	4.90000E+02	4.98000E+02	4.89000E+02	4.97000E+02	4.87000E+02	4.95000E+02	4.97000E+02	4.92000E+02	5.01000E+02	4.97000E+02	4.94000E+02	5.02000E+02	5.06000E+02	4.99000E+02	5.07000E+02	5.02000E+02	5.01000E+02	5.05000E+02	5.09000E+02	5.01000E+02	4.94000E+02	4.91000E+02	5.07000E+02	4.97000E+02	5.00000E+02	4.97000E+02	4.97000E+02	4.95000E+02
1.51347E+03	4.97000E+02	4.86000E+02	4.98000E+02	4.93000E+02	4.90000E+02	4.90000E+02	4.90000E+02	4.83000E+02	4.94000E+02	4.99000E+02	4.86000E+02	4.96000E+02	4.82000E+02	4.89000E+02	4.87000E+02	4.90000E+02	4.92000E+02	4.94000E+02	4.86000E+02	4.97000E+02	4.92000E+02	4.88000E+02	4.90000E+02	4.90000E+02	4.93000E+02	4.94000E+02	4.97000E+02	4.99000E+02	4.99000E+02	5.02000E+02	4.98000E+02	4.84000E+02	4.94000E+02	5.02000E+02	4.97000E+02	4.90000E+02	5.05000E+02	4.99000E+02	4.90000E+02	4.93000E+02	4.96000E+02	4.91000E+02	4.92000E+02	5.02000E+02	4.90000E+02	5.02000E+02	4.95000E+02	4.92000E+02	5.05000E+02
1.51593E+03	4.92000E+02	4.92000E+02	4.92000E+02	4.87000E+02	4.91000E+02	4.94000E+02	4.91000E+02	4.85000E+02	4.84000E+02	4.90000E+02	4.86000E+02	4.90000E+02	4.92000E+02	4.89000E+02	4.89000E+02	4.90000E+02	4.94000E+02	4.93000E+02	4.93000E+02	4.89000E+02	4.93000E+02	4.94000E+02	4.88000E+02	4.89000E+02	4.94000E+02	4.94000E+02	4.94000E+02	4.94000E+02	4.88000E+02	4.95000E+02	4.94000E+02	4.99000E+02	4.91000E+02	5.02000E+02	4.99000E+02	4.99000E+02	4.96000E+02	4.95000E+02	4.95000E+02	4.98000E+02	4.92000E+02	5.01000E+02	4.96000E+02	4.91000E+02	5.02000E+02	5.00000E+02	5.07000E+02	4.99000E+02	5.03000E+02
1.51838E+03	4.84000E+02	4.88000E+02	4.95000E+02	4.92000E+02	4.96000E+02	4.88000E+02	4.89000E+02	4.87000E+02	4.95000E+02	4.93000E+02	4.89000E+02	4.87000E+02	4.95000E+02	5.05000E+02	4.85000E+02	4.89000E+02	4.85000E+02	4.89000E+02	4.91000E+02	4.91000E+02	4.96000E+02	4.93000E+02	4.86000E+02	4.86000E+02	4.91000E+02	4.89000E+02	4.87000E+02	4.98000E+02	4.87000E+02	5.02000E+02	4.89000E+02	4.98000E+02	4.99000E+02	4.95000E+02	4.97000E+02	4.98000E+02	4.93000E+02	4.96000E+02	5.05000E+02	4.91000E+02	4.91000E+02	4.93000E+02	4.94000E+02	4.99000E+02	4.97000E+02	5.07000E+02	4.93000E+02	4.94000E+02	4.89000E+02
1.52083E+03	4.92000E+02	4.98000E+02	4.92000E+02	4.91000E+02	4.87000E+02	4.96000E+02	4.95000E+02	4.94000E+02	4.91000E+02	4.92000E+02	4.90000E+02	4.98000E+02	5.02000E+02	4.94000E+02	4.90000E+02	4.90000E+02	4.90000E+02	4.99000E+02	4.90000E+02	4.90000E+02	4.98000E+02	4.95000E+02	5.04000E+02	4.97000E+02	4.95000E+02	4.96000E+02	4.95000E+02	5.00000E+02	4.97000E+02	4.94000E+02	5.03000E+02	4.97000E+02	5.07000E+02	5.04000E+02	4.95000E+02	5.02000E+02	4.97000E+02	5.05000E+02	5.01000E+02	5.00000E+02	5.04000E+02	5.11000E+02	4.98000E+02	4.98000E+02	4.99000E+02	5.06000E+02	5.08000E+02	5.08000E+02	5.09000E+02
1.52328E+03	4.94000E+02	4.89000E+02	5.03000E+02	5.01000E+02	4.96000E+02	4.92000E+02	4.97000E+02	4.92000E+02	4.91000E+02	4.92000E+02	4.86000E+02	4.88000E+02	4.88000E+02	4.92000E+02	4.84000E+02	4.95000E+02	4.96000E+02	4.94000E+02	4.89000E+02	4.97000E+02	4.95000E+02	4.92000E+02	4.91000E+02	4.97000E+02	4.93000E+02	5.00000E+02	4.98000E+02	4.95000E+02	5.02000E+02	4.97000E+02	4.95000E+02	4.96000E+02	4.99000E+02	4.91000E+02	5.01000E+02	4.96000E+02	4.98000E+02	4.97000E+02	4.96000E+02	5.01000E+02	5.03000E+02	4.94000E+02	4.98000E+02	5.08000E+02	4.98000E+02	4.90000E+02	4.99000E+02	5.02000E+02	4.96000E+02
1.52573E+03	4.91000E+02	4.93000E+02	4.92000E+02	4.95000E+02	4.84000E+02	4.84000E+02	4.90000E+02	4.85000E+02	4.81000E+02	4.90000E+02	4.91000E+02	4.90000E+02	4.85000E+02	4.90000E+02	4.90000E+02	4.91000E+02	4.91000E+02	4.92000E+02	4.92000E+02	4.90000E+02	4.95000E+02	4.92000E+02	4.99000E+02	4.90000E+02	4.88000E+02	4.95000E+02	4.95000E+02	4.92000E+02	4.98000E+02	4.96000E+02	5.02000E+02	4.95000E+02	4.97000E+02	4.86000E+02	5.00000E+02	5.03000E+02	5.00000E+02	4.87000E+02	4.95000E+02	5.01000E+02	4.97000E+02	4.93000E+02	4.96000E+02	4.94000E+02	4.99000E+02	4.96000E+02	4.99000E+02	4.96000E+02	4.95000E+02
1.52818E+03	4.91000E+02	4.89000E+02	4.99000E+02	4.98000E+02	4.94000E+02	4.88000E+02	4.84000E+02	4.92000E+02	4.88000E+02	4.91000E+02	4.91000E+02	4.86000E+02	4.91000E+02	4.95000E+02	4.89000E+02	4.94000E+02	4.99000E+02	4.95000E+02	4.91000E+02	4.99000E+02	4.95000E+02	4.91000E+02	4.85000E+02	4.95000E+02	4.91000E+02	4.98000E+02	4.92000E+02	4.95000E+02	4.92000E+02	5.00000E+02	5.00000E+02	5.03000E+02	5.01000E+02	5.04000E+02	5.00000E+02	4.98000E+02	4.95000E+02	5.01000E+02	4.96000E+02	5.00000E+02	4.95000E+02	5.07000E+02	4.97000E+02	5.06000E+02	5.01000E+02	5.00000E+02	5.10000E+02	5.01000E+02	5.04000E+02
1.53063E+03	4.94000E+02	4.94000E+02	4.97000E+02	4.92000E+02	4.99000E+02	4.91000E+02	4.94000E+02	4.88000E+02	4.91000E+02	4.99000E+02	4.86000E+02	4.92000E+02	4.91000E+02	4.93000E+02	4.98000E+02	4.95000E+02	4.87000E+02	4.89000E+02	4.85000E+02	4.91000E+02	4.95000E+02	4.85000E+02	4.95000E+02	5.00000E+02	4.94000E+02	4.91000E+02	4.94000E+02	4.85000E+02	4.91000E+02	4.95000E+02	4.95000E+02	4.96000E+02	4.93000E+02	4.93000E+02	5.02000E+02	4.95000E+02	4.98000E+02	4.91000E+02	5.00000E+02	4.96000E+02	4.95000E+02	5.00000E+02	4.92000E+02	5.02000E+02	4.91000E+02	4.92000E+02	4.97000E+02	4.98000E+02	5.06000E+02
1.53307E+03	4.99000E+02	4.87000E+02	4.92000E+02	4.83000E+02	4.84000E+02	4.92000E+02	4.85000E+02	4.89000E+02	4.93000E+02	4.95000E+02	4.91000E+02	4.90000E+02	4.86000E+02	4.92000E+02	4.85000E+02	4.91000E+02	4.87000E+02	4.91000E+02	4.92000E+02	4.89000E+02	4.81000E+02	4.89000E+02	4.94000E+02	4.92000E+02	4.98000E+02	4.98000E+02	4.92000E+02	4.93000E+02	4.98000E+02	4.90000E+02	4.89000E+02	4.88000E+02	4.96000E+02	5.06000E+02	4.90000E+02	4.96000E+02	5.05000E+02	4.99000E+02	5.02000E+02	4.99000E+02	5.00000E+02	4.93000E+02	4.89000E+02	4.96000E+02	4.96000E+02	5.04000E+02	4.89000E+02	4.95000E+02	4.93000E+02
1.53552E+03	4.89000E+02	4.84000E+02	4.84000E+02	4.81000E+02	4.88000E+02	4.87000E+02	4.87000E+02	4.78000E+02	4.84000E+02	4.86000E+02	4.82000E+02	4.90000E+02	4.94000E+02	4.95000E+02	4.91000E+02	4.86000E+02	4.89000E+02	4.92000E+02	4.91000E+02	4.89000E+02	4.85000E+02	4.88000E+02	4.89000E+02	4.82000E+02	4.95000E+02	4.97000E+02	4.86000E+02	4.84000E+02	4.87000E+02	4.95000E+02	4.89000E+02	4.92000E+02	4.98000E+02	4.95000E+02	4.98000E+02	4.91000E+02	4.97000E+02	4.93000E+02	5.06000E+02	4.84000E+02	4.98000E+02	5.01000E+02	4.98000E+02	5.02000E+02	4.93000E+02	4.93000E+02	4.99000E+02	4.95000E+02	4.96000E+02
1.53796E+03	4.87000E+02	4.98000E+02	4.90000E+02	4.89000E+02	4.92000E+02	4.87000E+02	4.95000E+02	4.90000E+02	4.92000E+02	4.99000E+02	4.91000E+02	4.87000E+02	4.98000E+02	4.88000E+02	4.92000E+02	4.96000E+02	4.94000E+02	4.88000E+02	4.92000E+02	4.92000E+02	4.90000E+02	5.02000E+02	4.99000E+02	4.96000E+02	4.94000E+02	4.94000E+02	4.94000E+02	4.92000E+02	5.01000E+02	5.01000E+02	4.97000E+02	4.89000E+02	5.06000E+02	5.03000E+02	4.97000E+02	4.91000E+02	5.00000E+02	4.97000E+02	5.05000E+02	4.98000E+02	4.94000E+02	5.04000E+02	5.03000E+02	4.90000E+02	4.96000E+02	4.98000E+02	4.98000E+02	4.87000E+02	4.98000E+02
1.54041E+03	4.92000E+02	4.96000E+02	4.92000E+02	4.89000E+02	4.95000E+02	5.03000E+02	4.98000E+02	5.04000E+02	4.91000E+02	4.98000E+02	4.89000E+02	4.96000E+02	4.82000E+02	4.92000E+02	4.90000E+02	4.87000E+02	4.97000E+02	5.03000E+02	4.94000E+02	4.95000E+02	4.89000E+02	5.01000E+02	4.95000E+02	4.94000E+02	4.94000E+02	4.97000E+02	4.99000E+02	5.08000E+02	4.95000E+02	4.98000E+02	4.93000E+02	5.01000E+02	5.00000E+02	5.02000E+02	5.01000E+02	4.99000E+02	5.00000E+02	4.96000E+02	4.97000E+02	5.09000E+02	5.01000E+02	5.05000E+02	4.93000E+02	4.96000E+02	4.92000E+02	4.95000E+02	5.01000E+02	5.04000E+02	4.92000E+02
1.54285E+03	5.01000E+02	4.97000E+02	4.93000E+02	4.92000E+02	5.04000E+02	5.01000E+02	5.01000E+02	5.06000E+02	4.93000E+02	4.89000E+02	4.91000E+02	4.96000E+02	4.88000E+02	5.00000E+02	5.01000E+02	4.98000E+02	4.93000E+02	4.89000E+02	4.94000E+02	4.92000E+02	4.93000E+02	4.93000E+02	4.92000E+02	4.97000E+02	4.93000E+02	5.01000E+02	4.97000E+02	4.96000E+02	5.08000E+02	4.95000E+02	5.02000E+02	4.98000E+02	4.96000E+02	4.94000E+02	4.92000E+02	5.00000E+02	5.03000E+02	4.97000E+02	5.06000E+02	5.07000E+02	4.97000E+02	5.05000E+02	5.02000E+02	5.03000E+02	4.95000E+02	5.04000E+02	5.05000E+02	4.98000E+02	5.03000E+02
1.54530E+03	4.89000E+02	4.84000E+02	4.92000E+02	4.86000E+02	4.91000E+02	4.94000E+02	4.84000E+02	4.95000E+02	5.04000E+02	4.86000E+02	4.93000E+02	4.91000E+02	4.94000E+02	4.80000E+02	4.90000E+02	4.93000E+02	4.97000E+02	4.92000E+02	4.90000E+02	4.88000E+02	4.87000E+02	4.89000E+02	4.93000E+02	4.91000E+02	4.96000E+02	4.91000E+02	4.97000E+02	4.88000E+02	5.06000E+02	4.90000E+02	4.96000E+02	4.97000E+02	4.95000E+02	4.95000E+02	4.99000E+02	5.00000E+02	4.95000E+02	5.05000E+02	5.04000E+02	4.98000E+02	5.02000E+02	5.02000E+02	5.01000E+02	5.02000E+02	5.01000E+02	5.05000E+02	4.90000E+02	4.97000E+02	4.98000E+02
1.54774E+03	4.91000E+02	4.93000E+02	4.91000E+02	4.91000E+02	4.93000E+02	4.94000E+02	4.89000E+02	4.94000E+02	4.91000E+02	4.93000E+02	4.87000E+02	5.01000E+02	4.90000E+02	4.97000E+02	4.90000E+02	4.88000E+02	4.88000E+02	4.92000E+02	4.96000E+02	4.89000E+02	4.88000E+02	4.94000E+02	5.03000E+02	4.93000E+02	4.89000E+02	5.03000E+02	4.92000E+02	4.98000E+02	4.94000E+02	4.94000E+02	5.00000E+02	4.90000E+02	4.92000E+02	5.03000E+02	4.99000E+02	5.03000E+02	5.01000E+02	5.02000E+02	5.00000E+02	5.07000E+02	4.95000E+02	4.99000E+02	5.03000E+02	5.00000E+02	4.93000E+02	5.01000E+02	5.03000E+02	4.88000E+02	4.94000E+02
1.55018E+03	4.86000E+02	4.98000E+02	5.03000E+02	5.03000E+02	5.10000E+02	5.04000E+02	5.08000E+02	4.95000E+02	5.03000E+02	4.98000E+02	5.00000E+02	5.07000E+02	4.97000E+02	5.09000E+02	4.95000E+02	5.04000E+02	5.01000E+02	4.90000E+02	5.02000E+02	4.97000E+02	4.99000E+02	4.98000E+02	5.00000E+02	5.09000E+02	4.97000E+02	5.07000E+02	5.08000E+02	5.02000E+02	5.05000E+02	5.07000E+02	5.02000E+02	5.00000E+02	5.13000E+02	5.07000E+02	5.08000E+02	5.07000E+02	5.12000E+02	5.08000E+02	5.08000E+02	5.04000E+02	5.12000E+02	4.99000E+02	5.16000E+02	5.17000E+02	4.98000E+02	5.05000E+02	5.19000E+02	5.16000E+02	5.06000E+02
1.55262E+03	4.89000E+02	4.92000E+02	4.91000E+02	4.88000E+02	4.87000E+02	4.89000E+02	4.86000E+02	4.92000E+02	4.91000E+02	4.94000E+02	4.97000E+02	4.90000E+02	4.88000E+02	4.92000E+02	4.99000E+02	4.84000E+02	4.89000E+02	4.91000E+02	4.97000E+02	4.92000E+02	4.96000E+02	5.01000E+02	4.91000E+02	5.00000E+02	4.95000E+02	4.95000E+02	4.95000E+02	4.99000E+02	4.91000E+02	4.90000E+02	5.01000E+02	4.98000E+02	4.97000E+02	5.07000E+02	5.04000E+02	4.93000E+02	5.12000E+02	5.01000E+02	5.01000E+02	4.94000E+02	5.04000E+02	4.99000E+02	4.95000E+02	5.03000E+02	4.97000E+02	4.98000E+02	5.01000E+02	5.05000E+02	4.91000E+02
1.55506E+03	4.97000E+02	4.87000E+02	4.87000E+02	5.00000E+02	4.91000E+02	4.93000E+02	5.00000E+02	4.90000E+02	4.90000E+02	4.97000E+02	4.85000E+02	5.03000E+02	5.05000E+02	4.93000E+02	4.92000E+02	4.86000E+02	4.93000E+02	4.91000E+02	4.82000E+02	4.98000E+02	4.89000E+02	4.93000E+02	4.92000E+02	4.85000E+02	4.92000E+02	4.94000E+02	4.93000E+02	4.92000E+02	4.92000E+02	4.98000E+02	5.03000E+02	4.93000E+02	4.96000E+02	5.00000E+02	4.89000E+02	4.96000E+02	4.94000E+02	4.99000E+02	4.96000E+02	4.93000E+02	5.00000E+02	4.99000E+02	4.94000E+02	5.06000E+02	5.08000E+02	5.02000E+02	4.95000E+02	4.94000E+02	5.02000E+02
1.55750E+03	4.89000E+02	4.84000E+02	5.03000E+02	4.83000E+02	4.94000E+02	4.89000E+02	4.88000E+02	4.93000E+02	4.87000E+02	4.92000E+02	4.90000E+02	4.85000E+02	4.92000E+02	4.91000E+02	4.89000E+02	4.88000E+02	4.87000E+02	4.90000E+02	4.89000E+02	4.97000E+02	4.94000E+02	4.91000E+02	4.98000E+02	4.95000E+02	4.87000E+02	4.96000E+02	4.88000E+02	4.97000E+02	4.97000E+02	4.93000E+02	4.95000E+02	4.94000E+02	5.01000E+02	4.93000E+02	4.99000E+02	4.98000E+02	5.08000E+02	4.92000E+02	4.94000E+02	4.96000E+02	5.01000E+02	5.00000E+02	4.98000E+02	5.04000E+02	4.94000E+02	4.97000E+02	5.02000E+02	5.03000E+02	5.07000E+02
1.55994E+03	4.95000E+02	4.86000E+02	4.87000E+02	4.93000E+02	4.88000E+02	4.87000E+02	4.85000E+02	4.83000E+02	4.81000E+02	4.83000E+02	4.91000E+02	4.81000E+02	4.89000E+02	4.92000E+02	4.89000E+02	4.91000E+02	4.95000E+02	4.84000E+02	4.98000E+02	4.92000E+02	4.79000E+02	4.84000E+02	4.92000E+02	4.93000E+02	4.89000E+02	4.84000E+02	4.92000E+02	4.96000E+02	4.80000E+02	4.94000E+02	4.93000E+02	4.91000E+02	5.06000E+02	4.90000E+02	4.97000E+02	4.92000E+02	4.93000E+02	5.00000E+02	4.90000E+02	5.04000E+02	5.05000E+02	4.98000E+02	4.93000E+02	5.06000E+02	4.98000E+02	5.01000E+02	4.94000E+02	4.97000E+02	4.92000E+02
1.56238E+03	4.95000E+02	4.90000E+02	4.90000E+02	4.87000E+02	4.95000E+02	4.90000E+02	4.90000E+02	4.93000E+02	4.92000E+02	4.93000E+02	4.96000E+02	4.94000E+02	4.95000E+02	5.01000E+02	4.90000E+02	4.99000E+02	4.98000E+02	5.01000E+02	4.97000E+02	4.89000E+02	4.95000E+02	4.91000E+02	4.95000E+02	4.93000E+02	4.89000E+02	4.91000E+02	5.00000E+02	5.06000E+02	4.91000E+02	5.03000E+02	5.07000E+02	4.93000E+02	5.06000E+02	5.08000E+02	4.94000E+02	5.02000E+02	5.03000E+02	4.98000E+02	4.97000E+02	5.00000E+02	4.98000E+02	4.97000E+02	5.02000E+02	4.96000E+02	5.10000E+02	4.98000E+02	5.02000E+02	5.04000E+02	5.03000E+02
1.56482E+03	4.90000E+02	4.87000E+02	4.84000E+02	4.82000E+02	4.84000E+02	4.86000E+02	4.87000E+02	4.86000E+02	4.82000E+02	4.86000E+02	4.83000E+02	4.89000E+02	4.84000E+02	4.93000E+02	4.94000E+02	4.88000E+02	4.88000E+02	4.84000E+02	4.91000E+02	4.91000E+02	4.84000E+02	4.91000E+02	4.84000E+02	4.89000E+02	4.90000E+02	5.00000E+02	4.91000E+02	4.86000E+02	4.93000E+02	4.93000E+02	4.91000E+02	4.91000E+02	4.94000E+02	4.90000E+02	4.94000E+02	4.90000E+02	4.96000E+02	5.00000E+02	4.96000E+02	4.94000E+02	4.97000E+02	4.97000E+02	4.97000E+02	5.01000E+02	4.94000E+02	4.97000E+02	4.98000E+02	4.94000E+02	4.93000E+02
1.56725E+03	4.94000E+02	4.89000E+02	4.86000E+02	5.01000E+02	4.90000E+02	4.91000E+02	4.88000E+02	4.88000E+02	4.87000E+02	4.95000E+02	4.87000E+02	4.86000E+02	4.91000E+02	4.81000E+02	4.86000E+02	4.90000E+02	4.91000E+02	5.04000E+02	4.84000E+02	5.01000E+02	4.96000E+02	4.92000E+02	4.90000E+02	4.92000E+02	5.02000E+02	4.95000E+02	5.00000E+02	5.06000E+02	5.00000E+02	4.99000E+02	4.97000E+02	4.99000E+02	4.91000E+02	4.89000E+02	4.86000E+02	4.99000E+02	4.98000E+02	4.91000E+02	4.91000E+02	4.95000E+02	4.95000E+02	5.02000E+02	4.93000E+02	5.00000E+02	5.05000E+02	5.03000E+02	5.07000E+02	5.00000E+02	4.98000E+02
1.56969E+03	4.95000E+02	4.80000E+02	4.80000E+02	4.86000E+02	4.92000E+02	4.87000E+02	4.92000E+02	4.89000E+02	4.87000E+02	4.84000E+02	4.85000E+02	4.90000E+02	4.88000E+02	4.90000E+02	4.86000E+02	4.93000E+02	4.93000E+02	4.91000E+02	4.94000E+02	4.89000E+02	4.89000E+02	4.89000E+02	4.96000E+02	4.92000E+02	4.91000E+02	4.92000E+02	4.94000E+02	4.88000E+02	4.92000E+02	5.01000E+02	4.95000E+02	4.97000E+02	4.98000E+02	4.93000E+02	4.99000E+02	4.96000E+02	5.00000E+02	4.85000E+02	5.00000E+02	4.86000E+02	4.95000E+02	4.97000E+02	4.90000E+02	4.97000E+02	5.06000E+02	4.98000E+02	5.00000E+02	4.85000E+02	5.01000E+02
1.57212E+03	4.88000E+02	4.94000E+02	4.89000E+02	4.83000E+02	4.93000E+02	4.86000E+02	4.99000E+02	4.91000E+02	4.87000E+02	4.84000E+02	5.01000E+02	4.89000E+02	4.91000E+02	4.90000E+02	4.90000E+02	4.91000E+02	4.82000E+02	4.92000E+02	4.90000E+02	4.84000E+02	4.93000E+02	4.88000E+02	5.02000E+02	4.90000E+02	4.97000E+02	4.97000E+02	4.96000E+02	4.93000E+02	4.95000E+02	4.93000E+02	4.91000E+02	4.98000E+02	4.98000E+02	4.97000E+02	4.99000E+02	4.97000E+02	5.00000E+02	5.06000E+02	4.94000E+02	4.99000E+02	5.01000E+02	4.88000E+02	4.97000E+02	4.95000E+02	4.95000E+02	4.99000E+02	4.94000E+02	4.99000E+02	5.06000E+02
1.57456E+03	4.96000E+02	4.88000E+02	4.91000E+02	4.97000E+02	4.89000E+02	4.81000E+02	4.89000E+02	4.86000E+02	4.89000E+02	4.83000E+02	4.91000E+02	4.95000E+02	4.89000E+02	4.83000E+02	4.92000E+02	4.85000E+02	4.84000E+02	4.89000E+02	4.94000E+02	4.93000E+02	4.87000E+02	4.84000E+02	4.94000E+02	4.87000E+02	4.88000E+02	4.90000E+02	4.88000E+02	4.85000E+02	4.90000E+02	5.01000E+02	4.95000E+02	4.96000E+02	5.00000E+02	4.93000E+02	4.88000E+02	4.88000E+02	4.95000E+02	4.97000E+02	5.01000E+02	4.97000E+02	4.96000E+02	5.01000E+02	5.05000E+02	4.99000E+02	5.03000E+02	4.99000E+02	5.02000E+02	4.88000E+02	4.98000E+02
1.57699E+03	4.99000E+02	4.91000E+02	4.97000E+02	4.99000E+02	4.97000E+02	4.90000E+02	4.90000E+02	4.87000E+02	4.88000E+02	4.96000E+02	4.88000E+02	4.92000E+02	4.95000E+02	4.87000E+02	4.94000E+02	4.88000E+02	4.97000E+02	4.93000E+02	4.98000E+02	4.93000E+02	4.92000E+02	4.91000E+02	4.92000E+02	4.95000E+02	4.96000E+02	4.96000E+02	4.82000E+02	5.03000E+02	4.96000E+02	4.98000E+02	4.97000E+02	4.94000E+02	4.97000E+02	4.98000E+02	5.00000E+02	4.94000E+02	5.03000E+02	4.95000E+02	4.93000E+02	4.94000E+02	5.03000E+02	5.07000E+02	5.07000E+02	4.96000E+02	4.98000E+02	4.87000E+02	5.03000E+02	5.00000E+02	5.02000E+02
1.57942E+03	4.93000E+02	5.00000E+02	4.82000E+02	4.87000E+02	4.87000E+02	4.79000E+02	4.95000E+02	4.81000E+02	4.95000E+02	4.86000E+02	4.87000E+02	4.90000E+02	4.83000E+02	4.86000E+02	4.89000E+02	4.92000E+02	4.92000E+02	4.88000E+02	4.89000E+02	4.85000E+02	4.84000E+02	4.90000E+02	4.92000E+02	4.94000E+02	4.86000E+02	4.87000E+02	4.84000E+02	4.92000E+02	4.93000E+02	4.97000E+02	4.80000E+02	4.90000E+02	5.00000E+02	4.95000E+02	4.95000E+02	4.96000E+02	4.96000E+02	5.00000E+02	4.98000E+02	4.95000E+02	5.00000E+02	4.92000E+02	4.93000E+02	5.00000E+02	4.94000E+02	4.97000E+02	4.92000E+02	4.95000E+02	4.90000E+02
1.58186E+03	5.03000E+02	4.79000E+02	4.87000E+02	4.99000E+02	4.95000E+02	4.93000E+02	4.81000E+02	4.96000E+02	5.00000E+02	4.88000E+02	4.89000E+02	4.99000E+02	4.80000E+02	4.91000E+02	4.97000E+02	4.83000E+02	4.93000E+02	4.85000E+02	4.92000E+02	4.88000E+02	4.88000E+02	4.87000E+02	4.88000E+02	4.89000E+02	4.98000E+02	4.87000E+02	4.90000E+02	4.89000E+02	4.90000E+02	4.96000E+02	4.96000E+02	4.99000E+02	4.96000E+02	5.00000E+02	4.93000E+02	4.92000E+02	5.00000E+02	5.03000E+02	5.00000E+02	4.91000E+02	5.01000E+02	4.99000E+02	4.95000E+02	5.06000E+02	4.95000E+02	4.96000E+02	4.94000E+02	4.96000E+02	4.95000E+02
1.58429E+03	4.88000E+02	4.84000E+02	4.81000E+02	4.81000E+02	4.87000E+02	4.94000E+02	4.85000E+02	5.01000E+02	4.87000E+02	4.79000E+02	4.88000E+02	4.92000E+02	4.89000E+02	4.92000E+02	4.93000E+02	4.85000E+02	4.95000E+02	4.91000E+02	4.96000E+02	4.93000E+02	4.86000E+02	4.84000E+02	4.86000E+02	4.85000E+02	4.94000E+02	4.95000E+02	4.93000E+02	4.95000E+02	5.01000E+02	4.94000E+02	4.91000E+02	4.93000E+02	5.04000E+02	4.98000E+02	4.94000E+02	4.99000E+02	4.98000E+02	5.02000E+02	4.95000E+02	5.03000E+02	5.03000E+02	4.95000E+02	4.84000E+02	4.97000E+02	4.99000E+02	4.97000E+02	4.93000E+02	4.99000E+02	5.04000E+02
1.58672E+03	4.88000E+02	4.94000E+02	4.88000E+02	4.94000E+02	4.87000E+02	4.96000E+02	4.95000E+02	4.87000E+02	4.96000E+02	4.88000E+02	4.85000E+02	4.92000E+02	4.90000E+02	4.90000E+02	4.97000E+02	4.86000E+02	4.95000E+02	4.85000E+02	4.92000E+02	5.00000E+02	5.00000E+02	4.95000E+02	4.87000E+02	5.06000E+02	4.94000E+02	4.97000E+02	4.94000E+02	4.96000E+02	4.93000E+02	4.95000E+02	5.00000E+02	4.95000E+02	4.97000E+02	4.91000E+02	4.91000E+02	5.03000E+02	4.98000E+02	4.98000E+02	5.02000E+02	5.01000E+02	5.02000E+02	4.97000E+02	4.96000E+02	4.96000E+02	5.03000E+02	5.00000E+02	4.94000E+02	4.93000E+02	4.93000E+02
1.58915E+03	4.89000E+02	4.97000E+02	4.99000E+02	4.92000E+02	4.91000E+02	4.88000E+02	4.85000E+02	4.96000E+02	4.89000E+02	4.95000E+02	4.87000E+02	5.02000E+02	4.93000E+02	4.88000E+02	4.88000E+02	4.90000E+02	4.94000E+02	4.98000E+02	4.85000E+02	4.94000E+02	4.93000E+02	4.93000E+02	4.98000E+02	4.92000E+02	4.92000E+02	4.95000E+02	4.99000E+02	4.86000E+02	4.93000E+02	4.95000E+02	5.02000E+02	4.96000E+02	5.04000E+02	4.98000E+02	4.97000E+02	5.00000E+02	5.06000E+02	4.88000E+02	4.93000E+02	5.02000E+02	4.97000E+02	4.95000E+02	4.94000E+02	5.05000E+02	5.01000E+02	5.00000E+02	4.97000E+02	4.96000E+02	4.96000E+02
1.59158E+03	4.95000E+02	4.95000E+02	4.83000E+02	4.95000E+02	4.94000E+02	4.89000E+02	4.93000E+02	4.91000E+02	4.89000E+02	4.88000E+02	4.91000E+02	4.92000E+02	4.91000E+02	4.98000E+02	4.94000E+02	4.80000E+02	4.94000E+02	4.94000E+02	4.97000E+02	4.87000E+02	4.88000E+02	4.91000E+02	4.95000E+02	4.95000E+02	4.89000E+02	4.94000E+02	4.91000E+02	4.89000E+02	4.96000E+02	4.96000E+02	5.08000E+02	5.01000E+02	4.96000E+02	4.90000E+02	4.95000E+02	5.06000E+02	4.98000E+02	4.94000E+02	5.06000E+02	4.92000E+02	4.96000E+02	4.88000E+02	4.93000E+02	4.95000E+02	4.92000E+02	4.90000E+02	4.93000E+02	4.95000E+02	4.99000E+02
1.59400E+03	4.92000E+02	4.96000E+02	4.92000E+02	4.92000E+02	4.92000E+02	4.94000E+02	4.89000E+02	4.86000E+02	4.92000E+02	4.92000E+02	4.80000E+02	4.92000E+02	4.83000E+02	4.88000E+02	4.90000E+02	5.00000E+02	4.87000E+02	4.92000E+02	4.90000E+02	4.99000E+02	4.92000E+02	4.88000E+02	4.89000E+02	4.91000E+02	4.87000E+02	4.88000E+02	4.86000E+02	4.90000E+02	4.90000E+02	4.95000E+02	4.95000E+02	4.95000E+02	4.91000E+02	4.98000E+02	5.04000E+02	4.89000E+02	4.98000E+02	5.01000E+02	4.89000E+02	5.04000E+02	4.94000E+02	4.94000E+02	4.91000E+02	4.86000E+02	4.94000E+02	5.00000E+02	4.94000E+02	4.83000E+02	5.01000E+02
1.59643E+03	4.86000E+02	4.89000E+02	4.88000E+02	4.87000E+02	4.98000E+02	4.94000E+02	4.94000E+02	4.93000E+02	4.88000E+02	4.95000E+02	4.83000E+02	4.85000E+02	4.93000E+02	4.88000E+02	4.84000E+02	4.81000E+02	4.95000E+02	4.83000E+02	4.84000E+02	4.95000E+02	4.89000E+02	4.94000E+02	4.92000E+02	4.98000E+02	4.94000E+02	4.95000E+02	4.89000E+02	4.93000E+02	4.92000E+02	4.93000E+02	4.94000E+02	4.97000E+02	4.92000E+02	4.92000E+02	4.92000E+02	4.96000E+02	4.94000E+02	4.97000E+02	4.98000E+02	4.97000E+02	4.95000E+02	4.95000E+02	4.94000E+02	4.90000E+02	4.93000E+02	4.98000E+02	4.99000E+02	4.91000E+02	4.99000E+02
1.59886E+03	4.92000E+02	4.92000E+02	4.94000E+02	4.96000E+02	4.94000E+02	4.95000E+02	4.90000E+02	4.95000E+02	4.92000E+02	4.89000E+02	4.94000E+02	4.96000E+02	4.94000E+02	4.98000E+02	4.98000E+02	4.98000E+02	4.93000E+02	4.90000E+02	5.01000E+02	4.97000E+02	4.94000E+02	4.90000E+02	4.94000E+02	4.93000E+02	4.87000E+02	4.95000E+02	4.96000E+02	5.04000E+02	4.95000E+02	5.10000E+02	4.91000E+02	5.00000E+02	4.97000E+02	4.95000E+02	4.99000E+02	5.03000E+02	5.14000E+02	5.00000E+02	4.95000E+02	4.96000E+02	5.08000E+02	4.97000E+02	4.98000E+02	5.08000E+02	4.99000E+02	4.93000E+02	5.03000E+02	5.03000E+02	5.04000E+02
1.60128E+03	4.93000E+02	4.93000E+02	4.92000E+02	4.89000E+02	4.92000E+02	4.90000E+02	5.00000E+02	4.89000E+02	4.87000E+02	4.90000E+02	4.99000E+02	5.02000E+02	4.95000E+02	4.91000E+02	4.91000E+02	4.82000E+02	4.94000E+02	4.98000E+02	4.94000E+02	4.85000E+02	4.98000E+02	4.90000E+02	5.03000E+02	4.90000E+02	5.00000E+02	5.05000E+02	4.93000E+02	4.94000E+02	4.92000E+02	4.95000E+02	5.01000E+02	4.99000E+02	4.90000E+02	4.98000E+02	5.03000E+02	5.00000E+02	4.96000E+02	4.89000E+02	4.99000E+02	4.94000E+02	4.97000E+02	5.05000E+02	4.93000E+02	5.01000E+02	4.96000E+02	4.99000E+02	4.99000E+02	4.97000E+02	5.04000E+02
1.60371E+03	4.87000E+02	4.94000E+02	4.98000E+02	4.88000E+02	4.92000E+02	4.95000E+02	4.95000E+02	4.94000E+02	4.88000E+02	4.85000E+02	4.91000E+02	4.97000E+02	4.90000E+02	4.85000E+02	4.96000E+02	4.88000E+02	4.89000E+02	4.90000E+02	4.95000E+02	4.96000E+02	4.88000E+02	4.93000E+02	4.92000E+02	5.03000E+02	4.89000E+02	4.99000E+02	4.91000E+02	4.95000E+02	5.00000E+02	4.97000E+02	5.04000E+02	4.96000E+02	5.02000E+02	4.96000E+02	4.99000E+02	4.97000E+02	5.01000E+02	5.00000E+02	4.95000E+02	4.89000E+02	5.01000E+02	4.95000E+02	4.96000E+02	5.01000E+02	4.93000E+02	5.03000E+02	5.05000E+02	4.90000E+02	4.92000E+02
1.60613E+03	4.93000E+02	5.03000E+02	4.96000E+02	4.90000E+02	4.87000E+02	4.94000E+02	4.92000E+02	4.90000E+02	4.96000E+02	4.97000E+02	4.93000E+02	4.92000E+02	4.94000E+02	4.84000E+02	4.99000E+02	4.92000E+02	4.90000E+02	5.02000E+02	4.96000E+02	4.95000E+02	4.88000E+02	4.95000E+02	4.91000E+02	4.96000E+02	5.02000E+02	4.98000E+02	5.00000E+02	4.94000E+02	4.98000E+02	5.05000E+02	5.09000E+02	4.91000E+02	4.97000E+02	5.00000E+02	5.00000E+02	5.07000E+02	5.00000E+02	4.97000E+02	5.06000E+02	5.01000E+02	4.99000E+02	4.97000E+02	4.97000E+02	5.05000E+02	4.94000E+02	5.01000E+02	5.06000E+02	4.99000E+02	4.96000E+02
1.60856E+03	4.95000E+02	5.00000E+02	4.94000E+02	4.89000E+02	4.93000E+02	4.92000E+02	4.95000E+02	4.88000E+02	4.89000E+02	4.93000E+02	4.90000E+02	4.87000E+02	4.96000E+02	4.77000E+02	4.87000E+02	4.90000E+02	4.95000E+02	4.92000E+02	4.89000E+02	4.91000E+02	5.02000E+02	4.86000E+02	4.88000E+02	4.95000E+02	4.92000E+02	4.90000E+02	4.94000E+02	4.97000E+02	4.93000E+02	4.94000E+02	5.03000E+02	4.95000E+02	5.02000E+02	4.97000E+02	4.94000E+02	4.92000E+02	4.95000E+02	4.98000E+02	4.97000E+02	5.02000E+02	4.99000E+02	5.00000E+02	5.05000E+02	4.97000E+02	4.99000E+02	4.93000E+02	4.98000E+02	4.93000E+02	4.97000E+02
1.61098E+03	4.88000E+02	4.89000E+02	4.93000E+02	4.95000E+02	4.94000E+02	4.98000E+02	4.95000E+02	4.95000E+02	4.94000E+02	4.90000E+02	4.84000E+02	4.89000E+02	4.95000E+02	4.92000E+02	4.85000E+02	4.99000E+02	4.98000E+02	4.91000E+02	4.94000E+02	4.95000E+02	4.96000E+02	4.95000E+02	4.86000E+02	4.96000E+02	5.00000E+02	4.91000E+02	4.85000E+02	4.96000E+02	5.02000E+02	4.90000E+02	4.96000E+02	4.93000E+02	5.01000E+02	4.92000E+02	4.96000E+02	5.01000E+02	4.89000E+02	5.03000E+02	4.96000E+02	5.04000E+02	4.93000E+02	5.02000E+02	4.95000E+02	5.00000E+02	5.00000E+02	5.03000E+02	4.85000E+02	4.93000E+02	5.06000E+02
1.61340E+03	4.86000E+02	4.88000E+02	4.88000E+02	4.98000E+02	4.87000E+02	4.89000E+02	4.88000E+02	4.86000E+02	5.01000E+02	4.93000E+02	4.91000E+02	4.87000E+02	4.88000E+02	4.89000E+02	4.96000E+02	4.97000E+02	4.88000E+02	4.94000E+02	4.99000E+02	4.96000E+02	4.85000E+02	4.90000E+02	4.93000E+02	4.96000E+02	4.93000E+02	4.95000E+02	4.95000E+02	4.92000E+02	5.01000E+02	4.92000E+02	5.07000E+02	4.95000E+02	5.01000E+02	4.89000E+02	4.95000E+02	5.06000E+02	5.15000E+02	5.03000E+02	4.93000E+02	5.05000E+02	4.99000E+02	5.03000E+02	4.96000E+02	4.97000E+02	4.93000E+02	4.97000E+02	4.96000E+02	5.00000E+02	5.03000E+02
1.61582E+03	4.98000E+02	4.90000E+02	4.93000E+02	4.93000E+02	4.98000E+02	4.91000E+02	4.91000E+02	4.91000E+02	4.88000E+02	4.90000E+02	4.93000E+02	4.89000E+02	4.96000E+02	4.96000E+02	4.86000E+02	4.93000E+02	5.01000E+02	4.94000E+02	4.91000E+02	4.86000E+02	4.97000E+02	4.92000E+02	4.91000E+02	4.95000E+02	4.84000E+02	4.95000E+02	4.88000E+02	4.97000E+02	4.91000E+02	5.00000E+02	4.95000E+02	5.01000E+02	4.95000E+02	4.97000E+02	5.01000E+02	4.89000E+02	5.03000E+02	5.01000E+02	5.00000E+02	4.90000E+02	5.04000E+02	4.97000E+02	4.94000E+02	4.89000E+02	4.96000E+02	4.96000E+02	4.95000E+02	5.02000E+02	5.08000E+02
1.61825E+03	4.97000E+02	4.90000E+02	4.90000E+02	4.87000E+02	4.94000E+02	4.94000E+02	4.91000E+02	4.93000E+02	4.88000E+02	4.91000E+02	4.84000E+02	4.95000E+02	4.88000E+02	4.90000E+02	4.92000E+02	4.94000E+02	4.92000E+02	4.88000E+02	4.93000E+02	4.95000E+02	4.94000E+02	4.94000E+02	4.93000E+02	4.89000E+02	4.94000E+02	5.06000E+02	4.98000E+02	4.91000E+02	4.86000E+02	4.97000E+02	4.94000E+02	5.01000E+02	4.96000E+02	5.00000E+02	4.95000E+02	4.91000E+02	4.95000E+02	5.04000E+02	4.88000E+02	4.97000E+02	5.06000E+02	4.95000E+02	5.03000E+02	5.02000E+02	4.91000E+02	4.94000E+02	4.93000E+02	4.97000E+02	4.91000E+02
1.62067E+03	4.99000E+02	4.82000E+02	5.04000E+02	4.86000E+02	4.90000E+02	4.99000E+02	4.91000E+02	4.85000E+02	4.99000E+02	4.96000E+02	4.88000E+02	4.89000E+02	4.93000E+02	5.01000E+02	4.96000E+02	5.00000E+02	4.87000E+02	4.94000E+02	4.93000E+02	4.97000E+02	4.89000E+02	4.94000E+02	4.96000E+02	4.96000E+02	4.90000E+02	4.89000E+02	4.85000E+02	5.05000E+02	4.98000E+02	4.98000E+02	4.94000E+02	5.01000E+02	5.01000E+02	5.02000E+02	5.09000E+02	4.94000E+02	5.03000E+02	4.98000E+02	5.00000E+02	4.94000E+02	5.04000E+02	5.04000E+02	4.94000E+02	5.00000E+02	4.99000E+02	4.99000E+02	5.05000E+02	5.04000E+02	5.05000E+02
1.62309E+03	4.88000E+02	4.89000E+02	4.91000E+02	4.98000E+02	4.94000E+02	4.96000E+02	4.97000E+02	4.85000E+02	4.94000E+02	4.85000E+02	4.92000E+02	4.82000E+02	4.79000E+02	4.87000E+02	5.00000E+02	4.91000E+02	4.91000E+02	4.91000E+02	4.90000E+02	4.95000E+02	4.97000E+02	4.93000E+02	4.95000E+02	4.95000E+02	4.87000E+02	4.89000E+02	4.97000E+02	5.01000E+02	4.94000E+02	5.01000E+02	4.90000E+02	4.91000E+02	4.97000E+02	4.93000E+02	5.01000E+02	5.00000E+02	4.85000E+02	4.96000E+02	4.98000E+02	4.92000E+02	5.03000E+02	5.03000E+02	5.05000E+02	5.03000E+02	4.89000E+02	4.89000E+02	5.01000E+02	4.94000E+02	4.99000E+02
1.62550E+03	4.90000E+02	4.94000E+02	4.92000E+02	4.93000E+02	4.92000E+02	4.89000E+02	4.94000E+02	4.98000E+02	4.86000E+02	4.97000E+02	4.95000E+02	4.92000E+02	4.94000E+02	4.84000E+02	4.87000E+02	4.96000E+02	4.92000E+02	4.87000E+02	4.95000E+02	4.91000E+02	4.88000E+02	4.97000E+02	5.01000E+02	4.82000E+02	4.89000E+02	4.95000E+02	4.95000E+02	5.01000E+02	4.97000E+02	4.97000E+02	5.06000E+02	5.05000E+02	4.99000E+02	4.95000E+02	5.02000E+02	4.95000E+02	5.07000E+02	5.09000E+02	4.94000E+02	5.02000E+02	5.04000E+02	4.93000E+02	5.08000E+02	5.09000E+02	5.05000E+02	4.93000E+02	4.99000E+02	4.93000E+02	4.93000E+02
1.62792E+03	4.90000E+02	4.92000E+02	4.87000E+02	4.88000E+02	4.86000E+02	4.83000E+02	4.96000E+02	4.90000E+02	4.84000E+02	4.84000E+02	4.88000E+02	4.95000E+02	4.91000E+02	4.92000E+02	4.84000E+02	4.90000E+02	4.93000E+02	4.93000E+02	4.86000E+02	4.87000E+02	4.93000E+02	4.89000E+02	4.91000E+02	4.93000E+02	4.95000E+02	4.87000E+02	4.97000E+02	4.94000E+02	4.88000E+02	4.88000E+02	4.88000E+02	4.87000E+02	4.98000E+02	4.96000E+02	4.96000E+02	4.96000E+02	4.99000E+02	4.98000E+02	5.00000E+02	4.95000E+02	5.02000E+02	4.96000E+02	4.98000E+02	4.94000E+02	4.91000E+02	4.96000E+02	4.93000E+02	4.91000E+02	4.88000E+02
1.63034E+03	4.84000E+02	4.87000E+02	4.91000E+02	4.93000E+02	4.91000E+02	4.88000E+02	4.99000E+02	4.85000E+02	4.90000E+02	4.95000E+02	4.96000E+02	4.94000E+02	4.92000E+02	4.91000E+02	4.85000E+02	4.93000E+02	4.98000E+02	4.85000E+02	4.99000E+02	4.94000E+02	4.98000E+02	4.89000E+02	4.92000E+02	4.93000E+02	4.96000E+02	4.88000E+02	4.88000E+02	4.94000E+02	4.98000E+02	4.98000E+02	5.02000E+02	4.95000E+02	4.94000E+02	5.02000E+02	4.95000E+02	5.00000E+02	4.99000E+02	5.02000E+02	4.93000E+02	4.99000E+02	5.01000E+02	5.05000E+02	5.02000E+02	4.98000E+02	4.91000E+02	5.06000E+02	5.00000E+02	5.00000E+02	4.96000E+02
1.63276E+03	4.90000E+02	4.93000E+02	4.88000E+02	4.91000E+02	4.93000E+02	4.78000E+02	4.94000E+02	4.85000E+02	4.85000E+02	4.92000E+02	4.85000E+02	4.93000E+02	4.86000E+02	4.93000E+02	4.99000E+02	4.93000E+02	4.95000E+02	4.87000E+02	4.79000E+02	4.88000E+02	4.95000E+02	4.98000E+02	4.85000E+02	4.90000E+02	4.99000E+02	5.00000E+02	4.93000E+02	4.94000E+02	4.82000E+02	4.87000E+02	4.94000E+02	4.96000E+02	4.98000E+02	4.94000E+02	4.98000E+02	4.99000E+02	5.01000E+02	5.00000E+02	4.98000E+02	5.03000E+02	4.93000E+02	4.94000E+02	4.96000E+02	5.02000E+02	5.02000E+02	4.98000E+02	4.85000E+02	4.91000E+02	5.01000E+02
1.63517E+03	4.92000E+02	4.95000E+02	4.91000E+02	4.95000E+02	4.91000E+02	4.92000E+02	4.86000E+02	4.93000E+02	4.94000E+02	4.88000E+02	4.86000E+02	4.98000E+02	4.94000E+02	4.94000E+02	4.90000E+02	4.92000E+02	4.88000E+02	4.90000E+02	4.96000E+02	4.83000E+02	4.94000E+02	4.87000E+02	4.91000E+02	4.98000E+02	4.85000E+02	4.85000E+02	5.00000E+02	4.94000E+02	4.94000E+02	4.99000E+02	4.98000E+02	4.97000E+02	4.88000E+02	4.99000E+02	4.97000E+02	4.87000E+02	4.94000E+02	5.01000E+02	5.02000E+02	4.98000E+02	4.93000E+02	4.97000E+02	4.93000E+02	4.95000E+02	4.96000E+02	4.94000E+02	4.97000E+02	5.01000E+02	4.91000E+02
1.63759E+03	4.94000E+02	4.92000E+02	4.88000E+02	4.91000E+02	4.93000E+02	4.91000E+02	4.91000E+02	5.02000E+02	5.02000E+02	4.92000E+02	4.99000E+02	4.87000E+02	4.98000E+02	4.95000E+02	4.86000E+02	4.92000E+02	4.90000E+02	4.95000E+02	4.95000E+02	4.91000E+02	4.89000E+02	4.88000E+02	4.99000E+02	4.89000E+02	4.94000E+02	4.92000E+02	4.91000E+02	5.02000E+02	4.94000E+02	4.92000E+02	4.92000E+02	4.99000E+02	4.96000E+02	4.99000E+02	4.87000E+02	5.04000E+02	4.92000E+02	5.00000E+02	4.93000E+02	5.06000E+02	5.03000E+02	5.04000E+02	4.96000E+02	4.93000E+02	5.03000E+02	5.01000E+02	5.04000E+02	5.02000E+02	4.99000E+02
1.64000E+03	4.85000E+02	4.85000E+02	4.90000E+02	4.97000E+02	4.84000E+02	4.93000E+02	4.87000E+02	4.85000E+02	4.97000E+02	4.90000E+02	4.99000E+02	4.89000E+02	4.90000E+02	4.90000E+02	4.88000E+02	4.83000E+02	4.91000E+02	4.88000E+02	4.87000E+02	4.90000E+02	4.86000E+02	4.90000E+02	4.89000E+02	4.96000E+02	4.88000E+02	4.85000E+02	4.98000E+02	4.82000E+02	4.90000E+02	4.99000E+02	4.95000E+02	4.92000E+02	4.96000E+02	5.02000E+02	4.94000E+02	4.94000E+02	4.95000E+02	5.06000E+02	4.94000E+02	5.06000E+02	5.05000E+02	5.03000E+02	5.00000E+02	4.90000E+02	4.97000E+02	4.96000E+02	4.97000E+02	4.91000E+02	4.97000E+02
1.64241E+03	4.93000E+02	4.84000E+02	4.98000E+02	4.93000E+02	4.86000E+02	4.83000E+02	4.90000E+02	4.94000E+02	4.84000E+02	4.92000E+02	4.89000E+02	4.89000E+02	4.88000E+02	4.93000E+02	4.82000E+02	4.98000E+02	4.87000E+02	4.91000E+02	4.87000E+02	4.92000E+02	4.95000E+02	4.86000E+02	4.85000E+02	4.99000E+02	4.96000E+02	4.88000E+02	4.90000E+02	4.93000E+02	4.83000E+02	4.96000E+02	4.95000E+02	4.98000E+02	4.98000E+02	4.94000E+02	4.97000E+02	4.96000E+02	4.99000E+02	4.88000E+02	5.05000E+02	4.94000E+02	4.98000E+02	4.97000E+02	5.00000E+02	4.91000E+02	4.92000E+02	5.09000E+02	5.01000E+02	4.97000E+02	4.95000E+02
1.64483E+03	4.92000E+02	5.00000E+02	4.94000E+02	4.87000E+02	4.87000E+02	4.90000E+02	4.91000E+02	4.88000E+02	4.97000E+02	5.01000E+02	4.96000E+02	4.95000E+02	4.99000E+02	4.85000E+02	4.92000E+02	4.84000E+02	5.00000E+02	4.90000E+02	4.94000E+02	4.98000E+02	4.93000E+02	4.85000E+02	4.95000E+02	4.94000E+02	4.93000E+02	4.98000E+02	4.97000E+02	4.96000E+02	4.93000E+02	4.90000E+02	4.93000E+02	5.01000E+02	4.96000E+02	4.96000E+02	5.00000E+02	5.04000E+02	5.08000E+02	5.04000E+02	5.02000E+02	4.90000E+02	5.04000E+02	4.95000E+02	5.05000E+02	4.96000E+02	4.95000E+02	4.98000E+02	4.97000E+02	4.96000E+02	4.94000E+02
1.64724E+03	4.98000E+02	4.95000E+02	4.93000E+02	4.87000E+02	4.90000E+02	4.96000E+02	4.97000E+02	4.87000E+02	4.92000E+02	4.96000E+02	4.95000E+02	4.91000E+02	4.95000E+02	5.00000E+02	4.96000E+02	4.93000E+02	5.04000E+02	4.98000E+02	4.91000E+02	4.96000E+02	4.92000E+02	4.92000E+02	4.90000E+02	4.95000E+02	4.94000E+02	4.98000E+02	4.98000E+02	4.92000E+02	4.95000E+02	4.89000E+02	4.90000E+02	5.01000E+02	4.96000E+02	4.99000E+02	4.94000E+02	4.94000E+02	5.02000E+02	4.97000E+02	5.07000E+02	4.93000E+02	4.96000E+02	4.96000E+02	5.01000E+02	5.03000E+02	5.04000E+02	4.97000E+02	4.92000E+02	4.96000E+02	4.95000E+02
1.64965E+03	4.94000E+02	4.98000E+02	4.84000E+02	4.82000E+02	4.91000E+02	4.90000E+02	4.93000E+02	4.81000E+02	4.83000E+02	4.85000E+02	4.85000E+02	4.83000E+02	4.92000E+02	4.79000E+02	4.96000E+02	4.92000E+02	4.88000E+02	4.89000E+02	4.86000E+02	4.96000E+02	4.87000E+02	4.94000E+02	4.90000E+02	4.94000E+02	4.82000E+02	4.88000E+02	4.89000E+02	4.93000E+02	4.95000E+02	4.93000E+02	5.03000E+02	4.92000E+02	4.91000E+02	4.91000E+02	4.97000E+02	4.89000E+02	4.89000E+02	4.91000E+02	4.96000E+02	4.98000E+02	4.98000E+02	4.98000E+02	5.01000E+02	5.00000E+02	4.93000E+02	4.88000E+02	4.95000E+02	5.00000E+02	4.84000E+02
1.65206E+03	4.88000E+02	4.95000E+02	4.89000E+02	4.96000E+02	5.01000E+02	4.88000E+02	4.88000E+02	5.01000E+02	4.87000E+02	4.90000E+02	4.96000E+02	4.90000E+02	4.95000E+02	4.97000E+02	4.98000E+02	5.02000E+02	4.92000E+02	4.94000E+02	4.90000E+02	4.92000E+02	4.96000E+02	4.95000E+02	4.93000E+02	4.95000E+02	4.94000E+02	5.00000E+02	4.96000E+02	4.93000E+02	4.93000E+02	4.94000E+02	4.99000E+02	5.01000E+02	4.94000E+02	4.92000E+02	4.91000E+02	4.97000E+02	4.97000E+02	4.97000E+02	4.98000E+02	4.97000E+02	5.03000E+02	5.02000E+02	5.03000E+02	4.97000E+02	4.98000E+02	5.09000E+02	4.92000E+02	5.04000E+02	5.03000E+02
1.65447E+03	5.04000E+02	4.89000E+02	4.83000E+02	4.94000E+02	4.89000E+02	5.01000E+02	4.93000E+02	4.92000E+02	4.95000E+02	4.96000E+02	4.92000E+02	4.83000E+02	4.92000E+02	4.91000E+02	4.91000E+02	4.99000E+02	4.93000E+02	4.92000E+02	4.96000E+02	4.92000E+02	4.92000E+02	5.00000E+02	4.97000E+02	5.03000E+02	4.89000E+02	4.92000E+02	4.96000E+02	5.05000E+02	5.00000E+02	4.99000E+02	5.02000E+02	5.06000E+02	4.89000E+02	4.95000E+02	5.02000E+02	5.03000E+02	4.97000E+02	5.00000E+02	5.03000E+02	5.01000E+02	4.92000E+02	5.02000E+02	4.96000E+02	4.97000E+02	4.95000E+02	4.97000E+02	5.03000E+02	4.98000E+02	4.98000E+02
1.65688E+03	4.86000E+02	4.93000E+02	4.90000E+02	4.89000E+02	4.91000E+02	4.93000E+02	4.88000E+02	4.91000E+02	4.85000E+02	4.85000E+02	4.91000E+02	4.87000E+02	4.92000E+02	4.90000E+02	4.85000E+02	4.93000E+02	4.88000E+02	4.90000E+02	4.90000E+02	4.96000E+02	4.98000E+02	4.93000E+02	4.90000E+02	4.89000E+02	5.00000E+02	4.91000E+02	4.92000E+02	4.90000E+02	4.95000E+02	4.94000E+02	5.01000E+02	4.90000E+02	5.02000E+02	4.93000E+02	4.94000E+02	4.96000E+02	4.96000E+02	4.97000E+02	4.88000E+02	5.00000E+02	4.99000E+02	5.01000E+02	4.93000E+02	5.04000E+02	4.91000E+02	5.01000E+02	5.05000E+02	4.93000E+02	4.93000E+02
[truncated: 991 more rows]
[truncated: 311 more columns]
